# Supplementary material for: Exploring the DPP-IV Inhibitory, Antioxidant and Antibacterial Potential of Ovine “Scotta” Hydrolysates
Source: Foods. 2021 Dec 17;10(12):3137. doi: 10.3390/foods10123137 (PMC8701287; doi:10.3390/foods10123137)
Supplement: Supplementary file 1 [file foods-10-03137-s001.zip]

Archive with 1 entries (1 files):
- foods-1498852-supplementary.xlsx
