# Supplementary material for: Exploring the DPP-IV Inhibitory, Antioxidant and Antibacterial Potential of Ovine “Scotta” Hydrolysates
Source: Foods. 2021 Dec 17;10(12):3137. doi: 10.3390/foods10123137 (PMC8701287; doi:10.3390/foods10123137)
Supplement: Supplementary file 1 [file foods-10-03137-s001.zip › foods-1498852-supplementary.xlsx]

## Sheet: S1
Sheet S1:															Sheet S1: All identified peptides in BSPH, PSHP, and CTRL.
BSPH_I_190319_01	BSPH_I_250319_02	BSPH2_I_200319_01	BSPH2_I_260319_02	BSPH3_I_200319_01	BSPH3_I_270319_02	PSPH_I_210319_01	PSPH_I_280319_02	PSPH2_I_210319_01	PSPH2_I_280319_02	PSPH3_I_220319_01	PSPH3_I_290319_02	CTRL_I_220319_01	CTRL_I_240319_02	CTRL2_I_230319_01	CTRL2_I_240319_02	CTRL3_I_230319_01	CTRL3_I_250319_02	Sequence	PSM Ambiguity	Protein Descriptions	# Proteins	# Protein Groups	Protein Group Accessions	Modifications	Activation Type	ΔScore	ΔCn	Rank	Search Engine Rank	q-Value	PEP	Peptides Matched	XCorr	# Missed Cleavages	Isolation Interference [%]	Ion Inject Time [ms]	Charge	m/z [Da]	MH+ [Da]	ΔM [ppm]	RT [min]	First Scan	Last Scan	MS Order	Ions Matched	Spectrum File
													High					AAAAAGGQLAGQPRKSSSSrrNAWGNLSYADLITKAIESSA	Unambiguous	Forkhead box protein O1 OS=Bos taurus OX=9913 GN=FOXO1 PE=3 SV=2 - [FOXO1_BOVIN]	1	1	E1BPQ1	R20(Deamidated); R21(Deamidated)	HCD	1	0	1	1	0.006	0.1168	649488	2.95949	0	49.9822	80	5	827.625	4134.09	-0.656986	165.81	67997	67997	MS2	0/0	CTRL_I_240319_02.raw
													High					AAAAASLQSrSLAALFDSLRHVPGGADPAGVAEAVPAAG	Unambiguous	Protein FAM181B OS=Bos taurus OX=9913 GN=FAM181B PE=2 SV=1 - [F181B_BOVIN]	1	1	A7MB34	R10(Deamidated)	HCD	1	0	1	1	0.006	0.1198	242655	4.99017	0	12.8315	80	5	729.587	3643.91	6.85745	150.559	60831	60831	MS2	0/0	CTRL_I_240319_02.raw
						High												AAAGELQEDSGLHVLA	Unambiguous	EF-hand domain-containing protein D2 OS=Bos taurus OX=9913 GN=EFHD2 PE=2 SV=1 - [EFHD2_BOVIN]	1	1	A5D7A0		HCD	1	0	1	1	0.006	0.03287	39191	2.87239	0	37.0278	80	2	790.896	1580.79	-4.09893	152.305	64799	64799	MS2	0/0	PSPH_I_210319_01.raw
							High											AAAGELQEDSGLHVLA	Unambiguous	EF-hand domain-containing protein D2 OS=Bos taurus OX=9913 GN=EFHD2 PE=2 SV=1 - [EFHD2_BOVIN]	1	1	A5D7A0		HCD	1	0	1	1	0.006	0.03287	39191	2.87239	0	37.0278	80	2	790.896	1580.79	-4.09893	152.305	64799	64799	MS2	0/0	PSPH_I_210319_01.raw
					High													AAEVISnGRE	Unambiguous	Serum amyloid A protein OS=Ovis aries OX=9940 GN=SAA1 PE=1 SV=1 - [SAA_SHEEP]	1	1	P42819	N7(Deamidated)	HCD	1	0	1	1	0.007	0.1415	13110	2.36776	0	46.7481	80	2	523.759	1046.51	-0.52318	61.0219	21650	21650	MS2	0/0	BSPH3_I_270319_02.raw
	High																	AAEVISNGRE	Unambiguous	Serum amyloid A protein OS=Ovis aries OX=9940 GN=SAA1 PE=1 SV=1 - [SAA_SHEEP]	1	1	P42819		HCD	1	0	1	1	0.005	0.07848	12774	2.50326	0	26.7149	24	2	523.268	1045.53	0.884281	52.5824	17374	17374	MS2	0/0	BSPH_I_250319_02.raw
					High													AAEVISNGRE	Unambiguous	Serum amyloid A protein OS=Ovis aries OX=9940 GN=SAA1 PE=1 SV=1 - [SAA_SHEEP]	1	1	P42819		HCD	1	0	1	1	0	0.03211	11470	2.42303	0	25.4751	22	2	523.267	1045.53	0.300508	52.183	17340	17340	MS2	0/0	BSPH3_I_270319_02.raw
High																		AAGGPGAPADPGRP	Unambiguous	Polymeric immunoglobulin receptor OS=Bos taurus OX=9913 GN=PIGR PE=2 SV=1 - [PIGR_BOVIN]	1	1	P81265		HCD	1	0	1	1	0	0.00223	20175	3.49072	0	53.8041	80	2	595.799	1190.59	-1.22624	65.5445	22859	22859	MS2	0/0	BSPH_I_190319_01.raw
	High																	AAGGPGAPADPGRP	Unambiguous	Polymeric immunoglobulin receptor OS=Bos taurus OX=9913 GN=PIGR PE=2 SV=1 - [PIGR_BOVIN]	1	1	P81265		HCD	1	0	1	1	0	0.008877	20157	3.06413	0	32.8777	56	2	595.798	1190.59	-1.53383	62.6138	22262	22262	MS2	0/0	BSPH_I_250319_02.raw
		High																AAGGPGAPADPGRP	Unambiguous	Polymeric immunoglobulin receptor OS=Bos taurus OX=9913 GN=PIGR PE=2 SV=1 - [PIGR_BOVIN]	1	1	P81265		HCD	1	0	1	1	0	0.0004779	18434	3.85391	0	23.1919	64	2	595.8	1190.59	1.0294	66.6562	19916	19916	MS2	0/0	BSPH2_I_200319_01.raw
				High														AAGGPGAPADPGRP	Unambiguous	Polymeric immunoglobulin receptor OS=Bos taurus OX=9913 GN=PIGR PE=2 SV=1 - [PIGR_BOVIN]	1	1	P81265		HCD	1	0	1	1	0	0.005007	20041	3.59393	0	50.1436	61	2	595.799	1190.59	-1.02118	64.8007	23782	23782	MS2	0/0	BSPH3_I_200319_01.raw
											High							AAGLPVGSVVAGP	Unambiguous	Alpha-2-HS-glycoprotein OS=Ovis aries OX=9940 GN=AHSG PE=1 SV=1 - [FETUA_SHEEP]	1	1	P29701		HCD	1	0	1	1	0.003	0.01933	3840	1.98728	0	47.84	80	2	547.813	1094.62	-1.09719	165.349	70214	70214	MS2	0/0	PSPH3_I_290319_02.raw
								High										AAGLPVGSVVAGPS	Unambiguous	Alpha-2-HS-glycoprotein OS=Ovis aries OX=9940 GN=AHSG PE=1 SV=1 - [FETUA_SHEEP]	1	1	P29701		HCD	1	0	1	1	0.005	0.02758	6763	2.65864	0	24.3527	35	2	591.331	1181.65	1.00945	158.653	67415	67415	MS2	0/0	PSPH2_I_210319_01.raw
										High								AAGLPVGSVVAGPS	Unambiguous	Alpha-2-HS-glycoprotein OS=Ovis aries OX=9940 GN=AHSG PE=1 SV=1 - [FETUA_SHEEP]	1	1	P29701		HCD	1	0	1	1	0.007	0.05526	6763	2.19407	0	42.4898	80	2	591.331	1181.65	1.00945	158.303	68018	68018	MS2	0/0	PSPH3_I_220319_01.raw
						High												AAGLPVGSVVAGPSV	Unambiguous	Alpha-2-HS-glycoprotein OS=Ovis aries OX=9940 GN=AHSG PE=1 SV=1 - [FETUA_SHEEP]	1	1	P29701		HCD	1	0	1	1	0	0.000606	5404	2.95829	0	7.57749	80	2	640.865	1280.72	1.26528	179.676	77706	77706	MS2	0/0	PSPH_I_210319_01.raw
						High												AAGLPVGSVVAGPSV	Unambiguous	Alpha-2-HS-glycoprotein OS=Ovis aries OX=9940 GN=AHSG PE=1 SV=1 - [FETUA_SHEEP]	1	1	P29701		HCD	1	0	1	1	0.001	0.002801	5639	3.46077	0	2.08239	24	2	640.864	1280.72	0.216835	180.187	77946	77946	MS2	0/0	PSPH_I_210319_01.raw
							High											AAGLPVGSVVAGPSV	Unambiguous	Alpha-2-HS-glycoprotein OS=Ovis aries OX=9940 GN=AHSG PE=1 SV=1 - [FETUA_SHEEP]	1	1	P29701		HCD	1	0	1	1	0	0.000606	5404	2.95829	0	7.57749	80	2	640.865	1280.72	1.26528	179.676	77706	77706	MS2	0/0	PSPH_I_210319_01.raw
							High											AAGLPVGSVVAGPSV	Unambiguous	Alpha-2-HS-glycoprotein OS=Ovis aries OX=9940 GN=AHSG PE=1 SV=1 - [FETUA_SHEEP]	1	1	P29701		HCD	1	0	1	1	0.001	0.002801	5639	3.46077	0	2.08239	24	2	640.864	1280.72	0.216835	180.187	77946	77946	MS2	0/0	PSPH_I_210319_01.raw
								High										AAGLPVGSVVAGPSV	Unambiguous	Alpha-2-HS-glycoprotein OS=Ovis aries OX=9940 GN=AHSG PE=1 SV=1 - [FETUA_SHEEP]	1	1	P29701		HCD	1	0	1	1	0.007	0.04587	6265	1.99972	0	39.9911	80	2	640.862	1280.72	-2.92853	138.823	58009	58009	MS2	0/0	PSPH2_I_210319_01.raw
								High										AAGLPVGSVVAGPSV	Unambiguous	Alpha-2-HS-glycoprotein OS=Ovis aries OX=9940 GN=AHSG PE=1 SV=1 - [FETUA_SHEEP]	1	1	P29701		HCD	1	0	1	1	0.003	0.004232	5639	2.52506	0	37.4296	80	2	640.864	1280.72	0.407462	178.978	76999	76999	MS2	0/0	PSPH2_I_210319_01.raw
								High										AAGLPVGSVVAGPSV	Unambiguous	Alpha-2-HS-glycoprotein OS=Ovis aries OX=9940 GN=AHSG PE=1 SV=1 - [FETUA_SHEEP]	1	1	P29701		HCD	1	0	1	1	0	9.393e-05	5639	3.88394	0	3.04797	18	2	640.864	1280.72	0.502776	179.488	77239	77239	MS2	0/0	PSPH2_I_210319_01.raw
									High									AAGLPVGSVVAGPSV	Unambiguous	Alpha-2-HS-glycoprotein OS=Ovis aries OX=9940 GN=AHSG PE=1 SV=1 - [FETUA_SHEEP]	1	1	P29701		HCD	1	0	1	1	0.005	0.01148	5595	2.72539	0	16.1123	80	2	640.864	1280.72	-0.259734	177.923	76182	76182	MS2	0/0	PSPH2_I_280319_02.raw
									High									AAGLPVGSVVAGPSV	Unambiguous	Alpha-2-HS-glycoprotein OS=Ovis aries OX=9940 GN=AHSG PE=1 SV=1 - [FETUA_SHEEP]	1	1	P29701		HCD	1	0	1	1	0.001	0.005422	5821	3.35203	0	1.91046	26	2	640.865	1280.72	0.88403	178.433	76420	76420	MS2	0/0	PSPH2_I_280319_02.raw
										High								AAGLPVGSVVAGPSV	Unambiguous	Alpha-2-HS-glycoprotein OS=Ovis aries OX=9940 GN=AHSG PE=1 SV=1 - [FETUA_SHEEP]	1	1	P29701		HCD	1	0	1	1	0.004	0.03219	6225	2.60313	0	26.6003	80	2	640.864	1280.72	-0.831617	137.876	58305	58305	MS2	0/0	PSPH3_I_220319_01.raw
										High								AAGLPVGSVVAGPSV	Unambiguous	Alpha-2-HS-glycoprotein OS=Ovis aries OX=9940 GN=AHSG PE=1 SV=1 - [FETUA_SHEEP]	1	1	P29701		HCD	1	0	1	1	0	0.000618	5651	3.20246	0	28.554	80	2	640.864	1280.72	-0.0691063	178.582	77613	77613	MS2	0/0	PSPH3_I_220319_01.raw
										High								AAGLPVGSVVAGPSV	Unambiguous	Alpha-2-HS-glycoprotein OS=Ovis aries OX=9940 GN=AHSG PE=1 SV=1 - [FETUA_SHEEP]	1	1	P29701		HCD	1	0	1	1	0	0.001342	5824	2.74067	0	1.45141	14	2	640.865	1280.72	0.693403	179.095	77856	77856	MS2	0/0	PSPH3_I_220319_01.raw
											High							AAGLPVGSVVAGPSV	Unambiguous	Alpha-2-HS-glycoprotein OS=Ovis aries OX=9940 GN=AHSG PE=1 SV=1 - [FETUA_SHEEP]	1	1	P29701		HCD	1	0	1	1	0.003	0.00816	6225	3.05673	0	15.8841	80	2	640.864	1280.72	-0.831617	177.804	76089	76089	MS2	0/0	PSPH3_I_290319_02.raw
											High							AAGLPVGSVVAGPSV	Unambiguous	Alpha-2-HS-glycoprotein OS=Ovis aries OX=9940 GN=AHSG PE=1 SV=1 - [FETUA_SHEEP]	1	1	P29701		HCD	1	0	1	1	0	0.0004151	5821	3.21717	0	2.93929	27	2	640.865	1280.72	0.788717	178.321	76330	76330	MS2	0/0	PSPH3_I_290319_02.raw
						High												AAGLPVGSVVAGPSVV	Unambiguous	Alpha-2-HS-glycoprotein OS=Ovis aries OX=9940 GN=AHSG PE=1 SV=1 - [FETUA_SHEEP]	1	1	P29701		HCD	1	0	1	1	0.009	0.05417	4783	3.20848	0	8.5693	80	2	690.399	1379.79	1.21897	193.439	84118	84118	MS2	0/0	PSPH_I_210319_01.raw
						High												AAGLPVGSVVAGPSVV	Unambiguous	Alpha-2-HS-glycoprotein OS=Ovis aries OX=9940 GN=AHSG PE=1 SV=1 - [FETUA_SHEEP]	1	1	P29701		HCD	1	0	1	1	0.001	0.005057	5835	3.27853	0	6.39915	80	2	690.398	1379.79	-0.727375	193.959	84362	84362	MS2	0/0	PSPH_I_210319_01.raw
							High											AAGLPVGSVVAGPSVV	Unambiguous	Alpha-2-HS-glycoprotein OS=Ovis aries OX=9940 GN=AHSG PE=1 SV=1 - [FETUA_SHEEP]	1	1	P29701		HCD	1	0	1	1	0.009	0.05417	4783	3.20848	0	8.5693	80	2	690.399	1379.79	1.21897	193.439	84118	84118	MS2	0/0	PSPH_I_210319_01.raw
							High											AAGLPVGSVVAGPSVV	Unambiguous	Alpha-2-HS-glycoprotein OS=Ovis aries OX=9940 GN=AHSG PE=1 SV=1 - [FETUA_SHEEP]	1	1	P29701		HCD	1	0	1	1	0.001	0.005057	5835	3.27853	0	6.39915	80	2	690.398	1379.79	-0.727375	193.959	84362	84362	MS2	0/0	PSPH_I_210319_01.raw
								High										AAGLPVGSVVAGPSVV	Unambiguous	Alpha-2-HS-glycoprotein OS=Ovis aries OX=9940 GN=AHSG PE=1 SV=1 - [FETUA_SHEEP]	1	1	P29701		HCD	1	0	1	1	0	0.001135	4900	3.27949	0	21.9651	80	2	690.398	1379.79	0.0688581	192.748	83463	83463	MS2	0/0	PSPH2_I_210319_01.raw
								High										AAGLPVGSVVAGPSVV	Unambiguous	Alpha-2-HS-glycoprotein OS=Ovis aries OX=9940 GN=AHSG PE=1 SV=1 - [FETUA_SHEEP]	1	1	P29701		HCD	1	0	1	1	0	0.001037	4783	3.30349	0	4.45829	46	2	690.399	1379.79	1.04203	193.256	83700	83700	MS2	0/0	PSPH2_I_210319_01.raw
									High									AAGLPVGSVVAGPSVV	Unambiguous	Alpha-2-HS-glycoprotein OS=Ovis aries OX=9940 GN=AHSG PE=1 SV=1 - [FETUA_SHEEP]	1	1	P29701		HCD	1	0	1	1	0	0.002104	4553	3.7916	0	11.8588	80	2	690.399	1379.79	0.599679	191.809	82684	82684	MS2	0/0	PSPH2_I_280319_02.raw
										High								AAGLPVGSVVAGPSVV	Unambiguous	Alpha-2-HS-glycoprotein OS=Ovis aries OX=9940 GN=AHSG PE=1 SV=1 - [FETUA_SHEEP]	1	1	P29701		HCD	1	0	1	1	0	0.003078	4558	3.60811	0	31.9466	80	2	690.399	1379.79	0.688149	192.338	84092	84092	MS2	0/0	PSPH3_I_220319_01.raw
										High								AAGLPVGSVVAGPSVV	Unambiguous	Alpha-2-HS-glycoprotein OS=Ovis aries OX=9940 GN=AHSG PE=1 SV=1 - [FETUA_SHEEP]	1	1	P29701		HCD	1	0	1	1	0.001	0.003494	5783	3.3764	0	3.02845	30	2	690.398	1379.79	-0.992786	192.857	84336	84336	MS2	0/0	PSPH3_I_220319_01.raw
											High							AAGLPVGSVVAGPSVV	Unambiguous	Alpha-2-HS-glycoprotein OS=Ovis aries OX=9940 GN=AHSG PE=1 SV=1 - [FETUA_SHEEP]	1	1	P29701		HCD	1	0	1	1	0	0.000455	4899	3.39602	0	18.423	80	2	690.398	1379.79	-0.0196121	191.568	82557	82557	MS2	0/0	PSPH3_I_290319_02.raw
											High							AAGLPVGSVVAGPSVV	Unambiguous	Alpha-2-HS-glycoprotein OS=Ovis aries OX=9940 GN=AHSG PE=1 SV=1 - [FETUA_SHEEP]	1	1	P29701		HCD	1	0	1	1	0.003	0.008071	4558	2.77604	0	26.8833	29	2	690.399	1379.79	0.688149	192.103	82809	82809	MS2	0/0	PSPH3_I_290319_02.raw
												High						AAIDEASKKLNAQ	Unambiguous	Apolipoprotein A-I OS=Bos taurus OX=9913 GN=APOA1 PE=1 SV=3 - [APOA1_BOVIN]	1	1	P15497		HCD	1	0	1	1	0.001	0.0006285	15920	2.56518	0	40.7143	80	3	453.582	1358.73	2.0368	77.0261	25412	25412	MS2	0/0	CTRL_I_220319_01.raw
													High					AAIDEASKKLNAQ	Unambiguous	Apolipoprotein A-I OS=Bos taurus OX=9913 GN=APOA1 PE=1 SV=3 - [APOA1_BOVIN]	1	1	P15497		HCD	1	0	1	1	0	0.0008998	15894	2.77611	0	41.4323	80	3	453.581	1358.73	1.6999	77.2101	26593	26593	MS2	0/0	CTRL_I_240319_02.raw
								High										AALTIDEKGTEAAGATF	Unambiguous	Alpha-1-antiproteinase OS=Ovis aries OX=9940 PE=1 SV=1 - [A1AT_SHEEP]	1	1	P12725		HCD	1	0	1	1	0	0.00117	44791	3.92118	0	10.7144	65	2	833.421	1665.84	1.36475	148.475	62598	62598	MS2	0/0	PSPH2_I_210319_01.raw
										High								AALTIDEKGTEAAGATF	Unambiguous	Alpha-1-antiproteinase OS=Ovis aries OX=9940 PE=1 SV=1 - [A1AT_SHEEP]	1	1	P12725		HCD	1	0	1	1	0	0.000117	43707	4.59144	0	32.4104	80	2	833.419	1665.83	-1.41985	147.954	63108	63108	MS2	0/0	PSPH3_I_220319_01.raw
											High							AALTIDEKGTEAAGATF	Unambiguous	Alpha-1-antiproteinase OS=Ovis aries OX=9940 PE=1 SV=1 - [A1AT_SHEEP]	1	1	P12725		HCD	1	0	1	1	0.003	0.01191	43802	3.07424	0	51.3413	63	2	833.421	1665.83	0.77852	146.842	61473	61473	MS2	0/0	PSPH3_I_290319_02.raw
						High												AALTIDEKGTEAAGATFLEAIPM	Unambiguous	Alpha-1-antiproteinase OS=Ovis aries OX=9940 PE=1 SV=1 - [A1AT_SHEEP]	1	1	P12725		HCD	1	0	1	1	0.009	0.04465	99024	3.43071	0	0.437684	80	3	774.064	2320.18	0.945813	237.689	104471	104471	MS2	0/0	PSPH_I_210319_01.raw
						High												AALTIDEKGTEAAGATFLEAIPM	Unambiguous	Alpha-1-antiproteinase OS=Ovis aries OX=9940 PE=1 SV=1 - [A1AT_SHEEP]	1	1	P12725		HCD	1	0	1	1	0.009	0.0461	96321	1.21109	0	14.7597	80	2	1160.59	2320.18	2.68782	237.915	104573	104573	MS2	0/0	PSPH_I_210319_01.raw
							High											AALTIDEKGTEAAGATFLEAIPM	Unambiguous	Alpha-1-antiproteinase OS=Ovis aries OX=9940 PE=1 SV=1 - [A1AT_SHEEP]	1	1	P12725		HCD	1	0	1	1	0.009	0.04465	99024	3.43071	0	0.437684	80	3	774.064	2320.18	0.945813	237.689	104471	104471	MS2	0/0	PSPH_I_210319_01.raw
							High											AALTIDEKGTEAAGATFLEAIPM	Unambiguous	Alpha-1-antiproteinase OS=Ovis aries OX=9940 PE=1 SV=1 - [A1AT_SHEEP]	1	1	P12725		HCD	1	0	1	1	0.009	0.0461	96321	1.21109	0	14.7597	80	2	1160.59	2320.18	2.68782	237.915	104573	104573	MS2	0/0	PSPH_I_210319_01.raw
								High										AALTIDEKGTEAAGATFLEAIPM	Unambiguous	Alpha-1-antiproteinase OS=Ovis aries OX=9940 PE=1 SV=1 - [A1AT_SHEEP]	1	1	P12725		HCD	1	0	1	1	0.003	0.009433	99534	4.15228	0	1.85727	80	3	774.063	2320.18	0.55122	236.308	103669	103669	MS2	0/0	PSPH2_I_210319_01.raw
								High										AALTIDEKGTEAAGATFLEAIPM	Unambiguous	Alpha-1-antiproteinase OS=Ovis aries OX=9940 PE=1 SV=1 - [A1AT_SHEEP]	1	1	P12725		HCD	1	0	1	1	0.006	0.03866	98189	2.88968	0	4.57645	80	2	1160.59	2320.18	1.3199	236.757	103876	103876	MS2	0/0	PSPH2_I_210319_01.raw
								High										AALTIDEKGTEAAGATFLEAIPM	Unambiguous	Alpha-1-antiproteinase OS=Ovis aries OX=9940 PE=1 SV=1 - [A1AT_SHEEP]	1	1	P12725		HCD	1	0	1	1	0.003	0.003464	100348	2.52377	0	4.4902	80	3	774.063	2320.17	0.077707	236.841	103915	103915	MS2	0/0	PSPH2_I_210319_01.raw
										High								AALTIDEKGTEAAGATFLEAIPM	Unambiguous	Alpha-1-antiproteinase OS=Ovis aries OX=9940 PE=1 SV=1 - [A1AT_SHEEP]	1	1	P12725		HCD	1	0	1	1	0.001	0.009706	100400	3.76869	0	3.2075	80	3	774.063	2320.18	0.393382	236.198	104495	104495	MS2	0/0	PSPH3_I_220319_01.raw
										High								AALTIDEKGTEAAGATFLEAIPM	Unambiguous	Alpha-1-antiproteinase OS=Ovis aries OX=9940 PE=1 SV=1 - [A1AT_SHEEP]	1	1	P12725		HCD	1	0	1	1	0.007	0.0487	96652	2.86527	0	8.87573	80	2	1160.59	2320.18	1.95124	236.643	104701	104701	MS2	0/0	PSPH3_I_220319_01.raw
										High								AALTIDEKGTEAAGATFLEAIPM	Unambiguous	Alpha-1-antiproteinase OS=Ovis aries OX=9940 PE=1 SV=1 - [A1AT_SHEEP]	1	1	P12725		HCD	1	0	1	1	0.001	0.01548	101680	3.25879	0	1.15455	80	3	774.063	2320.17	-0.00121186	236.727	104740	104740	MS2	0/0	PSPH3_I_220319_01.raw
											High							AALTIDEKGTEAAGATFLEAIPM	Unambiguous	Alpha-1-antiproteinase OS=Ovis aries OX=9940 PE=1 SV=1 - [A1AT_SHEEP]	1	1	P12725		HCD	1	0	1	1	0.003	0.006264	101680	3.15623	0	3.67547	80	3	774.063	2320.17	-0.00121186	235.934	103119	103119	MS2	0/0	PSPH3_I_290319_02.raw
								High										AALTIDEKGTEAAGATFLEAIPMSLPPDV	Unambiguous	Alpha-1-antiproteinase OS=Ovis aries OX=9940 PE=1 SV=1 - [A1AT_SHEEP]	1	1	P12725		HCD	1	0	1	1	0.003	0.007154	182394	2.43891	0	0	80	2	1464.75	2928.5	2.34017	258.418	113485	113485	MS2	0/0	PSPH2_I_210319_01.raw
										High								AALTIDEKGTEAAGATFLEAIPMSLPPDV	Unambiguous	Alpha-1-antiproteinase OS=Ovis aries OX=9940 PE=1 SV=1 - [A1AT_SHEEP]	1	1	P12725		HCD	1	0	1	1	0.001	0.01536	188029	2.74446	0	0	80	2	1464.75	2928.5	1.33976	258.407	114670	114670	MS2	0/0	PSPH3_I_220319_01.raw
						High												AALTIDEKGTEAAGATFLEAIPMSLPPDVE	Unambiguous	Alpha-1-antiproteinase OS=Ovis aries OX=9940 PE=1 SV=1 - [A1AT_SHEEP]	1	1	P12725		HCD	1	0	1	1	0	6.367e-05	257858	3.56466	0	6.7855	80	3	1019.85	3057.54	1.99829	257.573	113553	113553	MS2	0/0	PSPH_I_210319_01.raw
						High												AALTIDEKGTEAAGATFLEAIPMSLPPDVE	Unambiguous	Alpha-1-antiproteinase OS=Ovis aries OX=9940 PE=1 SV=1 - [A1AT_SHEEP]	1	1	P12725		HCD	1	0	1	1	0	0.0004757	258543	3.29367	0	3.57447	80	3	1019.85	3057.54	1.57908	258.093	113795	113795	MS2	0/0	PSPH_I_210319_01.raw
							High											AALTIDEKGTEAAGATFLEAIPMSLPPDVE	Unambiguous	Alpha-1-antiproteinase OS=Ovis aries OX=9940 PE=1 SV=1 - [A1AT_SHEEP]	1	1	P12725		HCD	1	0	1	1	0	6.367e-05	257858	3.56466	0	6.7855	80	3	1019.85	3057.54	1.99829	257.573	113553	113553	MS2	0/0	PSPH_I_210319_01.raw
							High											AALTIDEKGTEAAGATFLEAIPMSLPPDVE	Unambiguous	Alpha-1-antiproteinase OS=Ovis aries OX=9940 PE=1 SV=1 - [A1AT_SHEEP]	1	1	P12725		HCD	1	0	1	1	0	0.0004757	258543	3.29367	0	3.57447	80	3	1019.85	3057.54	1.57908	258.093	113795	113795	MS2	0/0	PSPH_I_210319_01.raw
								High										AALTIDEKGTEAAGATFLEAIPMSLPPDVE	Unambiguous	Alpha-1-antiproteinase OS=Ovis aries OX=9940 PE=1 SV=1 - [A1AT_SHEEP]	1	1	P12725		HCD	1	0	1	1	0	3.654e-05	266064	3.73762	0	0.675828	80	3	1019.85	3057.54	1.0401	256.769	112733	112733	MS2	0/0	PSPH2_I_210319_01.raw
								High										AALTIDEKGTEAAGATFLEAIPMSLPPDVE	Unambiguous	Alpha-1-antiproteinase OS=Ovis aries OX=9940 PE=1 SV=1 - [A1AT_SHEEP]	1	1	P12725		HCD	1	0	1	1	0	5.151e-05	262609	4.68618	0	0	80	3	1019.85	3057.54	1.15988	257.273	112957	112957	MS2	0/0	PSPH2_I_210319_01.raw
								High										AALTIDEKGTEAAGATFLEAIPMSLPPDVE	Unambiguous	Alpha-1-antiproteinase OS=Ovis aries OX=9940 PE=1 SV=1 - [A1AT_SHEEP]	1	1	P12725		HCD	1	0	1	1	0	5.018e-05	264128	4.31123	0	0.416622	80	3	1019.85	3057.54	0.920331	257.784	113188	113188	MS2	0/0	PSPH2_I_210319_01.raw
								High										AALTIDEKGTEAAGATFLEAIPMSLPPDVE	Unambiguous	Alpha-1-antiproteinase OS=Ovis aries OX=9940 PE=1 SV=1 - [A1AT_SHEEP]	1	1	P12725		HCD	1	0	1	1	0	0.0001022	262609	5.1525	0	1.78614	80	3	1019.85	3057.54	1.15988	258.314	113435	113435	MS2	0/0	PSPH2_I_210319_01.raw
									High									AALTIDEKGTEAAGATFLEAIPMSLPPDVE	Unambiguous	Alpha-1-antiproteinase OS=Ovis aries OX=9940 PE=1 SV=1 - [A1AT_SHEEP]	1	1	P12725		HCD	1	0	1	1	0	0.0001099	262609	5.48869	0	0.197044	80	3	1019.85	3057.54	1.15988	256.217	111623	111623	MS2	0/0	PSPH2_I_280319_02.raw
									High									AALTIDEKGTEAAGATFLEAIPMSLPPDVE	Unambiguous	Alpha-1-antiproteinase OS=Ovis aries OX=9940 PE=1 SV=1 - [A1AT_SHEEP]	1	1	P12725		HCD	1	0	1	1	0	0.0003498	268825	3.92947	0	0	80	3	1019.85	3057.53	0.261579	256.748	111870	111870	MS2	0/0	PSPH2_I_280319_02.raw
										High								AALTIDEKGTEAAGATFLEAIPMSLPPDVE	Unambiguous	Alpha-1-antiproteinase OS=Ovis aries OX=9940 PE=1 SV=1 - [A1AT_SHEEP]	1	1	P12725		HCD	1	0	1	1	0	3.395e-06	266064	4.44397	0	1.18951	80	3	1019.85	3057.54	1.0401	256.695	113874	113874	MS2	0/0	PSPH3_I_220319_01.raw
										High								AALTIDEKGTEAAGATFLEAIPMSLPPDVE	Unambiguous	Alpha-1-antiproteinase OS=Ovis aries OX=9940 PE=1 SV=1 - [A1AT_SHEEP]	1	1	P12725		HCD	1	0	1	1	0	1.172e-06	264633	4.56116	0	0	80	3	1019.85	3057.54	0.860445	257.213	114113	114113	MS2	0/0	PSPH3_I_220319_01.raw
										High								AALTIDEKGTEAAGATFLEAIPMSLPPDVE	Unambiguous	Alpha-1-antiproteinase OS=Ovis aries OX=9940 PE=1 SV=1 - [A1AT_SHEEP]	1	1	P12725		HCD	1	0	1	1	0	1.171e-06	264633	4.95109	0	0.502988	80	3	1019.85	3057.54	0.860445	257.744	114360	114360	MS2	0/0	PSPH3_I_220319_01.raw
										High								AALTIDEKGTEAAGATFLEAIPMSLPPDVE	Unambiguous	Alpha-1-antiproteinase OS=Ovis aries OX=9940 PE=1 SV=1 - [A1AT_SHEEP]	1	1	P12725		HCD	1	0	1	1	0	8.059e-06	257248	3.82955	0	4.03634	80	3	1019.85	3057.54	2.11806	258.275	114607	114607	MS2	0/0	PSPH3_I_220319_01.raw
											High							AALTIDEKGTEAAGATFLEAIPMSLPPDVE	Unambiguous	Alpha-1-antiproteinase OS=Ovis aries OX=9940 PE=1 SV=1 - [A1AT_SHEEP]	1	1	P12725		HCD	1	0	1	1	0	9.64e-06	257088	5.60085	0	0.442774	80	3	1019.85	3057.54	1.75874	256.226	112271	112271	MS2	0/0	PSPH3_I_290319_02.raw
											High							AALTIDEKGTEAAGATFLEAIPMSLPPDVE	Unambiguous	Alpha-1-antiproteinase OS=Ovis aries OX=9940 PE=1 SV=1 - [A1AT_SHEEP]	1	1	P12725		HCD	1	0	1	1	0	2.204e-06	266064	4.32283	0	0	80	3	1019.85	3057.54	1.0401	256.756	112518	112518	MS2	0/0	PSPH3_I_290319_02.raw
											High							AALTIDEKGTEAAGATFLEAIPMSLPPDVE	Unambiguous	Alpha-1-antiproteinase OS=Ovis aries OX=9940 PE=1 SV=1 - [A1AT_SHEEP]	1	1	P12725		HCD	1	0	1	1	0.005	0.03725	272353	2.79091	0	7.92639	80	3	1019.85	3057.53	-0.157628	257.285	112765	112765	MS2	0/0	PSPH3_I_290319_02.raw
												High						AAPAGAAIqSRAGEIQN	Unambiguous	Polymeric immunoglobulin receptor OS=Bos taurus OX=9913 GN=PIGR PE=2 SV=1 - [PIGR_BOVIN]	1	1	P81265	Q9(Deamidated)	HCD	1	0	1	1	0.002	0.01214	36015	2.50838	0	31.9939	80	2	813.415	1625.82	-0.751407	101.841	36842	36842	MS2	0/0	CTRL_I_220319_01.raw
													High					AAPAGAAIqSRAGEIQN	Unambiguous	Polymeric immunoglobulin receptor OS=Bos taurus OX=9913 GN=PIGR PE=2 SV=1 - [PIGR_BOVIN]	1	1	P81265	Q9(Deamidated)	HCD	1	0	1	1	0	0.001534	35020	3.31039	0	17.8299	80	2	813.416	1625.83	0.524989	101.94	38050	38050	MS2	0/0	CTRL_I_240319_02.raw
													High					AAPAGAAIqSRAGEIQNK	Unambiguous	Polymeric immunoglobulin receptor OS=Bos taurus OX=9913 GN=PIGR PE=2 SV=1 - [PIGR_BOVIN]	1	1	P81265	Q9(Deamidated)	HCD	1	0	1	1	0	0.0001752	32089	4.14815	0	26.2976	80	3	585.311	1753.92	-1.12139	89.1853	32124	32124	MS2	0/0	CTRL_I_240319_02.raw
															High			AAPAGAAIqSRAGEIQNK	Unambiguous	Polymeric immunoglobulin receptor OS=Bos taurus OX=9913 GN=PIGR PE=2 SV=1 - [PIGR_BOVIN]	1	1	P81265	Q9(Deamidated)	HCD	1	0	1	1	0.001	0.0002199	31430	3.47173	0	19.2556	80	3	585.311	1753.92	-0.3906	89.1633	28676	28676	MS2	0/0	CTRL2_I_240319_02.raw
																	High	AAPAGAAIqSRAGEIQNK	Unambiguous	Polymeric immunoglobulin receptor OS=Bos taurus OX=9913 GN=PIGR PE=2 SV=1 - [PIGR_BOVIN]	1	1	P81265	Q9(Deamidated)	HCD	1	0	1	1	0	1.628e-06	32285	3.11687	0	24.8268	80	3	585.311	1753.92	-0.703794	89.5426	29267	29267	MS2	0/0	CTRL3_I_250319_02.raw
						High												AAPGEEAAAGEEGAAGGDPQ	Unambiguous	Myristoylated alanine-rich C-kinase substrate OS=Bos taurus OX=9913 GN=MARCKS PE=1 SV=6 - [MARCS_BOVIN]	1	1	P12624		HCD	1	0	1	1	0.003	0.008771	62750	3.11585	0	16.4458	80	2	877.872	1754.74	-5.07476	94.5228	36875	36875	MS2	0/0	PSPH_I_210319_01.raw
							High											AAPGEEAAAGEEGAAGGDPQ	Unambiguous	Myristoylated alanine-rich C-kinase substrate OS=Bos taurus OX=9913 GN=MARCKS PE=1 SV=6 - [MARCS_BOVIN]	1	1	P12624		HCD	1	0	1	1	0.003	0.008771	62750	3.11585	0	16.4458	80	2	877.872	1754.74	-5.07476	94.5228	36875	36875	MS2	0/0	PSPH_I_210319_01.raw
								High										AAPGEEAAAGEEGAAGGDPQ	Unambiguous	Myristoylated alanine-rich C-kinase substrate OS=Bos taurus OX=9913 GN=MARCKS PE=1 SV=6 - [MARCS_BOVIN]	1	1	P12624		HCD	1	0	1	1	0.008	0.06034	64185	2.8632	0	11.9361	80	2	877.874	1754.74	-3.68343	94.6229	36636	36636	MS2	0/0	PSPH2_I_210319_01.raw
									High									AAPGEEAAAGEEGAAGGDPQ	Unambiguous	Myristoylated alanine-rich C-kinase substrate OS=Bos taurus OX=9913 GN=MARCKS PE=1 SV=6 - [MARCS_BOVIN]	1	1	P12624		HCD	1	0	1	1	0.009	0.07094	62018	2.84495	0	0	80	2	877.873	1754.74	-4.23996	94.4522	36367	36367	MS2	0/0	PSPH2_I_280319_02.raw
										High								AAPGEEAAAGEEGAAGGDPQ	Unambiguous	Myristoylated alanine-rich C-kinase substrate OS=Bos taurus OX=9913 GN=MARCKS PE=1 SV=6 - [MARCS_BOVIN]	1	1	P12624		HCD	1	0	1	1	0.002	0.02113	64218	2.95372	0	20.3423	80	2	877.877	1754.75	0.420962	94.0073	36997	36997	MS2	0/0	PSPH3_I_220319_01.raw
											High							AAPGEEAAAGEEGAAGGDPQ	Unambiguous	Myristoylated alanine-rich C-kinase substrate OS=Bos taurus OX=9913 GN=MARCKS PE=1 SV=6 - [MARCS_BOVIN]	1	1	P12624		HCD	1	0	1	1	0.004	0.03006	65310	2.6219	0	0	80	2	877.876	1754.74	-1.45732	94.2653	36133	36133	MS2	0/0	PSPH3_I_290319_02.raw
																	High	AAQRGPGGVWAAK	Unambiguous	Serum amyloid A-4 protein OS=Bos taurus OX=9913 GN=SAA4 PE=2 SV=1 - [SAA4_BOVIN]	1	1	Q32L76		HCD	1	0	1	1	0.002	0.02048	9550	1.16192	0	72.4712	80	3	423.567	1268.69	0.677798	68.4279	20009	20009	MS2	0/0	CTRL3_I_250319_02.raw
				High														AASDISLLDAqSAPLR	Unambiguous	Beta-lactoglobulin-1/B OS=Ovis aries OX=9940 PE=1 SV=1 - [LACB_SHEEP]|Beta-lactoglobulin OS=Bos taurus OX=9913 GN=LGB PE=1 SV=3 - [LACB_BOVIN]	2	2	P67976;P02754	Q11(Deamidated)	HCD	1	0	1	1	0	0.0009094	27715	3.52644	0	68.3383	80	2	814.927	1628.85	-2.04229	174.065	76538	76538	MS2	0/0	BSPH3_I_200319_01.raw
High																		AASDISLLDAQSAPLR	Unambiguous	Beta-lactoglobulin-1/B OS=Ovis aries OX=9940 PE=1 SV=1 - [LACB_SHEEP]|Beta-lactoglobulin OS=Bos taurus OX=9913 GN=LGB PE=1 SV=3 - [LACB_BOVIN]	2	2	P67976;P02754		HCD	1	0	1	1	0	0.0001676	21133	4.16821	0	14.2433	80	3	543.293	1627.86	-0.772556	166.716	71851	71851	MS2	0/0	BSPH_I_190319_01.raw
High																		AASDISLLDAQSAPLR	Unambiguous	Beta-lactoglobulin-1/B OS=Ovis aries OX=9940 PE=1 SV=1 - [LACB_SHEEP]|Beta-lactoglobulin OS=Bos taurus OX=9913 GN=LGB PE=1 SV=3 - [LACB_BOVIN]	2	2	P67976;P02754		HCD	1	0	1	1	0	2.552e-06	21990	4.17869	0	48.0218	19	2	814.435	1627.86	-1.43919	166.782	71880	71880	MS2	0/0	BSPH_I_190319_01.raw
	High																	AASDISLLDAQSAPLR	Unambiguous	Beta-lactoglobulin-1/B OS=Ovis aries OX=9940 PE=1 SV=1 - [LACB_SHEEP]|Beta-lactoglobulin OS=Bos taurus OX=9913 GN=LGB PE=1 SV=3 - [LACB_BOVIN]	2	2	P67976;P02754		HCD	1	0	1	1	0	3.004e-06	21447	4.4973	0	77.4972	80	2	814.438	1627.87	2.01026	162.366	69891	69891	MS2	0/0	BSPH_I_250319_02.raw
		High																AASDISLLDAQSAPLR	Unambiguous	Beta-lactoglobulin-1/B OS=Ovis aries OX=9940 PE=1 SV=1 - [LACB_SHEEP]|Beta-lactoglobulin OS=Bos taurus OX=9913 GN=LGB PE=1 SV=3 - [LACB_BOVIN]	2	2	P67976;P02754		HCD	1	0	1	1	0	3.684e-05	21315	5.0162	0	29.7178	80	3	543.293	1627.87	0.0148181	165.92	67879	67879	MS2	0/0	BSPH2_I_200319_01.raw
		High																AASDISLLDAQSAPLR	Unambiguous	Beta-lactoglobulin-1/B OS=Ovis aries OX=9940 PE=1 SV=1 - [LACB_SHEEP]|Beta-lactoglobulin OS=Bos taurus OX=9913 GN=LGB PE=1 SV=3 - [LACB_BOVIN]	2	2	P67976;P02754		HCD	1	0	1	1	0	5.671e-05	24357	3.39337	0	60.4027	33	2	814.433	1627.86	-4.43873	166.3	68059	68059	MS2	0/0	BSPH2_I_200319_01.raw
			High															AASDISLLDAQSAPLR	Unambiguous	Beta-lactoglobulin-1/B OS=Ovis aries OX=9940 PE=1 SV=1 - [LACB_SHEEP]|Beta-lactoglobulin OS=Bos taurus OX=9913 GN=LGB PE=1 SV=3 - [LACB_BOVIN]	2	2	P67976;P02754		HCD	1	0	1	1	0	6.379e-08	21413	4.96005	0	61.0003	56	2	814.438	1627.87	1.63532	162.396	69391	69391	MS2	0/0	BSPH2_I_260319_02.raw
				High														AASDISLLDAQSAPLR	Unambiguous	Beta-lactoglobulin-1/B OS=Ovis aries OX=9940 PE=1 SV=1 - [LACB_SHEEP]|Beta-lactoglobulin OS=Bos taurus OX=9913 GN=LGB PE=1 SV=3 - [LACB_BOVIN]	2	2	P67976;P02754		HCD	1	0	1	1	0	0.000101	21700	3.84819	0	56.5351	80	2	814.436	1627.86	-0.389356	161.148	70603	70603	MS2	0/0	BSPH3_I_200319_01.raw
				High														AASDISLLDAQSAPLR	Unambiguous	Beta-lactoglobulin-1/B OS=Ovis aries OX=9940 PE=1 SV=1 - [LACB_SHEEP]|Beta-lactoglobulin OS=Bos taurus OX=9913 GN=LGB PE=1 SV=3 - [LACB_BOVIN]	2	2	P67976;P02754		HCD	1	0	1	1	0	6.563e-06	18504	4.10401	0	48.033	80	2	814.442	1627.88	7.6343	165.009	72271	72271	MS2	0/0	BSPH3_I_200319_01.raw
					High													AASDISLLDAQSAPLR	Unambiguous	Beta-lactoglobulin-1/B OS=Ovis aries OX=9940 PE=1 SV=1 - [LACB_SHEEP]|Beta-lactoglobulin OS=Bos taurus OX=9913 GN=LGB PE=1 SV=3 - [LACB_BOVIN]	2	2	P67976;P02754		HCD	1	0	1	1	0	0.0006929	18640	3.57069	0	55.5278	80	2	814.44	1627.87	4.48484	159.281	69037	69037	MS2	0/0	BSPH3_I_270319_02.raw
					High													AASDISLLDAQSAPLR	Unambiguous	Beta-lactoglobulin-1/B OS=Ovis aries OX=9940 PE=1 SV=1 - [LACB_SHEEP]|Beta-lactoglobulin OS=Bos taurus OX=9913 GN=LGB PE=1 SV=3 - [LACB_BOVIN]	2	2	P67976;P02754		HCD	1	0	1	1	0	1.234e-07	19017	4.9271	0	54.0182	80	2	814.441	1627.88	6.43451	162.254	70369	70369	MS2	0/0	BSPH3_I_270319_02.raw
					High													AASDISLLDAQSAPLR	Unambiguous	Beta-lactoglobulin-1/B OS=Ovis aries OX=9940 PE=1 SV=1 - [LACB_SHEEP]|Beta-lactoglobulin OS=Bos taurus OX=9913 GN=LGB PE=1 SV=3 - [LACB_BOVIN]	2	2	P67976;P02754		HCD	1	0	1	1	0	2.184e-06	23553	4.67656	0	23.9835	80	3	543.292	1627.86	-2.57227	162.536	70481	70481	MS2	0/0	BSPH3_I_270319_02.raw
High																		AASDISLLDAQSAPLRV	Unambiguous	Beta-lactoglobulin-1/B OS=Ovis aries OX=9940 PE=1 SV=1 - [LACB_SHEEP]|Beta-lactoglobulin OS=Bos taurus OX=9913 GN=LGB PE=1 SV=3 - [LACB_BOVIN]	2	2	P67976;P02754		HCD	1	0	1	1	0	0.0002189	18953	3.88206	0	60.6778	80	2	863.972	1726.94	2.42532	191.508	83526	83526	MS2	0/0	BSPH_I_190319_01.raw
			High															AASDISLLDAQSAPLRV	Unambiguous	Beta-lactoglobulin-1/B OS=Ovis aries OX=9940 PE=1 SV=1 - [LACB_SHEEP]|Beta-lactoglobulin OS=Bos taurus OX=9913 GN=LGB PE=1 SV=3 - [LACB_BOVIN]	2	2	P67976;P02754		HCD	1	0	1	1	0	0.0002442	20161	3.59848	0	69.4088	80	2	863.971	1726.94	1.08228	187.166	80946	80946	MS2	0/0	BSPH2_I_260319_02.raw
				High														AASDISLLDAQSAPLRV	Unambiguous	Beta-lactoglobulin-1/B OS=Ovis aries OX=9940 PE=1 SV=1 - [LACB_SHEEP]|Beta-lactoglobulin OS=Bos taurus OX=9913 GN=LGB PE=1 SV=3 - [LACB_BOVIN]	2	2	P67976;P02754		HCD	1	0	1	1	0	0.0001935	18897	4.21673	0	49.6689	80	2	863.974	1726.94	3.90972	190.149	84100	84100	MS2	0/0	BSPH3_I_200319_01.raw
					High													AASDISLLDAQSAPLRV	Unambiguous	Beta-lactoglobulin-1/B OS=Ovis aries OX=9940 PE=1 SV=1 - [LACB_SHEEP]|Beta-lactoglobulin OS=Bos taurus OX=9913 GN=LGB PE=1 SV=3 - [LACB_BOVIN]	2	2	P67976;P02754		HCD	1	0	1	1	0.001	0.03973	20166	2.76872	0	66.7707	80	3	576.317	1726.94	1.00381	187.096	81942	81942	MS2	0/0	BSPH3_I_270319_02.raw
					High													AASDISLLDAQSAPLRV	Unambiguous	Beta-lactoglobulin-1/B OS=Ovis aries OX=9940 PE=1 SV=1 - [LACB_SHEEP]|Beta-lactoglobulin OS=Bos taurus OX=9913 GN=LGB PE=1 SV=3 - [LACB_BOVIN]	2	2	P67976;P02754		HCD	1	0	1	1	0	4.685e-05	20554	4.30461	0	46.7363	80	2	863.972	1726.94	1.64777	187.099	81944	81944	MS2	0/0	BSPH3_I_270319_02.raw
														High				AATLSTqVGQPLLDRAEAWRQK	Unambiguous	Apolipoprotein E OS=Ovis aries OX=9940 GN=APOE PE=3 SV=1 - [APOE_SHEEP]	1	1	Q7M2U8	Q7(Deamidated)	HCD	1	0	1	1	0.001	0.002204	51099	2.51177	0	47.792	80	4	610.832	2440.31	5.46762	156.272	59109	59109	MS2	0/0	CTRL2_I_230319_01.raw
															High			AATLSTQVGQPLLDRAEAWRQK	Unambiguous	Apolipoprotein E OS=Ovis aries OX=9940 GN=APOE PE=3 SV=1 - [APOE_SHEEP]	1	1	Q7M2U8		HCD	1	0	1	1	0.001	0.006896	43315	2.80905	0	49.6066	80	4	610.585	2439.32	2.72044	155.166	58945	58945	MS2	0/0	CTRL2_I_240319_02.raw
																High		AATLSTQVGqPLLDRAEAWRQKLH	Unambiguous	Apolipoprotein E OS=Ovis aries OX=9940 GN=APOE PE=3 SV=1 - [APOE_SHEEP]	1	1	Q7M2U8	Q10(Deamidated)	HCD	1	0	1	1	0	0.00115	50165	3.30043	0	0	80	5	538.897	2690.46	7.61792	166.016	64205	64205	MS2	0/0	CTRL3_I_230319_01.raw
																	High	AATLSTQVGQPLLDRAEAWRQKLH	Unambiguous	Apolipoprotein E OS=Ovis aries OX=9940 GN=APOE PE=3 SV=1 - [APOE_SHEEP]	1	1	Q7M2U8		HCD	1	0	1	1	0	0.0004571	46293	3.00183	0	9.93466	80	5	538.698	2689.46	3.69733	166.435	64805	64805	MS2	0/0	CTRL3_I_250319_02.raw
					High													AAVDYINK	Unambiguous	Alpha-2-HS-glycoprotein OS=Ovis aries OX=9940 GN=AHSG PE=1 SV=1 - [FETUA_SHEEP]|Alpha-2-HS-glycoprotein OS=Bos taurus OX=9913 GN=AHSG PE=1 SV=2 - [FETUA_BOVIN]	2	2	P29701;P12763		HCD	1	0	1	1	0.006	0.1166	6584	1.69534	0	49.9818	80	2	447.24	893.472	-0.998289	75.4052	28765	28765	MS2	0/0	BSPH3_I_270319_02.raw
		High																AAVDYINKHLPRG	Unambiguous	Alpha-2-HS-glycoprotein OS=Ovis aries OX=9940 GN=AHSG PE=1 SV=1 - [FETUA_SHEEP]|Alpha-2-HS-glycoprotein OS=Bos taurus OX=9913 GN=AHSG PE=1 SV=2 - [FETUA_BOVIN]	2	2	P29701;P12763		HCD	1	0	1	1	0.002	0.02171	10578	2.70433	0	87.7071	80	3	485.27	1453.79	2.60228	107.214	39908	39908	MS2	0/0	BSPH2_I_200319_01.raw
								High										AAVPDAAVPAPS	Unambiguous	Alpha-2-HS-glycoprotein OS=Ovis aries OX=9940 GN=AHSG PE=1 SV=1 - [FETUA_SHEEP]	1	1	P29701		HCD	1	0	1	1	0.007	0.0437	8772	2.29651	0	35.5067	21	2	533.282	1065.56	-0.370506	121.881	49909	49909	MS2	0/0	PSPH2_I_210319_01.raw
								High										AAVPDAAVPAPS	Unambiguous	Alpha-2-HS-glycoprotein OS=Ovis aries OX=9940 GN=AHSG PE=1 SV=1 - [FETUA_SHEEP]	1	1	P29701		HCD	1	0	1	1	0.008	0.05732	10267	2.40376	0	49.4395	34	2	533.282	1065.56	-1.28699	122.393	50154	50154	MS2	0/0	PSPH2_I_210319_01.raw
												High						ADAKDISKEIPLSPMGEDSASGDIETLH	Unambiguous	Butyrophilin subfamily 1 member A1 OS=Bos taurus OX=9913 GN=BTN1A1 PE=1 SV=2 - [BT1A1_BOVIN]	1	1	P18892		HCD	1	0	1	1	0	0.0003671	329298	4.18341	0	15.602	80	4	732.356	2926.4	0.765576	168.226	67947	67947	MS2	0/0	CTRL_I_220319_01.raw
																	High	ADAKDISKEIPLSPMGEDSASGDIETLH	Unambiguous	Butyrophilin subfamily 1 member A1 OS=Bos taurus OX=9913 GN=BTN1A1 PE=1 SV=2 - [BT1A1_BOVIN]	1	1	P18892		HCD	1	0	1	1	0	1.108e-06	329399	4.47508	0	17.5023	80	4	732.355	2926.4	-0.235547	169.142	66055	66055	MS2	0/0	CTRL3_I_250319_02.raw
																High		ADDSDPVGGEFLAEGGGVR	Unambiguous	Fibrinogen alpha chain (Fragment) OS=Ovis aries OX=9940 GN=FGA PE=1 SV=1 - [FIBA_SHEEP]	1	1	P68214		HCD	1	0	1	1	0.003	0.01722	83238	0.914034	0	71.2423	80	3	616.619	1847.84	1.35484	160.092	61423	61423	MS2	0/0	CTRL3_I_230319_01.raw
																	High	ADEEEYSIRSSSEESAEVAPEEVK	Unambiguous	Alpha-S2-casein OS=Ovis aries OX=9940 GN=CSN1S2 PE=2 SV=1 - [CASA2_SHEEP]	1	1	P04654		HCD	1	0	1	1	0.001	0.003037	247424	2.14708	0	35.3095	80	3	890.738	2670.2	3.71361	117.348	41988	41988	MS2	0/0	CTRL3_I_250319_02.raw
												High						ADEEEYSIrSSSEESAEVAPEEVKITVDDKHYQ	Unambiguous	Alpha-S2-casein OS=Ovis aries OX=9940 GN=CSN1S2 PE=2 SV=1 - [CASA2_SHEEP]	1	1	P04654	R9(Deamidated)	HCD	1	0	1	1	0.001	0.00115	683886	2.82273	0	0	80	4	943.436	3770.72	4.5171	137.115	53377	53377	MS2	0/0	CTRL_I_220319_01.raw
						High												ADFTDVTKIV	Unambiguous	Serum albumin OS=Ovis aries OX=9940 GN=ALB PE=1 SV=1 - [ALBU_SHEEP]	1	1	P14639		HCD	1	0	1	1	0.008	0.04186	7944	1.56698	0	25.8671	80	2	554.797	1108.59	-1.40687	176.375	76156	76156	MS2	0/0	PSPH_I_210319_01.raw
							High											ADFTDVTKIV	Unambiguous	Serum albumin OS=Ovis aries OX=9940 GN=ALB PE=1 SV=1 - [ALBU_SHEEP]	1	1	P14639		HCD	1	0	1	1	0.008	0.04186	7944	1.56698	0	25.8671	80	2	554.797	1108.59	-1.40687	176.375	76156	76156	MS2	0/0	PSPH_I_210319_01.raw
High																		ADFTDVTKIVTDLTK	Unambiguous	Serum albumin OS=Ovis aries OX=9940 GN=ALB PE=1 SV=1 - [ALBU_SHEEP]	1	1	P14639		HCD	1	0	1	1	0	0.009976	23073	2.42651	0	7.54866	80	3	556.302	1666.89	0.179719	220.877	97266	97266	MS2	0/0	BSPH_I_190319_01.raw
		High																ADFTDVTKIVTDLTK	Unambiguous	Serum albumin OS=Ovis aries OX=9940 GN=ALB PE=1 SV=1 - [ALBU_SHEEP]	1	1	P14639		HCD	1	0	1	1	0	5.854e-06	22414	4.21568	0	5.50239	80	3	556.302	1666.89	0.728961	220.108	93357	93357	MS2	0/0	BSPH2_I_200319_01.raw
			High															ADFTDVTKIVTDLTK	Unambiguous	Serum albumin OS=Ovis aries OX=9940 GN=ALB PE=1 SV=1 - [ALBU_SHEEP]	1	1	P14639		HCD	1	0	1	1	0	0.00767	19162	2.65523	0	25.3368	80	3	556.303	1666.89	2.92592	216.083	94424	94424	MS2	0/0	BSPH2_I_260319_02.raw
				High														ADFTDVTKIVTDLTK	Unambiguous	Serum albumin OS=Ovis aries OX=9940 GN=ALB PE=1 SV=1 - [ALBU_SHEEP]	1	1	P14639		HCD	1	0	1	1	0	1.413e-06	22760	4.2941	0	9.26431	80	3	556.302	1666.89	1.38805	218.897	97576	97576	MS2	0/0	BSPH3_I_200319_01.raw
					High													ADFTDVTKIVTDLTK	Unambiguous	Serum albumin OS=Ovis aries OX=9940 GN=ALB PE=1 SV=1 - [ALBU_SHEEP]	1	1	P14639		HCD	1	0	1	1	0	6.936e-07	23073	3.43848	0	7.62798	80	3	556.302	1666.89	0.179719	215.921	95385	95385	MS2	0/0	BSPH3_I_270319_02.raw
						High												ADFTDVTKIVTDLTK	Unambiguous	Serum albumin OS=Ovis aries OX=9940 GN=ALB PE=1 SV=1 - [ALBU_SHEEP]	1	1	P14639		HCD	1	0	1	1	0.008	0.04249	23307	1.97142	0	18.057	80	3	556.301	1666.89	-0.918768	217.685	95395	95395	MS2	0/0	PSPH_I_210319_01.raw
							High											ADFTDVTKIVTDLTK	Unambiguous	Serum albumin OS=Ovis aries OX=9940 GN=ALB PE=1 SV=1 - [ALBU_SHEEP]	1	1	P14639		HCD	1	0	1	1	0.008	0.04249	23307	1.97142	0	18.057	80	3	556.301	1666.89	-0.918768	217.685	95395	95395	MS2	0/0	PSPH_I_210319_01.raw
								High										ADFTDVTKIVTDLTK	Unambiguous	Serum albumin OS=Ovis aries OX=9940 GN=ALB PE=1 SV=1 - [ALBU_SHEEP]	1	1	P14639		HCD	1	0	1	1	0.002	0.002225	19156	2.75312	0	0	80	3	556.303	1666.89	3.03577	216.846	94720	94720	MS2	0/0	PSPH2_I_210319_01.raw
									High									ADFTDVTKIVTDLTK	Unambiguous	Serum albumin OS=Ovis aries OX=9940 GN=ALB PE=1 SV=1 - [ALBU_SHEEP]	1	1	P14639		HCD	1	0	1	1	0	0.002953	23083	3.28024	0	15.3908	80	3	556.302	1666.89	0.289567	215.745	93822	93822	MS2	0/0	PSPH2_I_280319_02.raw
										High								ADFTDVTKIVTDLTK	Unambiguous	Serum albumin OS=Ovis aries OX=9940 GN=ALB PE=1 SV=1 - [ALBU_SHEEP]	1	1	P14639		HCD	1	0	1	1	0.004	0.03621	23764	2.18237	0	0	80	3	556.301	1666.89	-0.808919	216.565	95443	95443	MS2	0/0	PSPH3_I_220319_01.raw
											High							ADFTDVTKIVTDLTK	Unambiguous	Serum albumin OS=Ovis aries OX=9940 GN=ALB PE=1 SV=1 - [ALBU_SHEEP]	1	1	P14639		HCD	1	0	1	1	0	0.002938	22414	2.7274	0	6.91406	80	3	556.302	1666.89	0.619112	215.597	93773	93773	MS2	0/0	PSPH3_I_290319_02.raw
		High																ADFTDVTKIVTDLTKVHK	Unambiguous	Serum albumin OS=Ovis aries OX=9940 GN=ALB PE=1 SV=1 - [ALBU_SHEEP]	1	1	P14639		HCD	1	0	1	1	0	0.0002455	21652	3.71707	0	10.1086	80	4	508.534	2031.11	0.857169	196.288	82210	82210	MS2	0/0	BSPH2_I_200319_01.raw
			High															ADFTDVTKIVTDLTKVHK	Unambiguous	Serum albumin OS=Ovis aries OX=9940 GN=ALB PE=1 SV=1 - [ALBU_SHEEP]	1	1	P14639		HCD	1	0	1	1	0	1.406e-05	21380	3.98765	0	18.9198	80	4	508.534	2031.12	1.93897	190.331	82422	82422	MS2	0/0	BSPH2_I_260319_02.raw
						High												ADKPEVTQEQKKEFLDVIK	Unambiguous	Alpha-1-acid glycoprotein OS=Bos taurus OX=9913 GN=ORM1 PE=2 SV=1 - [A1AG_BOVIN]	1	1	Q3SZR3		HCD	1	0	1	1	0	0.000502	43468	5.46592	0	12.0733	80	4	562.056	2245.2	-2.88651	118.705	48701	48701	MS2	0/0	PSPH_I_210319_01.raw
							High											ADKPEVTQEQKKEFLDVIK	Unambiguous	Alpha-1-acid glycoprotein OS=Bos taurus OX=9913 GN=ORM1 PE=2 SV=1 - [A1AG_BOVIN]	1	1	Q3SZR3		HCD	1	0	1	1	0	0.000502	43468	5.46592	0	12.0733	80	4	562.056	2245.2	-2.88651	118.705	48701	48701	MS2	0/0	PSPH_I_210319_01.raw
								High										ADKPEVTQEQKKEFLDVIK	Unambiguous	Alpha-1-acid glycoprotein OS=Bos taurus OX=9913 GN=ORM1 PE=2 SV=1 - [A1AG_BOVIN]	1	1	Q3SZR3		HCD	1	0	1	1	0	3.474e-05	37997	5.28593	0	55.871	80	4	562.058	2245.21	0.810611	117.742	47915	47915	MS2	0/0	PSPH2_I_210319_01.raw
								High										ADKPEVTQEQKKEFLDVIK	Unambiguous	Alpha-1-acid glycoprotein OS=Bos taurus OX=9913 GN=ORM1 PE=2 SV=1 - [A1AG_BOVIN]	1	1	Q3SZR3		HCD	1	0	1	1	0.003	0.008085	41641	4.44809	0	78.6689	80	5	449.847	2245.2	-1.65559	117.788	47937	47937	MS2	0/0	PSPH2_I_210319_01.raw
									High									ADKPEVTQEQKKEFLDVIK	Unambiguous	Alpha-1-acid glycoprotein OS=Bos taurus OX=9913 GN=ORM1 PE=2 SV=1 - [A1AG_BOVIN]	1	1	Q3SZR3		HCD	1	0	1	1	0	0.0009855	36836	5.02395	0	11.06	80	4	562.059	2245.21	2.55042	115.613	46648	46648	MS2	0/0	PSPH2_I_280319_02.raw
									High									ADKPEVTQEQKKEFLDVIK	Unambiguous	Alpha-1-acid glycoprotein OS=Bos taurus OX=9913 GN=ORM1 PE=2 SV=1 - [A1AG_BOVIN]	1	1	Q3SZR3		HCD	1	0	1	1	0.006	0.02264	42807	2.48027	0	44.0988	80	3	749.072	2245.2	-2.44556	115.782	46730	46730	MS2	0/0	PSPH2_I_280319_02.raw
										High								ADKPEVTQEQKKEFLDVIK	Unambiguous	Alpha-1-acid glycoprotein OS=Bos taurus OX=9913 GN=ORM1 PE=2 SV=1 - [A1AG_BOVIN]	1	1	Q3SZR3		HCD	1	0	1	1	0.004	0.03185	38796	4.0086	0	27.1459	63	5	449.847	2245.21	0.179376	116.864	48190	48190	MS2	0/0	PSPH3_I_220319_01.raw
														High				ADKYFHARGNYDAAQRGPGG	Unambiguous	Serum amyloid A protein OS=Bos taurus OX=9913 GN=SAA1 PE=1 SV=2 - [SAA_BOVIN]|Serum amyloid A protein OS=Ovis aries OX=9940 GN=SAA1 PE=1 SV=1 - [SAA_SHEEP]	2	2	P35541;P42819		HCD	1	0	1	1	0.002	0.02819	126630	2.45939	0	54.5025	80	4	538.508	2151.01	-0.427928	71.8697	20942	20942	MS2	0/0	CTRL2_I_230319_01.raw
															High			ADKYFHARGNYDAAQRGPGG	Unambiguous	Serum amyloid A protein OS=Bos taurus OX=9913 GN=SAA1 PE=1 SV=2 - [SAA_BOVIN]|Serum amyloid A protein OS=Ovis aries OX=9940 GN=SAA1 PE=1 SV=1 - [SAA_SHEEP]	2	2	P35541;P42819		HCD	1	0	1	1	0.001	0.007425	123550	2.89231	0	49.5764	80	4	538.509	2151.01	0.820576	71.8954	21254	21254	MS2	0/0	CTRL2_I_240319_02.raw
																High		ADKYFHARGNYDAAQRGPGG	Unambiguous	Serum amyloid A protein OS=Bos taurus OX=9913 GN=SAA1 PE=1 SV=2 - [SAA_BOVIN]|Serum amyloid A protein OS=Ovis aries OX=9940 GN=SAA1 PE=1 SV=1 - [SAA_SHEEP]	2	2	P35541;P42819		HCD	1	0	1	1	0	5.026e-05	122564	3.65554	0	53.5832	80	4	538.508	2151.01	0.139574	71.2507	20857	20857	MS2	0/0	CTRL3_I_230319_01.raw
																	High	ADKYFHARGNYDAAQRGPGG	Unambiguous	Serum amyloid A protein OS=Bos taurus OX=9913 GN=SAA1 PE=1 SV=2 - [SAA_BOVIN]|Serum amyloid A protein OS=Ovis aries OX=9940 GN=SAA1 PE=1 SV=1 - [SAA_SHEEP]	2	2	P35541;P42819		HCD	1	0	1	1	0	6.921e-05	125301	2.69952	0	53.8068	80	4	538.508	2151.01	-0.314427	71.9869	21492	21492	MS2	0/0	CTRL3_I_250319_02.raw
														High				ADLLLAEAmRLAGSLTAVAVETqRRKHLAYLLADqGQLLGAPAT	Unambiguous	Small G protein signaling modulator 3 OS=Bos taurus OX=9913 GN=SGSM3 PE=2 SV=1 - [SGSM3_BOVIN]	1	1	Q2KI13	M9(Oxidation); Q23(Deamidated); Q35(Deamidated)	HCD	1	0	1	3	0.003	0.03122	174439	5.07194	0	37.451	80	6	773.259	4634.52	3.79205	226.626	91994	91994	MS2	0/0	CTRL2_I_230319_01.raw
	High																	ADQFANEWGR	Unambiguous	Serum amyloid A protein OS=Ovis aries OX=9940 GN=SAA1 PE=1 SV=1 - [SAA_SHEEP]	1	1	P42819		HCD	1	0	1	1	0	0.004318	21030	2.87565	0	43.8105	50	2	597.272	1193.54	2.16754	114.17	47172	47172	MS2	0/0	BSPH_I_250319_02.raw
		High																ADQFANEWGR	Unambiguous	Serum amyloid A protein OS=Ovis aries OX=9940 GN=SAA1 PE=1 SV=1 - [SAA_SHEEP]	1	1	P42819		HCD	1	0	1	1	0	0.001211	19749	3.1066	0	12.8526	8	2	597.269	1193.53	-1.92351	115.986	44234	44234	MS2	0/0	BSPH2_I_200319_01.raw
			High															ADQFANEWGR	Unambiguous	Serum amyloid A protein OS=Ovis aries OX=9940 GN=SAA1 PE=1 SV=1 - [SAA_SHEEP]	1	1	P42819		HCD	1	0	1	1	0.001	0.01608	21176	3.09594	0	31.3211	31	2	597.271	1193.53	1.04251	114.172	46650	46650	MS2	0/0	BSPH2_I_260319_02.raw
				High														ADQFANEWGR	Unambiguous	Serum amyloid A protein OS=Ovis aries OX=9940 GN=SAA1 PE=1 SV=1 - [SAA_SHEEP]	1	1	P42819		HCD	1	0	1	1	0	0.005618	21205	2.64768	0	51.0149	66	2	597.269	1193.53	-2.12807	115.394	48784	48784	MS2	0/0	BSPH3_I_200319_01.raw
					High													ADQFANEWGR	Unambiguous	Serum amyloid A protein OS=Ovis aries OX=9940 GN=SAA1 PE=1 SV=1 - [SAA_SHEEP]	1	1	P42819		HCD	1	0	1	1	0	0.001811	20134	3.02958	0	33.7479	47	2	597.27	1193.53	-1.1053	113.671	47346	47346	MS2	0/0	BSPH3_I_270319_02.raw
															High			ADQFANEWGR	Unambiguous	Serum amyloid A protein OS=Ovis aries OX=9940 GN=SAA1 PE=1 SV=1 - [SAA_SHEEP]	1	1	P42819		HCD	1	0	1	1	0.001	0.0002815	20137	2.46501	0	47.4883	80	2	597.27	1193.53	-0.287086	116.788	41258	41258	MS2	0/0	CTRL2_I_240319_02.raw
High																		ADQFAnEWGRS	Unambiguous	Serum amyloid A protein OS=Ovis aries OX=9940 GN=SAA1 PE=1 SV=1 - [SAA_SHEEP]	1	1	P42819	N6(Deamidated)	HCD	1	0	1	1	0.004	0.1086	24873	2.50507	0	70.0533	51	2	641.278	1281.55	-0.976887	119.371	49357	49357	MS2	0/0	BSPH_I_190319_01.raw
					High													ADQFAnEWGRS	Unambiguous	Serum amyloid A protein OS=Ovis aries OX=9940 GN=SAA1 PE=1 SV=1 - [SAA_SHEEP]	1	1	P42819	N6(Deamidated)	HCD	1	0	1	1	0.005	0.08071	25103	2.41494	0	75.2687	80	2	641.279	1281.55	0.166139	116.643	48735	48735	MS2	0/0	BSPH3_I_270319_02.raw
High																		ADQFANEWGRS	Unambiguous	Serum amyloid A protein OS=Ovis aries OX=9940 GN=SAA1 PE=1 SV=1 - [SAA_SHEEP]	1	1	P42819		HCD	1	0	1	1	0	0.009651	25163	3.25468	0	35.6333	21	2	640.786	1280.56	-1.06733	115.821	47707	47707	MS2	0/0	BSPH_I_190319_01.raw
High																		ADQFANEWGRS	Unambiguous	Serum amyloid A protein OS=Ovis aries OX=9940 GN=SAA1 PE=1 SV=1 - [SAA_SHEEP]	1	1	P42819		HCD	1	0	1	1	0.004	0.1077	27644	2.67176	0	29.6941	80	2	640.785	1280.56	-2.11591	116.976	48232	48232	MS2	0/0	BSPH_I_190319_01.raw
High																		ADQFANEWGRS	Unambiguous	Serum amyloid A protein OS=Ovis aries OX=9940 GN=SAA1 PE=1 SV=1 - [SAA_SHEEP]	1	1	P42819		HCD	1	0	1	1	0.007	0.1209	24559	2.74834	0	59.9876	80	2	640.788	1280.57	2.55502	117.525	48473	48473	MS2	0/0	BSPH_I_190319_01.raw
High																		ADQFANEWGRS	Unambiguous	Serum amyloid A protein OS=Ovis aries OX=9940 GN=SAA1 PE=1 SV=1 - [SAA_SHEEP]	1	1	P42819		HCD	1	0	1	1	0.001	0.02322	28349	3.12298	0	54.1347	80	2	640.787	1280.57	0.839175	118.049	48714	48714	MS2	0/0	BSPH_I_190319_01.raw
High																		ADQFANEWGRS	Unambiguous	Serum amyloid A protein OS=Ovis aries OX=9940 GN=SAA1 PE=1 SV=1 - [SAA_SHEEP]	1	1	P42819		HCD	1	0	1	1	0.003	0.07727	27707	2.57141	0	61.9434	25	2	640.786	1280.56	-1.35331	118.557	48956	48956	MS2	0/0	BSPH_I_190319_01.raw
	High																	ADQFANEWGRS	Unambiguous	Serum amyloid A protein OS=Ovis aries OX=9940 GN=SAA1 PE=1 SV=1 - [SAA_SHEEP]	1	1	P42819		HCD	1	0	1	1	0	0.003746	28310	3.27757	0	42.5387	26	2	640.787	1280.57	1.50645	113.968	47076	47076	MS2	0/0	BSPH_I_250319_02.raw
			High															ADQFANEWGRS	Unambiguous	Serum amyloid A protein OS=Ovis aries OX=9940 GN=SAA1 PE=1 SV=1 - [SAA_SHEEP]	1	1	P42819		HCD	1	0	1	1	0	0.003257	28237	3.06382	0	32.2991	20	2	640.787	1280.57	1.22048	113.928	46534	46534	MS2	0/0	BSPH2_I_260319_02.raw
					High													ADQFANEWGRS	Unambiguous	Serum amyloid A protein OS=Ovis aries OX=9940 GN=SAA1 PE=1 SV=1 - [SAA_SHEEP]	1	1	P42819		HCD	1	0	1	1	0	0.003394	24397	2.91441	0	57.0114	14	2	640.786	1280.56	-0.590705	113.49	47262	47262	MS2	0/0	BSPH3_I_270319_02.raw
														High				ADQFANEWGRSGKD	Unambiguous	Serum amyloid A protein OS=Ovis aries OX=9940 GN=SAA1 PE=1 SV=1 - [SAA_SHEEP]	1	1	P42819		HCD	1	0	1	1	0.001	0.001266	49060	1.85784	0	38.7483	80	2	790.858	1580.71	-0.065456	94.955	30990	30990	MS2	0/0	CTRL2_I_230319_01.raw
															High			ADQFANEWGRSGKD	Unambiguous	Serum amyloid A protein OS=Ovis aries OX=9940 GN=SAA1 PE=1 SV=1 - [SAA_SHEEP]	1	1	P42819		HCD	1	0	1	2	0.001	0.005994	50387	1.01787	0	30.29	80	2	790.857	1580.71	-1.30106	94.4249	31071	31071	MS2	0/0	CTRL2_I_240319_02.raw
																	High	ADQFANEWGRSGKD	Unambiguous	Serum amyloid A protein OS=Ovis aries OX=9940 GN=SAA1 PE=1 SV=1 - [SAA_SHEEP]	1	1	P42819		HCD	1	0	1	1	0.002	0.0179	49861	1.58454	0	39.6962	80	2	790.858	1580.71	-0.606032	94.7645	31659	31659	MS2	0/0	CTRL3_I_250319_02.raw
					High													ADYSENTFTEYK	Unambiguous	Vitamin D-binding protein OS=Bos taurus OX=9913 GN=GC PE=2 SV=1 - [VTDB_BOVIN]	1	1	Q3MHN5		HCD	1	0	1	1	0	0.01329	38169	2.37656	0	24.7792	80	2	734.315	1467.62	-2.80909	119.023	49876	49876	MS2	0/0	BSPH3_I_270319_02.raw
						High												AEAEIHKGFQHL	Unambiguous	Alpha-1-antiproteinase OS=Bos taurus OX=9913 GN=SERPINA1 PE=1 SV=1 - [A1AT_BOVIN]|Alpha-1-antiproteinase OS=Ovis aries OX=9940 PE=1 SV=1 - [A1AT_SHEEP]	2	2	P34955;P12725		HCD	1	0	1	1	0.006	0.03203	24807	3.16966	0	75.7034	80	3	460.573	1379.7	-2.08833	72.8662	26297	26297	MS2	0/0	PSPH_I_210319_01.raw
							High											AEAEIHKGFQHL	Unambiguous	Alpha-1-antiproteinase OS=Bos taurus OX=9913 GN=SERPINA1 PE=1 SV=1 - [A1AT_BOVIN]|Alpha-1-antiproteinase OS=Ovis aries OX=9940 PE=1 SV=1 - [A1AT_SHEEP]	2	2	P34955;P12725		HCD	1	0	1	1	0.006	0.03203	24807	3.16966	0	75.7034	80	3	460.573	1379.7	-2.08833	72.8662	26297	26297	MS2	0/0	PSPH_I_210319_01.raw
								High										AEAEIHKGFQHL	Unambiguous	Alpha-1-antiproteinase OS=Bos taurus OX=9913 GN=SERPINA1 PE=1 SV=1 - [A1AT_BOVIN]|Alpha-1-antiproteinase OS=Ovis aries OX=9940 PE=1 SV=1 - [A1AT_SHEEP]	2	2	P34955;P12725		HCD	1	0	1	1	0.004	0.02056	22624	3.55514	0	32.1966	80	3	460.572	1379.7	-2.95097	69.189	24304	24304	MS2	0/0	PSPH2_I_210319_01.raw
									High									AEAEIHKGFQHL	Unambiguous	Alpha-1-antiproteinase OS=Bos taurus OX=9913 GN=SERPINA1 PE=1 SV=1 - [A1AT_BOVIN]|Alpha-1-antiproteinase OS=Ovis aries OX=9940 PE=1 SV=1 - [A1AT_SHEEP]	2	2	P34955;P12725		HCD	1	0	1	1	0.005	0.02002	24761	3.34004	0	33.218	80	3	460.573	1379.71	-1.15933	67.2741	23281	23281	MS2	0/0	PSPH2_I_280319_02.raw
										High								AEAEIHKGFQHL	Unambiguous	Alpha-1-antiproteinase OS=Bos taurus OX=9913 GN=SERPINA1 PE=1 SV=1 - [A1AT_BOVIN]|Alpha-1-antiproteinase OS=Ovis aries OX=9940 PE=1 SV=1 - [A1AT_SHEEP]	2	2	P34955;P12725		HCD	1	0	1	1	0	0.001272	23773	3.38991	0	8.71621	80	2	690.356	1379.71	-0.950519	70.23	25435	25435	MS2	0/0	PSPH3_I_220319_01.raw
											High							AEAEIHKGFQHL	Unambiguous	Alpha-1-antiproteinase OS=Bos taurus OX=9913 GN=SERPINA1 PE=1 SV=1 - [A1AT_BOVIN]|Alpha-1-antiproteinase OS=Ovis aries OX=9940 PE=1 SV=1 - [A1AT_SHEEP]	2	2	P34955;P12725		HCD	1	0	1	1	0.004	0.032	24807	3.57568	0	28.0394	80	3	460.573	1379.7	-2.08833	68.0694	23519	23519	MS2	0/0	PSPH3_I_290319_02.raw
												High						AEEDTNVYTEK	Unambiguous	Syndecan-2 OS=Bos taurus OX=9913 GN=SDC2 PE=2 SV=1 - [SDC2_BOVIN]	1	1	Q58DD4		HCD	1	0	1	1	0	0.0003053	31676	2.09522	0	25.6267	80	2	649.79	1298.57	-0.906667	66.2178	20490	20490	MS2	0/0	CTRL_I_220319_01.raw
													High					AEEDTNVYTEK	Unambiguous	Syndecan-2 OS=Bos taurus OX=9913 GN=SDC2 PE=2 SV=1 - [SDC2_BOVIN]	1	1	Q58DD4		HCD	1	0	1	1	0	0.00719	31983	1.75994	0	57.8147	80	2	649.791	1298.57	-0.154639	66.6529	21732	21732	MS2	0/0	CTRL_I_240319_02.raw
												High						AEEDTNVYTEKH	Unambiguous	Syndecan-2 OS=Bos taurus OX=9913 GN=SDC2 PE=2 SV=1 - [SDC2_BOVIN]	1	1	Q58DD4		HCD	1	0	1	1	0.001	0.002384	37735	1.43368	0	46.1207	80	3	479.216	1435.63	0.140645	55.3121	15677	15677	MS2	0/0	CTRL_I_220319_01.raw
												High						AEEDTNVYTEKHSDN	Unambiguous	Syndecan-2 OS=Bos taurus OX=9913 GN=SDC2 PE=2 SV=1 - [SDC2_BOVIN]	1	1	Q58DD4		HCD	1	0	1	1	0.001	0.002259	63154	2.23059	0	11.0206	80	2	876.372	1751.74	0.272994	55.3159	15679	15679	MS2	0/0	CTRL_I_220319_01.raw
												High						AEEDTNVYTEKHSDN	Unambiguous	Syndecan-2 OS=Bos taurus OX=9913 GN=SDC2 PE=2 SV=1 - [SDC2_BOVIN]	1	1	Q58DD4		HCD	1	0	1	1	0	7.209e-05	60803	3.93561	0	31.0002	80	3	584.583	1751.74	-0.187637	55.336	15688	15688	MS2	0/0	CTRL_I_220319_01.raw
													High					AEEDTNVYTEKHSDN	Unambiguous	Syndecan-2 OS=Bos taurus OX=9913 GN=SDC2 PE=2 SV=1 - [SDC2_BOVIN]	1	1	Q58DD4		HCD	1	0	1	1	0.006	0.1051	61215	1.56844	0	19.8106	80	2	876.371	1751.73	-0.563231	55.3302	16700	16700	MS2	0/0	CTRL_I_240319_02.raw
													High					AEEDTNVYTEKHSDN	Unambiguous	Syndecan-2 OS=Bos taurus OX=9913 GN=SDC2 PE=2 SV=1 - [SDC2_BOVIN]	1	1	Q58DD4		HCD	1	0	1	1	0	0.0002561	61631	3.3576	0	38.082	80	3	584.584	1751.74	0.439531	55.3824	16723	16723	MS2	0/0	CTRL_I_240319_02.raw
														High				AEEDTNVYTEKHSDNL	Unambiguous	Syndecan-2 OS=Bos taurus OX=9913 GN=SDC2 PE=2 SV=1 - [SDC2_BOVIN]	1	1	Q58DD4		HCD	1	0	1	1	0.001	0.006797	85162	1.94781	0	20.1892	80	3	622.277	1864.82	-1.2368	86.856	27341	27341	MS2	0/0	CTRL2_I_230319_01.raw
												High						AEEDTnVYTEKHSDNLF	Unambiguous	Syndecan-2 OS=Bos taurus OX=9913 GN=SDC2 PE=2 SV=1 - [SDC2_BOVIN]	1	1	Q58DD4	N6(Deamidated)	HCD	1	0	1	1	0.001	0.001511	101685	3.00802	0	45.4431	80	2	1006.95	2012.89	9.50055	124.484	47441	47441	MS2	0/0	CTRL_I_220319_01.raw
													High					AEEDTNVYTEKHSDNLF	Unambiguous	Syndecan-2 OS=Bos taurus OX=9913 GN=SDC2 PE=2 SV=1 - [SDC2_BOVIN]	1	1	Q58DD4		HCD	1	0	1	1	0	0.008081	104749	3.25618	0	17.5939	80	3	671.301	2011.89	0.0673054	124.903	48814	48814	MS2	0/0	CTRL_I_240319_02.raw
													High					AEEDTNVYTEKHSDNLF	Unambiguous	Syndecan-2 OS=Bos taurus OX=9913 GN=SDC2 PE=2 SV=1 - [SDC2_BOVIN]	1	1	Q58DD4		HCD	1	0	1	1	0.001	0.02929	106266	2.34663	0	0	80	2	1006.45	2011.89	-0.259721	124.919	48822	48822	MS2	0/0	CTRL_I_240319_02.raw
												High						AEEDTNVYTEKHSDNLFK	Unambiguous	Syndecan-2 OS=Bos taurus OX=9913 GN=SDC2 PE=2 SV=1 - [SDC2_BOVIN]	1	1	Q58DD4		HCD	1	0	1	1	0	0.0001224	130109	5.00236	0	45.5257	41	4	535.751	2139.98	0.485141	100.094	36030	36030	MS2	0/0	CTRL_I_220319_01.raw
												High						AEEDTNVYTEKHSDNLFK	Unambiguous	Syndecan-2 OS=Bos taurus OX=9913 GN=SDC2 PE=2 SV=1 - [SDC2_BOVIN]	1	1	Q58DD4		HCD	1	0	1	1	0	5.564e-06	127043	5.71645	0	4.4923	80	3	713.999	2139.98	-0.649428	100.17	36063	36063	MS2	0/0	CTRL_I_220319_01.raw
													High					AEEDTNVYTEKHSDNLFK	Unambiguous	Syndecan-2 OS=Bos taurus OX=9913 GN=SDC2 PE=2 SV=1 - [SDC2_BOVIN]	1	1	Q58DD4		HCD	1	0	1	1	0	7.332e-05	130279	4.67605	0	49.0304	74	4	535.751	2139.98	0.0288005	99.9314	37111	37111	MS2	0/0	CTRL_I_240319_02.raw
													High					AEEDTNVYTEKHSDNLFK	Unambiguous	Syndecan-2 OS=Bos taurus OX=9913 GN=SDC2 PE=2 SV=1 - [SDC2_BOVIN]	1	1	Q58DD4		HCD	1	0	1	1	0	6.424e-05	129160	4.66333	0	11.2867	80	3	713.997	2139.98	-2.70297	99.9531	37121	37121	MS2	0/0	CTRL_I_240319_02.raw
													High					AEEDTNVYTEKHSDNLFK	Unambiguous	Syndecan-2 OS=Bos taurus OX=9913 GN=SDC2 PE=2 SV=1 - [SDC2_BOVIN]	1	1	Q58DD4		HCD	1	0	1	1	0	0.0001274	127915	3.65338	0	52.5624	80	4	535.751	2139.98	-0.883883	101.264	37731	37731	MS2	0/0	CTRL_I_240319_02.raw
														High				AEEDTNVYTEKHSDNLFK	Unambiguous	Syndecan-2 OS=Bos taurus OX=9913 GN=SDC2 PE=2 SV=1 - [SDC2_BOVIN]	1	1	Q58DD4		HCD	1	0	1	1	0	6.013e-06	130142	3.15977	0	49.3428	80	4	535.751	2139.98	-0.0852849	100.902	33686	33686	MS2	0/0	CTRL2_I_230319_01.raw
																High		AEEDTNVYTEKHSDNLFK	Unambiguous	Syndecan-2 OS=Bos taurus OX=9913 GN=SDC2 PE=2 SV=1 - [SDC2_BOVIN]	1	1	Q58DD4		HCD	1	0	1	1	0.003	0.01501	128844	2.29178	0	72.0401	80	4	535.751	2139.98	0.256971	100.656	34005	34005	MS2	0/0	CTRL3_I_230319_01.raw
																High		AEEDTNVYTEKHSDNLFK	Unambiguous	Syndecan-2 OS=Bos taurus OX=9913 GN=SDC2 PE=2 SV=1 - [SDC2_BOVIN]	1	1	Q58DD4		HCD	1	0	1	1	0	0.001562	128950	2.60547	0	13.7175	80	3	713.999	2139.98	0.120648	100.767	34054	34054	MS2	0/0	CTRL3_I_230319_01.raw
																	High	AEEDTNVYTEKHSDNLFK	Unambiguous	Syndecan-2 OS=Bos taurus OX=9913 GN=SDC2 PE=2 SV=1 - [SDC2_BOVIN]	1	1	Q58DD4		HCD	1	0	1	1	0.001	0.003576	126543	2.93926	0	18.2245	80	4	535.752	2139.99	1.28374	100.772	34428	34428	MS2	0/0	CTRL3_I_250319_02.raw
																	High	AEEDTNVYTEKHSDNLFK	Unambiguous	Syndecan-2 OS=Bos taurus OX=9913 GN=SDC2 PE=2 SV=1 - [SDC2_BOVIN]	1	1	Q58DD4		HCD	1	0	1	1	0	0.001823	128272	2.07527	0	16.51	80	3	713.999	2139.98	0.206212	100.802	34441	34441	MS2	0/0	CTRL3_I_250319_02.raw
												High						AEEDTnVYTEKHSDNLFKRT	Unambiguous	Syndecan-2 OS=Bos taurus OX=9913 GN=SDC2 PE=2 SV=1 - [SDC2_BOVIN]	1	1	Q58DD4	N6(Deamidated)	HCD	1	0	1	1	0.001	0.0009299	177684	3.14222	0	50.1781	80	5	480.433	2398.14	8.85016	90.7004	31700	31700	MS2	0/0	CTRL_I_220319_01.raw
													High					AEEDTNVYTEKHSDNLFKRT	Unambiguous	Syndecan-2 OS=Bos taurus OX=9913 GN=SDC2 PE=2 SV=1 - [SDC2_BOVIN]	1	1	Q58DD4		HCD	1	0	1	1	0.001	0.01164	177700	3.1353	0	42.6935	80	5	480.233	2397.13	0.951002	90.6296	32798	32798	MS2	0/0	CTRL_I_240319_02.raw
													High					AEEDTnVYTEKHSDNLFKRTE	Unambiguous	Syndecan-2 OS=Bos taurus OX=9913 GN=SDC2 PE=2 SV=1 - [SDC2_BOVIN]	1	1	Q58DD4	N6(Deamidated)	HCD	1	0	1	1	0.005	0.09579	217446	1.78403	0	41.8629	80	3	843.063	2527.18	6.84006	93.3782	34064	34064	MS2	0/0	CTRL_I_240319_02.raw
													High					AEEDTNVYTEKHSDNLFKRTE	Unambiguous	Syndecan-2 OS=Bos taurus OX=9913 GN=SDC2 PE=2 SV=1 - [SDC2_BOVIN]	1	1	Q58DD4		HCD	1	0	1	1	0.001	0.02595	222736	1.78566	0	0	80	3	842.729	2526.17	-1.27251	93.4912	34115	34115	MS2	0/0	CTRL_I_240319_02.raw
													High					AEEDTNVYTEKHSDNLFKRTEV	Unambiguous	Syndecan-2 OS=Bos taurus OX=9913 GN=SDC2 PE=2 SV=1 - [SDC2_BOVIN]	1	1	Q58DD4		HCD	1	0	1	1	0.006	0.121	230948	2.26745	0	61.2532	80	4	657.069	2625.25	3.81564	105.703	39812	39812	MS2	0/0	CTRL_I_240319_02.raw
												High						AEEDTnVYTEKHSDNLFKRTEVL	Unambiguous	Syndecan-2 OS=Bos taurus OX=9913 GN=SDC2 PE=2 SV=1 - [SDC2_BOVIN]	1	1	Q58DD4	N6(Deamidated)	HCD	1	0	1	1	0	0.0002137	253828	4.64947	0	57.235	80	5	548.67	2739.32	4.17498	125.298	47826	47826	MS2	0/0	CTRL_I_220319_01.raw
													High					AEEDTnVYTEKHSDNLFKRTEVL	Unambiguous	Syndecan-2 OS=Bos taurus OX=9913 GN=SDC2 PE=2 SV=1 - [SDC2_BOVIN]	1	1	Q58DD4	N6(Deamidated)	HCD	1	0	1	1	0.001	0.009592	245122	2.60329	0	46.7869	80	3	913.782	2739.33	7.28185	125.796	49235	49235	MS2	0/0	CTRL_I_240319_02.raw
													High					AEEDTNVYTEKHSDNLFKRTEVL	Unambiguous	Syndecan-2 OS=Bos taurus OX=9913 GN=SDC2 PE=2 SV=1 - [SDC2_BOVIN]	1	1	Q58DD4		HCD	1	0	1	1	0	0.001846	241456	3.70242	0	52.2657	80	5	548.472	2738.33	1.77189	125.694	49187	49187	MS2	0/0	CTRL_I_240319_02.raw
												High						AEEDTNVYTEKHSDNLFKRTEVLA	Unambiguous	Syndecan-2 OS=Bos taurus OX=9913 GN=SDC2 PE=2 SV=1 - [SDC2_BOVIN]	1	1	Q58DD4		HCD	1	0	1	1	0.001	0.002236	279945	3.65109	0	57.1931	80	4	703.093	2809.35	-4.55063	125.16	47760	47760	MS2	0/0	CTRL_I_220319_01.raw
												High						AEEDTNVYTEKHSDNLFKRTEVLA	Unambiguous	Syndecan-2 OS=Bos taurus OX=9913 GN=SDC2 PE=2 SV=1 - [SDC2_BOVIN]	1	1	Q58DD4		HCD	1	0	1	1	0.003	0.02277	275159	2.48928	0	40.0566	80	5	562.677	2809.36	-2.7739	125.237	47796	47796	MS2	0/0	CTRL_I_220319_01.raw
													High					AEEDTNVYTEKHSDNLFKRTEVLA	Unambiguous	Syndecan-2 OS=Bos taurus OX=9913 GN=SDC2 PE=2 SV=1 - [SDC2_BOVIN]	1	1	Q58DD4		HCD	1	0	1	1	0.006	0.1282	268045	2.30173	0	43.8157	80	5	562.678	2809.36	-0.492702	125.621	49154	49154	MS2	0/0	CTRL_I_240319_02.raw
																	High	AEEDTNVYTEKHSDNLFKRTEVLA	Unambiguous	Syndecan-2 OS=Bos taurus OX=9913 GN=SDC2 PE=2 SV=1 - [SDC2_BOVIN]	1	1	Q58DD4		HCD	1	0	1	1	0	0.000981	269867	3.32583	0	78.0742	80	4	703.096	2809.36	-1.33522	126.385	46220	46220	MS2	0/0	CTRL3_I_250319_02.raw
													High					AEEDTnVYTEKHSDNLFKRTEVLAA	Unambiguous	Syndecan-2 OS=Bos taurus OX=9913 GN=SDC2 PE=2 SV=1 - [SDC2_BOVIN]	1	1	Q58DD4	N6(Deamidated)	HCD	1	0	1	1	0	0.007938	288553	3.69971	0	63.8255	80	3	961.139	2881.4	5.60212	128.618	50557	50557	MS2	0/0	CTRL_I_240319_02.raw
												High						AEEDTNVYTEKHSDNLFKRTEVLAA	Unambiguous	Syndecan-2 OS=Bos taurus OX=9913 GN=SDC2 PE=2 SV=1 - [SDC2_BOVIN]	1	1	Q58DD4		HCD	1	0	1	1	0.001	0.003005	284256	4.4427	0	25.9845	57	4	720.856	2880.4	0.389211	128.392	49273	49273	MS2	0/0	CTRL_I_220319_01.raw
													High					AEEDTNVYTEKHSDNLFKRTEVLAA	Unambiguous	Syndecan-2 OS=Bos taurus OX=9913 GN=SDC2 PE=2 SV=1 - [SDC2_BOVIN]	1	1	Q58DD4		HCD	1	0	1	1	0.001	0.03469	279134	3.26021	0	28.5791	80	4	720.856	2880.4	0.897766	128.585	50541	50541	MS2	0/0	CTRL_I_240319_02.raw
													High					AEEDTNVYTEKHSDNLFKRTEVLAA	Unambiguous	Syndecan-2 OS=Bos taurus OX=9913 GN=SDC2 PE=2 SV=1 - [SDC2_BOVIN]	1	1	Q58DD4		HCD	1	0	1	1	0.003	0.06044	290539	2.98091	0	36.0624	80	3	960.804	2880.4	-1.25893	128.84	50662	50662	MS2	0/0	CTRL_I_240319_02.raw
				High														AEFKADEKKF	Unambiguous	Serum albumin OS=Ovis aries OX=9940 GN=ALB PE=1 SV=1 - [ALBU_SHEEP]	1	1	P14639		HCD	1	0	1	1	0.005	0.05392	14095	2.39732	0	66.1838	46	3	404.88	1212.63	0.326255	60.9026	21826	21826	MS2	0/0	BSPH3_I_200319_01.raw
													High					AEIEKFD	Ambiguous	Thymosin beta-4 OS=Bos taurus OX=9913 GN=TMSB4 PE=1 SV=2 - [TYB4_BOVIN]	1	1	P62326		HCD		0.0214	2	2	0.003	0.05725	7411	1.37218	0	40.642	80	2	426.211	851.415	-0.0398809	89.656	32346	32346	MS2	0/0	CTRL_I_240319_02.raw
														High				AEIEKFD	Ambiguous	Thymosin beta-4 OS=Bos taurus OX=9913 GN=TMSB4 PE=1 SV=2 - [TYB4_BOVIN]	1	1	P62326		HCD		0.0164	2	3	0.005	0.0491	7181	1.20204	0	43.0059	80	2	426.211	851.414	-0.613375	90.2583	28872	28872	MS2	0/0	CTRL2_I_230319_01.raw
																High		AEIEKFD	Ambiguous	Thymosin beta-4 OS=Bos taurus OX=9913 GN=TMSB4 PE=1 SV=2 - [TYB4_BOVIN]	1	1	P62326		HCD		0.0159	2	3	0.006	0.036	7321	1.24188	0	56.1589	80	2	426.211	851.414	-0.828436	89.6652	28997	28997	MS2	0/0	CTRL3_I_230319_01.raw
																	High	AEIEKFD	Ambiguous	Thymosin beta-4 OS=Bos taurus OX=9913 GN=TMSB4 PE=1 SV=2 - [TYB4_BOVIN]	1	1	P62326		HCD		0.0169	2	2	0.008	0.1044	7407	1.16033	0	50.3882	80	2	426.211	851.414	-0.183254	89.9324	29448	29448	MS2	0/0	CTRL3_I_250319_02.raw
High																		AEIEKFDKSKL	Unambiguous	Thymosin beta-4 OS=Bos taurus OX=9913 GN=TMSB4 PE=1 SV=2 - [TYB4_BOVIN]	1	1	P62326		HCD	1	0	1	1	0	0.01132	9191	3.05196	0	51.9408	80	3	436.578	1307.72	-0.463742	83.7033	31982	31982	MS2	0/0	BSPH_I_190319_01.raw
	High																	AEIEKFDKSKL	Unambiguous	Thymosin beta-4 OS=Bos taurus OX=9913 GN=TMSB4 PE=1 SV=2 - [TYB4_BOVIN]	1	1	P62326		HCD	1	0	1	1	0.008	0.1028	9319	2.4127	0	77.3356	80	3	436.578	1307.72	-0.393732	77.3838	29479	29479	MS2	0/0	BSPH_I_250319_02.raw
		High																AEIEKFDKSKL	Unambiguous	Thymosin beta-4 OS=Bos taurus OX=9913 GN=TMSB4 PE=1 SV=2 - [TYB4_BOVIN]	1	1	P62326		HCD	1	0	1	1	0.001	0.01553	9499	2.91191	0	50.2254	80	3	436.577	1307.72	-2.14397	83.1053	28146	28146	MS2	0/0	BSPH2_I_200319_01.raw
			High															AEIEKFDKSKL	Unambiguous	Thymosin beta-4 OS=Bos taurus OX=9913 GN=TMSB4 PE=1 SV=2 - [TYB4_BOVIN]	1	1	P62326		HCD	1	0	1	1	0.006	0.05775	9318	2.59077	0	61.4816	80	3	436.578	1307.72	-0.253714	77.1541	28847	28847	MS2	0/0	BSPH2_I_260319_02.raw
				High														AEIEKFDKSKL	Unambiguous	Thymosin beta-4 OS=Bos taurus OX=9913 GN=TMSB4 PE=1 SV=2 - [TYB4_BOVIN]	1	1	P62326		HCD	1	0	1	1	0	0.01733	10081	3.14903	0	78.6781	77	3	436.576	1307.71	-4.80435	81.5425	32190	32190	MS2	0/0	BSPH3_I_200319_01.raw
					High													AEIEKFDKSKL	Unambiguous	Thymosin beta-4 OS=Bos taurus OX=9913 GN=TMSB4 PE=1 SV=2 - [TYB4_BOVIN]	1	1	P62326		HCD	1	0	1	1	0.007	0.1263	9526	2.16973	0	71.5658	77	3	436.577	1307.72	-2.56403	77.1949	29652	29652	MS2	0/0	BSPH3_I_270319_02.raw
High																		AEIEKFDKSKLK	Unambiguous	Thymosin beta-4 OS=Bos taurus OX=9913 GN=TMSB4 PE=1 SV=2 - [TYB4_BOVIN]	1	1	P62326		HCD	1	0	1	1	0	0.0009687	6474	3.11645	0	23.4739	51	3	479.276	1435.81	-2.31354	63.4387	21797	21797	MS2	0/0	BSPH_I_190319_01.raw
	High																	AEIEKFDKSKLK	Unambiguous	Thymosin beta-4 OS=Bos taurus OX=9913 GN=TMSB4 PE=1 SV=2 - [TYB4_BOVIN]	1	1	P62326		HCD	1	0	1	1	0.003	0.06718	7207	2.16376	0	62.905	65	3	479.277	1435.82	-0.336862	56.5941	19315	19315	MS2	0/0	BSPH_I_250319_02.raw
			High															AEIEKFDKSKLK	Unambiguous	Thymosin beta-4 OS=Bos taurus OX=9913 GN=TMSB4 PE=1 SV=2 - [TYB4_BOVIN]	1	1	P62326		HCD	1	0	1	1	0	0.004037	5548	2.97725	0	51.4077	62	3	479.278	1435.82	2.46873	57.0558	18983	18983	MS2	0/0	BSPH2_I_260319_02.raw
					High													AEIEKFDKSKLK	Unambiguous	Thymosin beta-4 OS=Bos taurus OX=9913 GN=TMSB4 PE=1 SV=2 - [TYB4_BOVIN]	1	1	P62326		HCD	1	0	1	1	0	0.0011	5498	3.41098	0	48.1774	41	3	479.278	1435.82	2.59626	56.3075	19324	19324	MS2	0/0	BSPH3_I_270319_02.raw
High																		AEIEKFDKSKLKK	Unambiguous	Thymosin beta-4 OS=Bos taurus OX=9913 GN=TMSB4 PE=1 SV=2 - [TYB4_BOVIN]	1	1	P62326		HCD	1	0	1	1	0	0.01761	3622	3.29332	0	54.2762	42	3	521.976	1563.91	1.2913	55.8201	17951	17951	MS2	0/0	BSPH_I_190319_01.raw
	High																	AEIEKFDKSKLKK	Unambiguous	Thymosin beta-4 OS=Bos taurus OX=9913 GN=TMSB4 PE=1 SV=2 - [TYB4_BOVIN]	1	1	P62326		HCD	1	0	1	1	0	0.003134	4346	3.18048	0	43.9824	80	3	521.975	1563.91	-0.113684	48.3417	15368	15368	MS2	0/0	BSPH_I_250319_02.raw
		High																AEIEKFDKSKLKK	Unambiguous	Thymosin beta-4 OS=Bos taurus OX=9913 GN=TMSB4 PE=1 SV=2 - [TYB4_BOVIN]	1	1	P62326		HCD	1	0	1	1	0.001	0.01186	4362	2.91368	0	62.5407	80	3	521.975	1563.91	-0.230766	57.1941	15394	15394	MS2	0/0	BSPH2_I_200319_01.raw
		High																AEIEKFDKSKLKK	Unambiguous	Thymosin beta-4 OS=Bos taurus OX=9913 GN=TMSB4 PE=1 SV=2 - [TYB4_BOVIN]	1	1	P62326		HCD	1	0	1	1	0.001	0.01156	4293	3.71065	0	25.3428	67	4	391.733	1563.91	-0.785746	57.2409	15416	15416	MS2	0/0	BSPH2_I_200319_01.raw
			High															AEIEKFDKSKLKK	Unambiguous	Thymosin beta-4 OS=Bos taurus OX=9913 GN=TMSB4 PE=1 SV=2 - [TYB4_BOVIN]	1	1	P62326		HCD	1	0	1	1	0	0.005484	4237	3.37497	0	30.5361	80	3	521.975	1563.91	-0.347848	48.6766	15052	15052	MS2	0/0	BSPH2_I_260319_02.raw
					High													AEIEKFDKSKLKK	Unambiguous	Thymosin beta-4 OS=Bos taurus OX=9913 GN=TMSB4 PE=1 SV=2 - [TYB4_BOVIN]	1	1	P62326		HCD	1	0	1	1	0	0.000376	4350	3.59142	0	40.1758	80	3	521.975	1563.91	0.705888	47.9651	15375	15375	MS2	0/0	BSPH3_I_270319_02.raw
						High												AELSSEGILDDRNEE	Unambiguous	Ezrin OS=Bos taurus OX=9913 GN=EZR PE=1 SV=2 - [EZRI_BOVIN]	1	1	P31976		HCD	1	0	1	1	0.003	0.007854	64443	3.15668	0	0	80	2	838.882	1676.76	-2.26721	132.867	55523	55523	MS2	0/0	PSPH_I_210319_01.raw
							High											AELSSEGILDDRNEE	Unambiguous	Ezrin OS=Bos taurus OX=9913 GN=EZR PE=1 SV=2 - [EZRI_BOVIN]	1	1	P31976		HCD	1	0	1	1	0.003	0.007854	64443	3.15668	0	0	80	2	838.882	1676.76	-2.26721	132.867	55523	55523	MS2	0/0	PSPH_I_210319_01.raw
						High												AELTSDKD	Unambiguous	Syndecan-2 OS=Bos taurus OX=9913 GN=SDC2 PE=2 SV=1 - [SDC2_BOVIN]	1	1	Q58DD4		HCD	1	0	1	1	0.007	0.03856	10701	1.46026	0	0	80	2	439.709	878.411	0.686353	39.7655	11219	11219	MS2	0/0	PSPH_I_210319_01.raw
							High											AELTSDKD	Unambiguous	Syndecan-2 OS=Bos taurus OX=9913 GN=SDC2 PE=2 SV=1 - [SDC2_BOVIN]	1	1	Q58DD4		HCD	1	0	1	1	0.007	0.03856	10701	1.46026	0	0	80	2	439.709	878.411	0.686353	39.7655	11219	11219	MS2	0/0	PSPH_I_210319_01.raw
									High									AELTSDKD	Unambiguous	Syndecan-2 OS=Bos taurus OX=9913 GN=SDC2 PE=2 SV=1 - [SDC2_BOVIN]	1	1	Q58DD4		HCD	1	0	1	1	0.008	0.05619	10701	1.80225	0	8.45483	80	2	439.709	878.411	1.10325	37.7911	9990	9990	MS2	0/0	PSPH2_I_280319_02.raw
						High												AELTSDKDm	Unambiguous	Syndecan-2 OS=Bos taurus OX=9913 GN=SDC2 PE=2 SV=1 - [SDC2_BOVIN]	1	1	Q58DD4	M9(Oxidation)	HCD	1	0	1	1	0.003	0.00874	15252	1.68398	0	31.948	80	2	513.227	1025.45	0.454652	43.7163	12932	12932	MS2	0/0	PSPH_I_210319_01.raw
							High											AELTSDKDm	Unambiguous	Syndecan-2 OS=Bos taurus OX=9913 GN=SDC2 PE=2 SV=1 - [SDC2_BOVIN]	1	1	Q58DD4	M9(Oxidation)	HCD	1	0	1	1	0.003	0.00874	15252	1.68398	0	31.948	80	2	513.227	1025.45	0.454652	43.7163	12932	12932	MS2	0/0	PSPH_I_210319_01.raw
									High									AELTSDKDM	Unambiguous	Syndecan-2 OS=Bos taurus OX=9913 GN=SDC2 PE=2 SV=1 - [SDC2_BOVIN]	1	1	Q58DD4		HCD	1	0	1	1	0.008	0.06749	12079	1.87717	0	43.9451	73	2	505.229	1009.45	-0.524468	63.0994	21291	21291	MS2	0/0	PSPH2_I_280319_02.raw
										High								AEPLAPWSQVEGMEDWEKESALQR	Unambiguous	Zinc-alpha-2-glycoprotein OS=Bos taurus OX=9913 GN=AZGP1 PE=2 SV=1 - [ZA2G_BOVIN]	1	1	Q3ZCH5		HCD	1	0	1	1	0.001	0.01112	293422	2.51112	0	44.1118	80	3	929.442	2786.31	0.768812	205.087	90075	90075	MS2	0/0	PSPH3_I_220319_01.raw
	High																	AEPTVHSTPTT	Unambiguous	Kappa-casein OS=Ovis aries OX=9940 GN=CSN3 PE=1 SV=2 - [CASK_SHEEP]	1	1	P02669		HCD	1	0	1	1	0.001	0.02263	19964	2.26651	0	41.3448	37	2	570.779	1140.55	-1.8485	55.633	18836	18836	MS2	0/0	BSPH_I_250319_02.raw
	High																	AEPTVHSTPTT	Unambiguous	Kappa-casein OS=Ovis aries OX=9940 GN=CSN3 PE=1 SV=2 - [CASK_SHEEP]	1	1	P02669		HCD	1	0	1	1	0.009	0.1091	16506	2.00405	0	11.8516	12	2	570.78	1140.55	-0.671199	56.1445	19091	19091	MS2	0/0	BSPH_I_250319_02.raw
				High														AEPTVHSTPTT	Unambiguous	Kappa-casein OS=Ovis aries OX=9940 GN=CSN3 PE=1 SV=2 - [CASK_SHEEP]	1	1	P02669		HCD	1	0	1	1	0.005	0.05089	20737	2.0226	0	58.1238	47	2	570.779	1140.55	-2.81175	58.3469	20551	20551	MS2	0/0	BSPH3_I_200319_01.raw
				High														AEPTVHSTPTT	Unambiguous	Kappa-casein OS=Ovis aries OX=9940 GN=CSN3 PE=1 SV=2 - [CASK_SHEEP]	1	1	P02669		HCD	1	0	1	1	0.005	0.05016	16511	2.2035	0	20.2859	13	2	570.78	1140.55	-0.564171	58.8598	20808	20808	MS2	0/0	BSPH3_I_200319_01.raw
					High													AEPTVHSTPTT	Unambiguous	Kappa-casein OS=Ovis aries OX=9940 GN=CSN3 PE=1 SV=2 - [CASK_SHEEP]	1	1	P02669		HCD	1	0	1	1	0	0.02669	18667	2.03602	0	33.4319	22	2	570.78	1140.55	-0.136062	55.4268	18894	18894	MS2	0/0	BSPH3_I_270319_02.raw
					High													AEPTVHSTPTT	Unambiguous	Kappa-casein OS=Ovis aries OX=9940 GN=CSN3 PE=1 SV=2 - [CASK_SHEEP]	1	1	P02669		HCD	1	0	1	1	0.005	0.08041	20721	2.00574	0	17.5045	13	2	570.781	1140.56	2.00448	55.9574	19153	19153	MS2	0/0	BSPH3_I_270319_02.raw
					High													AEPTVHSTPTT	Unambiguous	Kappa-casein OS=Ovis aries OX=9940 GN=CSN3 PE=1 SV=2 - [CASK_SHEEP]	1	1	P02669		HCD	1	0	1	1	0.002	0.04484	16511	2.07188	0	19.0367	21	2	570.78	1140.55	-0.564171	60.9863	21632	21632	MS2	0/0	BSPH3_I_270319_02.raw
		High																AEPTVHSTPTTE	Unambiguous	Kappa-casein OS=Ovis aries OX=9940 GN=CSN3 PE=1 SV=2 - [CASK_SHEEP]	1	1	P02669		HCD	1	0	1	1	0.004	0.05409	26619	1.97263	0	46.9815	80	2	635.304	1269.6	3.62956	67.9743	20554	20554	MS2	0/0	BSPH2_I_200319_01.raw
			High															AEPTVHSTPTTE	Unambiguous	Kappa-casein OS=Ovis aries OX=9940 GN=CSN3 PE=1 SV=2 - [CASK_SHEEP]	1	1	P02669		HCD	1	0	1	1	0.007	0.06339	24892	2.3908	0	35.5161	42	2	635.302	1269.6	0.264363	59.123	19987	19987	MS2	0/0	BSPH2_I_260319_02.raw
			High															AEPTVHSTPTTE	Unambiguous	Kappa-casein OS=Ovis aries OX=9940 GN=CSN3 PE=1 SV=2 - [CASK_SHEEP]	1	1	P02669		HCD	1	0	1	1	0.002	0.02818	29418	2.64181	0	21.4605	72	2	635.303	1269.6	2.66808	63.628	22188	22188	MS2	0/0	BSPH2_I_260319_02.raw
					High													AEPTVHSTPTTE	Unambiguous	Kappa-casein OS=Ovis aries OX=9940 GN=CSN3 PE=1 SV=2 - [CASK_SHEEP]	1	1	P02669		HCD	1	0	1	1	0.002	0.04824	29367	2.89457	0	15.6949	80	2	635.303	1269.6	1.99504	63.4407	22857	22857	MS2	0/0	BSPH3_I_270319_02.raw
					High													AEPTVHSTPTTE	Unambiguous	Kappa-casein OS=Ovis aries OX=9940 GN=CSN3 PE=1 SV=2 - [CASK_SHEEP]	1	1	P02669		HCD	1	0	1	1	0.006	0.1147	28144	2.07189	0	9.61979	23	2	635.301	1269.59	-0.793276	63.9489	23116	23116	MS2	0/0	BSPH3_I_270319_02.raw
												High						AEPTVHSTPTTEAVVnAVDnPEASSESIASAPETN	Unambiguous	Kappa-casein OS=Ovis aries OX=9940 GN=CSN3 PE=1 SV=2 - [CASK_SHEEP]	1	1	P02669	N16(Deamidated); N20(Deamidated)	HCD	1	0	1	1	0.008	0.08116	613945	2.41931	0	78.3442	80	3	1175.55	3524.63	8.13533	172.781	70083	70083	MS2	0/0	CTRL_I_220319_01.raw
														High				AEPTVHSTPTTEAVVnAVDnPEASSESIASAPETN	Unambiguous	Kappa-casein OS=Ovis aries OX=9940 GN=CSN3 PE=1 SV=2 - [CASK_SHEEP]	1	1	P02669	N16(Deamidated); N20(Deamidated)	HCD	1	0	1	1	0.001	0.01574	617617	2.62176	0	0	80	3	1175.55	3524.64	9.58992	174.217	67457	67457	MS2	0/0	CTRL2_I_230319_01.raw
																High		AEPTVHSTPTTEAVVnAVDNPEAsSESIASAPETN	Ambiguous	Kappa-casein OS=Ovis aries OX=9940 GN=CSN3 PE=1 SV=2 - [CASK_SHEEP]	1	1	P02669	N16(Deamidated); S24(Phospho)	HCD		0.0466	7	8	0.002	0.01075	543399	3.48363	0	36.228	80	3	1201.88	3603.61	7.61406	177.801	69694	69694	MS2	0/0	CTRL3_I_230319_01.raw
																High		AEPTVHSTPTTEAVVnAVDNPEASsESIASAPETN	Ambiguous	Kappa-casein OS=Ovis aries OX=9940 GN=CSN3 PE=1 SV=2 - [CASK_SHEEP]	1	1	P02669	N16(Deamidated); S25(Phospho)	HCD		0.0466	7	7	0.002	0.01074	543399	3.48479	0	36.228	80	3	1201.88	3603.61	7.61406	177.801	69694	69694	MS2	0/0	CTRL3_I_230319_01.raw
																High		AEPTVHSTPTTEAVVnAVDNPEASSEsIASAPETN	Ambiguous	Kappa-casein OS=Ovis aries OX=9940 GN=CSN3 PE=1 SV=2 - [CASK_SHEEP]	1	1	P02669	N16(Deamidated); S27(Phospho)	HCD		0.0438	6	6	0.002	0.01073	543399	3.48891	0	36.228	80	3	1201.88	3603.61	7.61406	177.801	69694	69694	MS2	0/0	CTRL3_I_230319_01.raw
													High					AEPTVHSTPTTEAVVNAVDnPEAsSESIASAPETN	Ambiguous	Kappa-casein OS=Ovis aries OX=9940 GN=CSN3 PE=1 SV=2 - [CASK_SHEEP]	1	1	P02669	N20(Deamidated); S24(Phospho)	HCD		0.0282	3	4	0.001	0.02393	486227	3.7889	0	45.1775	80	3	1201.87	3603.59	1.31343	178.039	73744	73744	MS2	0/0	CTRL_I_240319_02.raw
																High		AEPTVHSTPTTEAVVNAVDnPEAsSESIASAPETN	Ambiguous	Kappa-casein OS=Ovis aries OX=9940 GN=CSN3 PE=1 SV=2 - [CASK_SHEEP]	1	1	P02669	N20(Deamidated); S24(Phospho)	HCD	0.0247	0	1	3	0.002	0.008215	543399	3.64778	0	36.228	80	3	1201.88	3603.61	7.61406	177.801	69694	69694	MS2	0/0	CTRL3_I_230319_01.raw
													High					AEPTVHSTPTTEAVVNAVDnPEASsESIASAPETN	Ambiguous	Kappa-casein OS=Ovis aries OX=9940 GN=CSN3 PE=1 SV=2 - [CASK_SHEEP]	1	1	P02669	N20(Deamidated); S25(Phospho)	HCD		0.0282	3	3	0.001	0.02298	486227	3.79065	0	45.1775	80	3	1201.87	3603.59	1.31343	178.039	73744	73744	MS2	0/0	CTRL_I_240319_02.raw
																High		AEPTVHSTPTTEAVVNAVDnPEASsESIASAPETN	Ambiguous	Kappa-casein OS=Ovis aries OX=9940 GN=CSN3 PE=1 SV=2 - [CASK_SHEEP]	1	1	P02669	N20(Deamidated); S25(Phospho)	HCD	0.0247	0	1	2	0.002	0.008212	543399	3.64894	0	36.228	80	3	1201.88	3603.61	7.61406	177.801	69694	69694	MS2	0/0	CTRL3_I_230319_01.raw
													High					AEPTVHSTPTTEAVVNAVDnPEASSEsIASAPETN	Ambiguous	Kappa-casein OS=Ovis aries OX=9940 GN=CSN3 PE=1 SV=2 - [CASK_SHEEP]	1	1	P02669	N20(Deamidated); S27(Phospho)	HCD	0.0205	0	1	1	0.001	0.01478	486227	3.90132	0	45.1775	80	3	1201.87	3603.59	1.31343	178.039	73744	73744	MS2	0/0	CTRL_I_240319_02.raw
																High		AEPTVHSTPTTEAVVNAVDnPEASSEsIASAPETN	Ambiguous	Kappa-casein OS=Ovis aries OX=9940 GN=CSN3 PE=1 SV=2 - [CASK_SHEEP]	1	1	P02669	N20(Deamidated); S27(Phospho)	HCD	0.0247	0	1	1	0.002	0.008202	543399	3.65306	0	36.228	80	3	1201.88	3603.61	7.61406	177.801	69694	69694	MS2	0/0	CTRL3_I_230319_01.raw
													High					AEPTVHSTPTTEAVVNAVDnPEASSESIAsAPETN	Ambiguous	Kappa-casein OS=Ovis aries OX=9940 GN=CSN3 PE=1 SV=2 - [CASK_SHEEP]	1	1	P02669	N20(Deamidated); S30(Phospho)	HCD		0.0205	2	2	0.001	0.02235	486227	3.82186	0	45.1775	80	3	1201.87	3603.59	1.31343	178.039	73744	73744	MS2	0/0	CTRL_I_240319_02.raw
																High		AEPTVHSTPTTEAVVNAVDnPEASSESIAsAPETN	Ambiguous	Kappa-casein OS=Ovis aries OX=9940 GN=CSN3 PE=1 SV=2 - [CASK_SHEEP]	1	1	P02669	N20(Deamidated); S30(Phospho)	HCD		0.0247	4	4	0.002	0.009606	543399	3.56106	0	36.228	80	3	1201.88	3603.61	7.61406	177.801	69694	69694	MS2	0/0	CTRL3_I_230319_01.raw
																High		AEPTVHSTPTTEAVVNAVDNPEASSESIASAPEtn	Ambiguous	Kappa-casein OS=Ovis aries OX=9940 GN=CSN3 PE=1 SV=2 - [CASK_SHEEP]	1	1	P02669	T34(Phospho); N35(Deamidated)	HCD		0.0411	5	5	0.005	0.03004	543399	3.50089	0	36.228	80	3	1201.88	3603.61	7.61406	177.801	69694	69694	MS2	0/0	CTRL3_I_230319_01.raw
													High					AEPTVHSTPTTEAVVNAVDNPEASSESIASAPETN	Unambiguous	Kappa-casein OS=Ovis aries OX=9940 GN=CSN3 PE=1 SV=2 - [CASK_SHEEP]	1	1	P02669		HCD	1	0	1	1	0.001	0.03137	612834	3.60194	0	13.1123	80	3	1174.88	3522.64	0.970836	173.443	71584	71584	MS2	0/0	CTRL_I_240319_02.raw
												High						AEPTVHSTPTTEAVVnAVDnPEASSESIAsAPETNTAQVTsTEV	Ambiguous	Kappa-casein OS=Ovis aries OX=9940 GN=CSN3 PE=1 SV=2 - [CASK_SHEEP]	1	1	P02669	N16(Deamidated); N20(Deamidated); S30(Phospho); S41(Phospho)	HCD	0.0347	0	1	1	0.001	0.001034	649563	6.90777	0	43.0814	80	4	1151.01	4601.02	6.8928	210.411	87766	87766	MS2	0/0	CTRL_I_220319_01.raw
													High					AEPTVHSTPTTEAVVnAVDnPEASSESIAsAPETNTAQVTsTEV	Unambiguous	Kappa-casein OS=Ovis aries OX=9940 GN=CSN3 PE=1 SV=2 - [CASK_SHEEP]	1	1	P02669	N16(Deamidated); N20(Deamidated); S30(Phospho); S41(Phospho)	HCD	1	0	1	1	0.001	0.01586	512884	4.68713	0	76.2829	80	3	1534.33	4600.99	0.276199	211.582	89477	89477	MS2	0/0	CTRL_I_240319_02.raw
															High			AEPTVHSTPTTEAVVnAVDnPEASSESIAsAPETNTAQVTsTEV	Ambiguous	Kappa-casein OS=Ovis aries OX=9940 GN=CSN3 PE=1 SV=2 - [CASK_SHEEP]	1	1	P02669	N16(Deamidated); N20(Deamidated); S30(Phospho); S41(Phospho)	HCD	0.0108	0	1	1	0.001	0.0002559	624250	6.47525	0	40.9611	80	4	1151.01	4601.01	5.72543	211.001	84871	84871	MS2	0/0	CTRL2_I_240319_02.raw
																High		AEPTVHSTPTTEAVVnAVDnPEASSESIAsAPETNTAQVTsTEV	Unambiguous	Kappa-casein OS=Ovis aries OX=9940 GN=CSN3 PE=1 SV=2 - [CASK_SHEEP]	1	1	P02669	N16(Deamidated); N20(Deamidated); S30(Phospho); S41(Phospho)	HCD	1	0	1	1	0	0.0007941	688215	7.34262	0	36.3537	80	4	1151.01	4601.03	8.48465	211.11	85218	85218	MS2	0/0	CTRL3_I_230319_01.raw
															High			AEPTVHSTPTTEAVVnAVDnPEASSESIASAPETNtAQVtSTEV	Ambiguous	Kappa-casein OS=Ovis aries OX=9940 GN=CSN3 PE=1 SV=2 - [CASK_SHEEP]	1	1	P02669	N16(Deamidated); N20(Deamidated); T36(Phospho); T40(Phospho)	HCD		0.0108	2	2	0.001	0.000393	624250	6.40539	0	40.9611	80	4	1151.01	4601.01	5.72543	211.001	84871	84871	MS2	0/0	CTRL2_I_240319_02.raw
												High						AEPTVHSTPTTEAVVnAVDnPEASSESIASAPETNTAQVtSTEV	Ambiguous	Kappa-casein OS=Ovis aries OX=9940 GN=CSN3 PE=1 SV=2 - [CASK_SHEEP]	1	1	P02669	N16(Deamidated); N20(Deamidated); T40(Phospho)	HCD		0.0365	3	3	0.004	0.03177	1026994	3.95526	0	52.355	80	4	1131.02	4521.06	8.74768	199.664	82822	82822	MS2	0/0	CTRL_I_220319_01.raw
												High						AEPTVHSTPTTEAVVnAVDnPEASSESIASAPETNTAQVTsTEV	Ambiguous	Kappa-casein OS=Ovis aries OX=9940 GN=CSN3 PE=1 SV=2 - [CASK_SHEEP]	1	1	P02669	N16(Deamidated); N20(Deamidated); S41(Phospho)	HCD	0.0365	0	1	2	0.004	0.02814	1026994	4.10834	0	52.355	80	4	1131.02	4521.06	8.74768	199.664	82822	82822	MS2	0/0	CTRL_I_220319_01.raw
												High						AEPTVHSTPTTEAVVnAVDnPEASSESIASAPETNTAQVTStEV	Ambiguous	Kappa-casein OS=Ovis aries OX=9940 GN=CSN3 PE=1 SV=2 - [CASK_SHEEP]	1	1	P02669	N16(Deamidated); N20(Deamidated); T42(Phospho)	HCD	0.0365	0	1	1	0.004	0.02809	1026994	4.11081	0	52.355	80	4	1131.02	4521.06	8.74768	199.664	82822	82822	MS2	0/0	CTRL_I_220319_01.raw
													High					AEPTVHSTPTTEAVVnAVDnPEASSESIASAPETNTAQVTSTEV	Ambiguous	Kappa-casein OS=Ovis aries OX=9940 GN=CSN3 PE=1 SV=2 - [CASK_SHEEP]	1	1	P02669	N16(Deamidated); N20(Deamidated)	HCD	0.0085	0	1	1	0	0.009442	1204932	3.54276	0	67.0352	80	3	1481.03	4441.09	7.9375	187.725	78316	78316	MS2	0/0	CTRL_I_240319_02.raw
														High				AEPTVHSTPTTEAVVnAVDnPEASSESIASAPETNTAQVTSTEV	Ambiguous	Kappa-casein OS=Ovis aries OX=9940 GN=CSN3 PE=1 SV=2 - [CASK_SHEEP]	1	1	P02669	N16(Deamidated); N20(Deamidated)	HCD		0.046	2	2	0.001	0.004984	1105617	4.55954	0	79.3034	80	4	1111.02	4441.05	-0.655087	188.083	73976	73976	MS2	0/0	CTRL2_I_230319_01.raw
																	High	AEPTVHSTPTTEAVVnAVDnPEASSESIASAPETNTAQVTSTEV	Ambiguous	Kappa-casein OS=Ovis aries OX=9940 GN=CSN3 PE=1 SV=2 - [CASK_SHEEP]	1	1	P02669	N16(Deamidated); N20(Deamidated)	HCD	0.0105	0	1	1	0.001	0.003405	1133088	4.76965	0	83.6949	80	4	1111.02	4441.06	0.99412	187.864	74832	74832	MS2	0/0	CTRL3_I_250319_02.raw
														High				AEPTVHSTPTTEAVVnAVDNPEASSESIAsAPETNTAQVTsTEV	Ambiguous	Kappa-casein OS=Ovis aries OX=9940 GN=CSN3 PE=1 SV=2 - [CASK_SHEEP]	1	1	P02669	N16(Deamidated); S30(Phospho); S41(Phospho)	HCD		0.0135	2	2	0.001	0.005723	783114	4.40149	0	54.4636	80	4	1150.77	4600.04	8.40843	210.654	84445	84445	MS2	0/0	CTRL2_I_230319_01.raw
													High					AEPTVHSTPTTEAVVnAVDNPEASSESIASAPETNTAQVTsTEV	Ambiguous	Kappa-casein OS=Ovis aries OX=9940 GN=CSN3 PE=1 SV=2 - [CASK_SHEEP]	1	1	P02669	N16(Deamidated); S41(Phospho)	HCD		0.0414	4	4	0.001	0.01543	1058433	4.62634	0	12.7528	80	4	1130.77	4520.07	6.6177	200.787	84532	84532	MS2	0/0	CTRL_I_240319_02.raw
												High						AEPTVHSTPTTEAVVnAVDNPEASSESIASAPETNTAQVTSTEV	Ambiguous	Kappa-casein OS=Ovis aries OX=9940 GN=CSN3 PE=1 SV=2 - [CASK_SHEEP]	1	1	P02669	N16(Deamidated)	HCD		0.0292	2	2	0.003	0.01954	1125270	3.31872	0	59.0826	80	3	1480.69	4440.06	-2.45137	186.662	76626	76626	MS2	0/0	CTRL_I_220319_01.raw
														High				AEPTVHSTPTTEAVVNAVDnPEASSESIAsAPETNTAQVTsTEV	Ambiguous	Kappa-casein OS=Ovis aries OX=9940 GN=CSN3 PE=1 SV=2 - [CASK_SHEEP]	1	1	P02669	N20(Deamidated); S30(Phospho); S41(Phospho)	HCD	0.0135	0	1	1	0.001	0.005934	783114	4.45669	0	54.4636	80	4	1150.77	4600.04	8.40843	210.654	84445	84445	MS2	0/0	CTRL2_I_230319_01.raw
												High						AEPTVHSTPTTEAVVNAVDnPEASSESIASAPETntAQVtSTEV	Ambiguous	Kappa-casein OS=Ovis aries OX=9940 GN=CSN3 PE=1 SV=2 - [CASK_SHEEP]	1	1	P02669	N20(Deamidated); N35(Deamidated); T36(Phospho); T40(Phospho)	HCD		0.0434	3	3	0	0.0003244	649563	6.61326	0	43.0814	80	4	1151.01	4601.02	6.8928	210.411	87766	87766	MS2	0/0	CTRL_I_220319_01.raw
																	High	AEPTVHSTPTTEAVVNAVDnPEASSESIASAPETntAQVtSTEV	Ambiguous	Kappa-casein OS=Ovis aries OX=9940 GN=CSN3 PE=1 SV=2 - [CASK_SHEEP]	1	1	P02669	N20(Deamidated); N35(Deamidated); T36(Phospho); T40(Phospho)	HCD	0.0017	0	1	1	0	1.814e-05	649563	5.80115	0	29.1239	80	4	1151.01	4601.02	6.8928	211.617	85801	85801	MS2	0/0	CTRL3_I_250319_02.raw
																	High	AEPTVHSTPTTEAVVNAVDnPEASSESIASAPETnTAQVtStEV	Ambiguous	Kappa-casein OS=Ovis aries OX=9940 GN=CSN3 PE=1 SV=2 - [CASK_SHEEP]	1	1	P02669	N20(Deamidated); N35(Deamidated); T40(Phospho); T42(Phospho)	HCD		0.0138	3	3	0	0.0001412	649563	5.71517	0	29.1239	80	4	1151.01	4601.02	6.8928	211.617	85801	85801	MS2	0/0	CTRL3_I_250319_02.raw
														High				AEPTVHSTPTTEAVVNAVDnPEASSESIASAPETnTAQVTSTEV	Ambiguous	Kappa-casein OS=Ovis aries OX=9940 GN=CSN3 PE=1 SV=2 - [CASK_SHEEP]	1	1	P02669	N20(Deamidated); N35(Deamidated)	HCD		0.0386	2	2	0	7.673e-06	1194616	3.98442	0	68.9189	80	3	1481.03	4441.08	6.86553	188.107	73987	73987	MS2	0/0	CTRL2_I_230319_01.raw
																	High	AEPTVHSTPTTEAVVNAVDnPEASSESIASAPETnTAQVTSTEV	Ambiguous	Kappa-casein OS=Ovis aries OX=9940 GN=CSN3 PE=1 SV=2 - [CASK_SHEEP]	1	1	P02669	N20(Deamidated); N35(Deamidated)	HCD		0.044	3	3	0.001	0.003027	1133088	4.55814	0	83.6949	80	4	1111.02	4441.06	0.99412	187.864	74832	74832	MS2	0/0	CTRL3_I_250319_02.raw
													High					AEPTVHSTPTTEAVVNAVDnPEASSESIASAPETNTAQVtSTEV	Ambiguous	Kappa-casein OS=Ovis aries OX=9940 GN=CSN3 PE=1 SV=2 - [CASK_SHEEP]	1	1	P02669	N20(Deamidated); T40(Phospho)	HCD		0.0331	3	3	0	0.006917	1058433	4.66785	0	12.7528	80	4	1130.77	4520.07	6.6177	200.787	84532	84532	MS2	0/0	CTRL_I_240319_02.raw
													High					AEPTVHSTPTTEAVVNAVDnPEASSESIASAPETNTAQVTsTEV	Ambiguous	Kappa-casein OS=Ovis aries OX=9940 GN=CSN3 PE=1 SV=2 - [CASK_SHEEP]	1	1	P02669	N20(Deamidated); S41(Phospho)	HCD	0.0166	0	1	1	0	0.006377	1058433	4.83497	0	12.7528	80	4	1130.77	4520.07	6.6177	200.787	84532	84532	MS2	0/0	CTRL_I_240319_02.raw
													High					AEPTVHSTPTTEAVVNAVDnPEASSESIASAPETNTAQVTStEV	Ambiguous	Kappa-casein OS=Ovis aries OX=9940 GN=CSN3 PE=1 SV=2 - [CASK_SHEEP]	1	1	P02669	N20(Deamidated); T42(Phospho)	HCD		0.0166	2	2	0	0.006656	1058433	4.74672	0	12.7528	80	4	1130.77	4520.07	6.6177	200.787	84532	84532	MS2	0/0	CTRL_I_240319_02.raw
												High						AEPTVHSTPTTEAVVNAVDnPEASSESIASAPETNTAQVTSTEV	Ambiguous	Kappa-casein OS=Ovis aries OX=9940 GN=CSN3 PE=1 SV=2 - [CASK_SHEEP]	1	1	P02669	N20(Deamidated)	HCD	0.0292	0	1	1	0.001	0.003985	1125270	3.41689	0	59.0826	80	3	1480.69	4440.06	-2.45137	186.662	76626	76626	MS2	0/0	CTRL_I_220319_01.raw
														High				AEPTVHSTPTTEAVVNAVDnPEASSESIASAPETNTAQVTSTEV	Unambiguous	Kappa-casein OS=Ovis aries OX=9940 GN=CSN3 PE=1 SV=2 - [CASK_SHEEP]	1	1	P02669	N20(Deamidated)	HCD	1	0	1	1	0	5.426e-05	1211748	4.84203	0	38.3473	80	4	1110.78	4440.09	5.09238	188.101	73984	73984	MS2	0/0	CTRL2_I_230319_01.raw
																	High	AEPTVHSTPTTEAVVNAVDNPEASsEsIASAPETnTAqVTSTEV	Ambiguous	Kappa-casein OS=Ovis aries OX=9940 GN=CSN3 PE=1 SV=2 - [CASK_SHEEP]	1	1	P02669	S25(Phospho); S27(Phospho); N35(Deamidated); Q38(Deamidated)	HCD		0.0397	6	6	0	0.0002776	649563	5.56786	0	29.1239	80	4	1151.01	4601.02	6.8928	211.617	85801	85801	MS2	0/0	CTRL3_I_250319_02.raw
												High						AEPTVHSTPTTEAVVNAVDNPEASSESIAsAPETnTAqVTsTEV	Ambiguous	Kappa-casein OS=Ovis aries OX=9940 GN=CSN3 PE=1 SV=2 - [CASK_SHEEP]	1	1	P02669	S30(Phospho); N35(Deamidated); Q38(Deamidated); S41(Phospho)	HCD		0.0347	2	2	0.001	0.0007047	649563	6.66678	0	43.0814	80	4	1151.01	4601.02	6.8928	210.411	87766	87766	MS2	0/0	CTRL_I_220319_01.raw
																	High	AEPTVHSTPTTEAVVNAVDNPEASSESIAsAPETnTAqVTsTEV	Ambiguous	Kappa-casein OS=Ovis aries OX=9940 GN=CSN3 PE=1 SV=2 - [CASK_SHEEP]	1	1	P02669	S30(Phospho); N35(Deamidated); Q38(Deamidated); S41(Phospho)	HCD		0.0017	2	2	0	6.863e-05	649563	5.78822	0	29.1239	80	4	1151.01	4601.02	6.8928	211.617	85801	85801	MS2	0/0	CTRL3_I_250319_02.raw
																	High	AEPTVHSTPTTEAVVNAVDNPEASSESIASAPETntAqVtSTEV	Ambiguous	Kappa-casein OS=Ovis aries OX=9940 GN=CSN3 PE=1 SV=2 - [CASK_SHEEP]	1	1	P02669	N35(Deamidated); T36(Phospho); Q38(Deamidated); T40(Phospho)	HCD		0.0241	4	4	0	7.618e-05	649563	5.65597	0	29.1239	80	4	1151.01	4601.02	6.8928	211.617	85801	85801	MS2	0/0	CTRL3_I_250319_02.raw
												High						AEPTVHSTPTTEAVVNAVDNPEASSESIASAPETnTAqVtStEV	Ambiguous	Kappa-casein OS=Ovis aries OX=9940 GN=CSN3 PE=1 SV=2 - [CASK_SHEEP]	1	1	P02669	N35(Deamidated); Q38(Deamidated); T40(Phospho); T42(Phospho)	HCD		0.0463	4	4	0.001	0.001677	649563	6.586	0	43.0814	80	4	1151.01	4601.02	6.8928	210.411	87766	87766	MS2	0/0	CTRL_I_220319_01.raw
																	High	AEPTVHSTPTTEAVVNAVDNPEASSESIASAPETnTAqVtStEV	Ambiguous	Kappa-casein OS=Ovis aries OX=9940 GN=CSN3 PE=1 SV=2 - [CASK_SHEEP]	1	1	P02669	N35(Deamidated); Q38(Deamidated); T40(Phospho); T42(Phospho)	HCD		0.0345	5	5	0	0.0004513	649563	5.60445	0	29.1239	80	4	1151.01	4601.02	6.8928	211.617	85801	85801	MS2	0/0	CTRL3_I_250319_02.raw
												High						AEPTVHSTPTTEAVVNAVDNPEASSESIASAPETnTAqVTSTEV	Unambiguous	Kappa-casein OS=Ovis aries OX=9940 GN=CSN3 PE=1 SV=2 - [CASK_SHEEP]	1	1	P02669	N35(Deamidated); Q38(Deamidated)	HCD	1	0	1	1	0.001	0.003144	1205040	5.79337	0	81.9438	80	4	1111.03	4441.09	8.36051	186.684	76636	76636	MS2	0/0	CTRL_I_220319_01.raw
													High					AEPTVHSTPTTEAVVNAVDNPEASSESIASAPETnTAqVTSTEV	Ambiguous	Kappa-casein OS=Ovis aries OX=9940 GN=CSN3 PE=1 SV=2 - [CASK_SHEEP]	1	1	P02669	N35(Deamidated); Q38(Deamidated)	HCD		0.0085	2	2	0	0.003255	1204932	3.51234	0	67.0352	80	3	1481.03	4441.09	7.9375	187.725	78316	78316	MS2	0/0	CTRL_I_240319_02.raw
														High				AEPTVHSTPTTEAVVNAVDNPEASSESIASAPETnTAqVTSTEV	Ambiguous	Kappa-casein OS=Ovis aries OX=9940 GN=CSN3 PE=1 SV=2 - [CASK_SHEEP]	1	1	P02669	N35(Deamidated); Q38(Deamidated)	HCD	0.046	0	1	1	0.002	0.02625	1105617	4.78308	0	79.3034	80	4	1111.02	4441.05	-0.655087	188.083	73976	73976	MS2	0/0	CTRL2_I_230319_01.raw
														High				AEPTVHSTPTTEAVVNAVDNPEASSESIASAPETnTAqVTSTEV	Ambiguous	Kappa-casein OS=Ovis aries OX=9940 GN=CSN3 PE=1 SV=2 - [CASK_SHEEP]	1	1	P02669	N35(Deamidated); Q38(Deamidated)	HCD	0.0386	0	1	1	0	3.631e-05	1194616	4.13569	0	68.9189	80	3	1481.03	4441.08	6.86553	188.107	73987	73987	MS2	0/0	CTRL2_I_230319_01.raw
																	High	AEPTVHSTPTTEAVVNAVDNPEASSESIASAPETnTAqVTSTEV	Ambiguous	Kappa-casein OS=Ovis aries OX=9940 GN=CSN3 PE=1 SV=2 - [CASK_SHEEP]	1	1	P02669	N35(Deamidated); Q38(Deamidated)	HCD		0.0105	2	2	0.001	0.007019	1133088	4.72369	0	83.6949	80	4	1111.02	4441.06	0.99412	187.864	74832	74832	MS2	0/0	CTRL3_I_250319_02.raw
												High						AEPTVHSTPTTEAVVNAVDNPEASSESIASAPETnTAQVTSTEV	Ambiguous	Kappa-casein OS=Ovis aries OX=9940 GN=CSN3 PE=1 SV=2 - [CASK_SHEEP]	1	1	P02669	N35(Deamidated)	HCD		0.0409	3	3	0.001	0.003115	1125270	3.27584	0	59.0826	80	3	1480.69	4440.06	-2.45137	186.662	76626	76626	MS2	0/0	CTRL_I_220319_01.raw
												High						AEPTVHSTPTTEAVVNAVDNPEASSESIASAPETNTAQVTSTEV	Unambiguous	Kappa-casein OS=Ovis aries OX=9940 GN=CSN3 PE=1 SV=2 - [CASK_SHEEP]	1	1	P02669		HCD	1	0	1	1	0	8.801e-05	1242902	7.31493	0	16.2784	80	4	1110.53	4439.11	5.12263	186.822	76701	76701	MS2	0/0	CTRL_I_220319_01.raw
													High					AEPTVHSTPTTEAVVNAVDNPEASSESIASAPETNTAQVTSTEV	Unambiguous	Kappa-casein OS=Ovis aries OX=9940 GN=CSN3 PE=1 SV=2 - [CASK_SHEEP]	1	1	P02669		HCD	1	0	1	1	0	0.000468	1238365	4.46056	0	0	80	3	1480.37	4439.1	3.40699	188.257	78568	78568	MS2	0/0	CTRL_I_240319_02.raw
												High						AEVAPEEVK	Unambiguous	Alpha-S2-casein OS=Ovis aries OX=9940 GN=CSN1S2 PE=2 SV=1 - [CASA2_SHEEP]	1	1	P04654		HCD	1	0	1	1	0.001	0.002523	6392	2.16559	0	41.8656	80	2	486.256	971.505	0.608521	61.6653	18459	18459	MS2	0/0	CTRL_I_220319_01.raw
													High					AEVAPEEVK	Unambiguous	Alpha-S2-casein OS=Ovis aries OX=9940 GN=CSN1S2 PE=2 SV=1 - [CASA2_SHEEP]	1	1	P04654		HCD	1	0	1	1	0.005	0.08178	6407	1.99296	0	39.2928	80	2	486.256	971.505	0.105919	61.6808	19510	19510	MS2	0/0	CTRL_I_240319_02.raw
								High										AFHTSGYDTQAIVQ	Unambiguous	Alpha-lactalbumin OS=Ovis aries OX=9940 GN=LALBA PE=1 SV=2 - [LALBA_SHEEP]	1	1	P09462		HCD	1	0	1	1	0.008	0.06055	43647	3.16509	0	26.7809	80	2	769.367	1537.73	-0.631354	125.565	51662	51662	MS2	0/0	PSPH2_I_210319_01.raw
								High										AFHTSGYDTQAIVQNNDSTE	Unambiguous	Alpha-lactalbumin OS=Ovis aries OX=9940 GN=LALBA PE=1 SV=2 - [LALBA_SHEEP]	1	1	P09462		HCD	1	0	1	1	0.002	0.002082	142313	3.87779	0	12.0836	80	2	1099.49	2197.98	5.82832	126.145	51940	51940	MS2	0/0	PSPH2_I_210319_01.raw
									High									AFHTSGYDTQAIVQNNDSTE	Unambiguous	Alpha-lactalbumin OS=Ovis aries OX=9940 GN=LALBA PE=1 SV=2 - [LALBA_SHEEP]	1	1	P09462		HCD	1	0	1	1	0.006	0.02373	138937	3.49603	0	0	80	2	1099.49	2197.97	1.85995	125.19	51228	51228	MS2	0/0	PSPH2_I_280319_02.raw
								High										AFLEVNEEGSEAAASTVISIAGR	Unambiguous	Antithrombin-III OS=Bos taurus OX=9913 GN=SERPINC1 PE=1 SV=2 - [ANT3_BOVIN]|Antithrombin-III OS=Ovis aries OX=9940 GN=SERPINC1 PE=2 SV=1 - [ANT3_SHEEP]	2	2	P41361;P32262		HCD	1	0	1	1	0	0.001455	105487	2.48176	0	44.7124	80	3	774.395	2321.17	3.87018	210.449	91749	91749	MS2	0/0	PSPH2_I_210319_01.raw
												High						AFLLYQEPVLGPVRGPFPI	Unambiguous	Beta-casein OS=Bos taurus OX=9913 GN=CSN2 PE=1 SV=2 - [CASB_BOVIN]|Beta-casein OS=Ovis aries OX=9940 GN=CSN2 PE=1 SV=3 - [CASB_SHEEP]	2	2	P02666;P11839		HCD	1	0	1	1	0.003	0.0198	14282	2.10614	0	13.0565	80	3	705.067	2113.19	0.82915	250.648	106636	106636	MS2	0/0	CTRL_I_220319_01.raw
														High				AFLLYQEPVLGPVRGPFPI	Unambiguous	Beta-casein OS=Bos taurus OX=9913 GN=CSN2 PE=1 SV=2 - [CASB_BOVIN]|Beta-casein OS=Ovis aries OX=9940 GN=CSN2 PE=1 SV=3 - [CASB_SHEEP]	2	2	P02666;P11839		HCD	1	0	1	1	0.001	0.01339	15641	1.57239	0	19.6273	80	3	705.066	2113.18	-0.470585	251.653	103617	103617	MS2	0/0	CTRL2_I_230319_01.raw
															High			AFLLYQEPVLGPVRGPFPI	Unambiguous	Beta-casein OS=Bos taurus OX=9913 GN=CSN2 PE=1 SV=2 - [CASB_BOVIN]|Beta-casein OS=Ovis aries OX=9940 GN=CSN2 PE=1 SV=3 - [CASB_SHEEP]	2	2	P02666;P11839		HCD	1	0	1	1	0.006	0.04172	15113	1.09585	0	22.2717	80	3	705.067	2113.19	0.482555	251.033	103549	103549	MS2	0/0	CTRL2_I_240319_02.raw
																High		AFLLYQEPVLGPVRGPFPI	Unambiguous	Beta-casein OS=Bos taurus OX=9913 GN=CSN2 PE=1 SV=2 - [CASB_BOVIN]|Beta-casein OS=Ovis aries OX=9940 GN=CSN2 PE=1 SV=3 - [CASB_SHEEP]	2	2	P02666;P11839		HCD	1	0	1	1	0.006	0.03861	15641	1.73424	0	19.7757	80	3	705.066	2113.18	-0.470585	250.825	103792	103792	MS2	0/0	CTRL3_I_230319_01.raw
																High		AFLLYQEPVLGPVRGPFPI	Unambiguous	Beta-casein OS=Bos taurus OX=9913 GN=CSN2 PE=1 SV=2 - [CASB_BOVIN]|Beta-casein OS=Ovis aries OX=9940 GN=CSN2 PE=1 SV=3 - [CASB_SHEEP]	2	2	P02666;P11839		HCD	1	0	1	1	0.002	0.008151	16325	3.14812	0	34.5181	80	2	1057.09	2113.18	-2.05279	251.195	103963	103963	MS2	0/0	CTRL3_I_230319_01.raw
																	High	AFLLYQEPVLGPVRGPFPI	Unambiguous	Beta-casein OS=Bos taurus OX=9913 GN=CSN2 PE=1 SV=2 - [CASB_BOVIN]|Beta-casein OS=Ovis aries OX=9940 GN=CSN2 PE=1 SV=3 - [CASB_SHEEP]	2	2	P02666;P11839		HCD	1	0	1	1	0.002	0.00951	16023	2.25435	0	0	80	3	705.066	2113.18	-1.07713	251.339	104376	104376	MS2	0/0	CTRL3_I_250319_02.raw
																	High	AFLLYQEPVLGPVRGPFPI	Unambiguous	Beta-casein OS=Bos taurus OX=9913 GN=CSN2 PE=1 SV=2 - [CASB_BOVIN]|Beta-casein OS=Ovis aries OX=9940 GN=CSN2 PE=1 SV=3 - [CASB_SHEEP]	2	2	P02666;P11839		HCD	1	0	1	1	0	0.0003834	13753	3.23527	0	34.2594	80	2	1057.1	2113.19	1.5287	251.561	104478	104478	MS2	0/0	CTRL3_I_250319_02.raw
						High												AFNPTQLEGQCHV	Unambiguous	Beta-lactoglobulin-1/B OS=Ovis aries OX=9940 PE=1 SV=1 - [LACB_SHEEP]	1	1	P67976		HCD	1	0	1	1	0.001	0.003359	39409	2.76111	0	64.1056	80	2	722.337	1443.67	-0.814109	158.514	67731	67731	MS2	0/0	PSPH_I_210319_01.raw
							High											AFNPTQLEGQCHV	Unambiguous	Beta-lactoglobulin-1/B OS=Ovis aries OX=9940 PE=1 SV=1 - [LACB_SHEEP]	1	1	P67976		HCD	1	0	1	1	0.001	0.003359	39409	2.76111	0	64.1056	80	2	722.337	1443.67	-0.814109	158.514	67731	67731	MS2	0/0	PSPH_I_210319_01.raw
										High								AFNPTQLEGQCHV	Unambiguous	Beta-lactoglobulin-1/B OS=Ovis aries OX=9940 PE=1 SV=1 - [LACB_SHEEP]	1	1	P67976		HCD	1	0	1	1	0.004	0.02782	39025	2.46944	0	78.7035	80	2	722.337	1443.67	-1.82878	157.123	67459	67459	MS2	0/0	PSPH3_I_220319_01.raw
													High					AGEIQNKA	Unambiguous	Polymeric immunoglobulin receptor OS=Bos taurus OX=9913 GN=PIGR PE=2 SV=1 - [PIGR_BOVIN]	1	1	P81265		HCD	1	0	1	1	0.009	0.1654	7177	1.36957	0	52.3178	80	2	415.722	830.437	-0.156862	33.617	7684	7684	MS2	0/0	CTRL_I_240319_02.raw
															High			AGEIQNKA	Unambiguous	Polymeric immunoglobulin receptor OS=Bos taurus OX=9913 GN=PIGR PE=2 SV=1 - [PIGR_BOVIN]	1	1	P81265		HCD	1	0	1	1	0.003	0.02742	7071	1.61102	0	28.5258	80	2	415.722	830.436	-0.744844	32.9772	6866	6866	MS2	0/0	CTRL2_I_240319_02.raw
												High						AGEIQNKALLD	Unambiguous	Polymeric immunoglobulin receptor OS=Bos taurus OX=9913 GN=PIGR PE=2 SV=1 - [PIGR_BOVIN]	1	1	P81265		HCD	1	0	1	1	0.008	0.07928	10671	2.7054	0	45.9573	80	2	586.318	1171.63	-2.73437	100.503	36213	36213	MS2	0/0	CTRL_I_220319_01.raw
														High				AGEIQNKALLD	Unambiguous	Polymeric immunoglobulin receptor OS=Bos taurus OX=9913 GN=PIGR PE=2 SV=1 - [PIGR_BOVIN]	1	1	P81265		HCD	1	0	1	1	0.008	0.07586	10841	2.70635	0	17.3618	80	2	586.32	1171.63	0.599666	100.928	33698	33698	MS2	0/0	CTRL2_I_230319_01.raw
High																		AGFAGDDAPRA	Unambiguous	Actin, cytoplasmic 2 OS=Bos taurus OX=9913 GN=ACTG1 PE=1 SV=1 - [ACTG_BOVIN]|Actin, cytoplasmic 1 OS=Bos taurus OX=9913 GN=ACTB PE=1 SV=1 - [ACTB_BOVIN]|Actin, gamma-enteric smooth muscle OS=Bos taurus OX=9913 GN=ACTG2 PE=2 SV=1 - [ACTH_BOVIN]|Actin, alpha cardiac muscle 1 OS=Bos taurus OX=9913 GN=ACTC1 PE=2 SV=1 - [ACTC_BOVIN]|Actin, aortic smooth muscle OS=Bos taurus OX=9913 GN=ACTA2 PE=1 SV=1 …	6	6	P63258;P60712;Q5E9B5;Q3ZC07;P62739;P68138		HCD	1	0	1	1	0.002	0.05553	15827	2.4246	0	59.3453	63	2	524.246	1047.48	-1.23424	81.1262	30697	30697	MS2	0/0	BSPH_I_190319_01.raw
	High																	AGGPGAPADPGRP	Unambiguous	Polymeric immunoglobulin receptor OS=Bos taurus OX=9913 GN=PIGR PE=2 SV=1 - [PIGR_BOVIN]	1	1	P81265		HCD	1	0	1	1	0	0.01105	15606	3.05381	0	34.794	52	2	560.281	1119.56	0.886138	60.9218	21433	21433	MS2	0/0	BSPH_I_250319_02.raw
				High														AGGPGAPADPGRP	Unambiguous	Polymeric immunoglobulin receptor OS=Bos taurus OX=9913 GN=PIGR PE=2 SV=1 - [PIGR_BOVIN]	1	1	P81265		HCD	1	0	1	1	0.005	0.05075	18325	2.6111	0	40.6002	58	2	560.281	1119.55	-0.204209	63.628	23182	23182	MS2	0/0	BSPH3_I_200319_01.raw
										High								AGLPVGSVVAGPSV	Unambiguous	Alpha-2-HS-glycoprotein OS=Ovis aries OX=9940 GN=AHSG PE=1 SV=1 - [FETUA_SHEEP]	1	1	P29701		HCD	1	0	1	1	0.001	0.01272	4101	2.63567	0	53.8013	80	2	605.345	1209.68	-0.871669	177.461	77083	77083	MS2	0/0	PSPH3_I_220319_01.raw
											High							AGLPVGSVVAGPSV	Unambiguous	Alpha-2-HS-glycoprotein OS=Ovis aries OX=9940 GN=AHSG PE=1 SV=1 - [FETUA_SHEEP]	1	1	P29701		HCD	1	0	1	1	0.003	0.01233	4218	2.09519	0	48.3437	80	2	605.345	1209.68	-0.770758	176.675	75556	75556	MS2	0/0	PSPH3_I_290319_02.raw
High																		AGPFTPTVNR	Unambiguous	Alpha-S2-casein OS=Ovis aries OX=9940 GN=CSN1S2 PE=2 SV=1 - [CASA2_SHEEP]	1	1	P04654		HCD	1	0	1	2	0.004	0.1076	13370	1.68844	0	39.2023	54	2	530.283	1059.56	0.742063	96.1377	38101	38101	MS2	0/0	BSPH_I_190319_01.raw
	High																	AGPFTPTVNR	Unambiguous	Alpha-S2-casein OS=Ovis aries OX=9940 GN=CSN1S2 PE=2 SV=1 - [CASA2_SHEEP]	1	1	P04654		HCD	1	0	1	1	0	0.01768	10963	2.4286	0	9.62729	17	2	530.282	1059.56	-1.21649	92.1102	36603	36603	MS2	0/0	BSPH_I_250319_02.raw
	High																	AGPFTPTVNR	Unambiguous	Alpha-S2-casein OS=Ovis aries OX=9940 GN=CSN1S2 PE=2 SV=1 - [CASA2_SHEEP]	1	1	P04654		HCD	1	0	1	1	0.008	0.09983	12767	2.02979	0	0.465467	4	2	530.283	1059.56	0.281229	92.616	36841	36841	MS2	0/0	BSPH_I_250319_02.raw
		High																AGPFTPTVNR	Unambiguous	Alpha-S2-casein OS=Ovis aries OX=9940 GN=CSN1S2 PE=2 SV=1 - [CASA2_SHEEP]	1	1	P04654		HCD	1	0	1	1	0.001	0.006457	10963	2.16724	0	0.991687	4	2	530.282	1059.56	-1.4469	96.3823	34653	34653	MS2	0/0	BSPH2_I_200319_01.raw
			High															AGPFTPTVNR	Unambiguous	Alpha-S2-casein OS=Ovis aries OX=9940 GN=CSN1S2 PE=2 SV=1 - [CASA2_SHEEP]	1	1	P04654		HCD	1	0	1	1	0.004	0.03566	13221	2.47764	0	5.25251	10	2	530.283	1059.56	0.0508116	92.1995	36094	36094	MS2	0/0	BSPH2_I_260319_02.raw
				High														AGPFTPTVNR	Unambiguous	Alpha-S2-casein OS=Ovis aries OX=9940 GN=CSN1S2 PE=2 SV=1 - [CASA2_SHEEP]	1	1	P04654		HCD	1	0	1	1	0.005	0.0585	10962	1.77745	0	4.17551	3	2	530.282	1059.56	-2.25337	95.1402	38889	38889	MS2	0/0	BSPH3_I_200319_01.raw
					High													AGPFTPTVNR	Unambiguous	Alpha-S2-casein OS=Ovis aries OX=9940 GN=CSN1S2 PE=2 SV=1 - [CASA2_SHEEP]	1	1	P04654		HCD	1	0	1	1	0	0.01577	10963	2.36237	0	4.1373	4	2	530.282	1059.56	-1.33169	92.1736	36931	36931	MS2	0/0	BSPH3_I_270319_02.raw
					High													AGPFTPTVNR	Unambiguous	Alpha-S2-casein OS=Ovis aries OX=9940 GN=CSN1S2 PE=2 SV=1 - [CASA2_SHEEP]	1	1	P04654		HCD	1	0	1	1	0.001	0.03586	13306	2.25864	0	5.69007	16	2	530.283	1059.56	-0.179606	92.6799	37170	37170	MS2	0/0	BSPH3_I_270319_02.raw
High																		AGPFTPTVnRE	Unambiguous	Alpha-S2-casein OS=Ovis aries OX=9940 GN=CSN1S2 PE=2 SV=1 - [CASA2_SHEEP]	1	1	P04654	N9(Deamidated)	HCD	1	0	1	1	0.003	0.07836	18747	2.1063	0	61.7207	80	2	595.295	1189.58	-1.49791	111.833	45733	45733	MS2	0/0	BSPH_I_190319_01.raw
High																		AGPFTPTVNRE	Unambiguous	Alpha-S2-casein OS=Ovis aries OX=9940 GN=CSN1S2 PE=2 SV=1 - [CASA2_SHEEP]	1	1	P04654		HCD	1	0	1	1	0.001	0.03583	17552	2.43841	0	12.9288	9	2	594.803	1188.6	-0.979578	100.527	40164	40164	MS2	0/0	BSPH_I_190319_01.raw
High																		AGPFTPTVNRE	Unambiguous	Alpha-S2-casein OS=Ovis aries OX=9940 GN=CSN1S2 PE=2 SV=1 - [CASA2_SHEEP]	1	1	P04654		HCD	1	0	1	1	0.001	0.02667	18545	2.55533	0	25.8522	4	2	594.804	1188.6	0.252833	101.049	40417	40417	MS2	0/0	BSPH_I_190319_01.raw
	High																	AGPFTPTVNRE	Unambiguous	Alpha-S2-casein OS=Ovis aries OX=9940 GN=CSN1S2 PE=2 SV=1 - [CASA2_SHEEP]	1	1	P04654		HCD	1	0	1	1	0.003	0.06181	15654	2.59222	0	2.51561	3	2	594.803	1188.6	-2.21199	95.9025	38398	38398	MS2	0/0	BSPH_I_250319_02.raw
		High																AGPFTPTVNRE	Unambiguous	Alpha-S2-casein OS=Ovis aries OX=9940 GN=CSN1S2 PE=2 SV=1 - [CASA2_SHEEP]	1	1	P04654		HCD	1	0	1	1	0.004	0.03057	15765	2.57892	0	33.5297	21	2	594.803	1188.6	-2.5201	99.7786	36249	36249	MS2	0/0	BSPH2_I_200319_01.raw
		High																AGPFTPTVNRE	Unambiguous	Alpha-S2-casein OS=Ovis aries OX=9940 GN=CSN1S2 PE=2 SV=1 - [CASA2_SHEEP]	1	1	P04654		HCD	1	0	1	1	0.004	0.03528	17544	2.61728	0	8.92642	3	2	594.804	1188.6	-0.876877	100.294	36497	36497	MS2	0/0	BSPH2_I_200319_01.raw
			High															AGPFTPTVNRE	Unambiguous	Alpha-S2-casein OS=Ovis aries OX=9940 GN=CSN1S2 PE=2 SV=1 - [CASA2_SHEEP]	1	1	P04654		HCD	1	0	1	1	0.004	0.04123	18551	2.71536	0	8.23798	4	2	594.804	1188.6	0.458234	95.7648	37784	37784	MS2	0/0	BSPH2_I_260319_02.raw
				High														AGPFTPTVNRE	Unambiguous	Alpha-S2-casein OS=Ovis aries OX=9940 GN=CSN1S2 PE=2 SV=1 - [CASA2_SHEEP]	1	1	P04654		HCD	1	0	1	1	0	0.01326	18515	2.56418	0	3.17795	4	2	594.804	1188.6	-0.466073	98.7617	40604	40604	MS2	0/0	BSPH3_I_200319_01.raw
					High													AGPFTPTVNRE	Unambiguous	Alpha-S2-casein OS=Ovis aries OX=9940 GN=CSN1S2 PE=2 SV=1 - [CASA2_SHEEP]	1	1	P04654		HCD	1	0	1	1	0.005	0.07117	18538	2.43651	0	4.75236	3	2	594.804	1188.6	0.0474313	95.5607	38549	38549	MS2	0/0	BSPH3_I_270319_02.raw
					High													AGPFTPTVnREQ	Unambiguous	Alpha-S2-casein OS=Ovis aries OX=9940 GN=CSN1S2 PE=2 SV=1 - [CASA2_SHEEP]	1	1	P04654	N9(Deamidated)	HCD	1	0	1	1	0	0.01275	25869	2.15707	0	58.5323	80	2	659.323	1317.64	-3.65798	105.385	43328	43328	MS2	0/0	BSPH3_I_270319_02.raw
												High						AGPFTPTVNREQLSTSEENS	Unambiguous	Alpha-S2-casein OS=Ovis aries OX=9940 GN=CSN1S2 PE=2 SV=1 - [CASA2_SHEEP]	1	1	P04654		HCD	1	0	1	1	0	0.0003428	132149	4.52486	0	0	80	2	1082.51	2164.02	0.816141	128.444	49298	49298	MS2	0/0	CTRL_I_220319_01.raw
													High					AGPFTPTVNREQLSTSEENS	Unambiguous	Alpha-S2-casein OS=Ovis aries OX=9940 GN=CSN1S2 PE=2 SV=1 - [CASA2_SHEEP]	1	1	P04654		HCD	1	0	1	1	0	0.0006925	133354	4.65491	0	0	80	2	1082.51	2164.02	0.139231	129.02	50745	50745	MS2	0/0	CTRL_I_240319_02.raw
															High			AGPFTPTVnREQLSTSEENSK	Ambiguous	Alpha-S2-casein OS=Ovis aries OX=9940 GN=CSN1S2 PE=2 SV=1 - [CASA2_SHEEP]	1	1	P04654	N9(Deamidated)	HCD		0.0266	3	3	0.001	0.005308	136863	2.56424	0	44.2615	80	3	765.042	2293.11	7.1229	109.542	37948	37948	MS2	0/0	CTRL2_I_240319_02.raw
															High			AGPFTPTVNrEQLSTSEENSK	Ambiguous	Alpha-S2-casein OS=Ovis aries OX=9940 GN=CSN1S2 PE=2 SV=1 - [CASA2_SHEEP]	1	1	P04654	R10(Deamidated)	HCD	0.0266	0	1	2	0.001	0.005056	136863	2.63234	0	44.2615	80	3	765.042	2293.11	7.1229	109.542	37948	37948	MS2	0/0	CTRL2_I_240319_02.raw
															High			AGPFTPTVNREqLSTSEENSK	Ambiguous	Alpha-S2-casein OS=Ovis aries OX=9940 GN=CSN1S2 PE=2 SV=1 - [CASA2_SHEEP]	1	1	P04654	Q12(Deamidated)	HCD	0.0266	0	1	1	0.001	0.005055	136863	2.6325	0	44.2615	80	3	765.042	2293.11	7.1229	109.542	37948	37948	MS2	0/0	CTRL2_I_240319_02.raw
																	High	AGPFTPTVNREQLStSEENSK	Ambiguous	Alpha-S2-casein OS=Ovis aries OX=9940 GN=CSN1S2 PE=2 SV=1 - [CASA2_SHEEP]	1	1	P04654	T15(Phospho)	HCD		0.0265	2	2	0.008	0.1015	181507	3.66939	0	23.2229	80	3	791.364	2372.08	0.189393	122.059	44191	44191	MS2	0/0	CTRL3_I_250319_02.raw
																	High	AGPFTPTVNREQLSTsEENSK	Ambiguous	Alpha-S2-casein OS=Ovis aries OX=9940 GN=CSN1S2 PE=2 SV=1 - [CASA2_SHEEP]	1	1	P04654	S16(Phospho)	HCD	0.0265	0	1	1	0.007	0.09004	181507	3.77275	0	23.2229	80	3	791.364	2372.08	0.189393	122.059	44191	44191	MS2	0/0	CTRL3_I_250319_02.raw
												High						AGPFTPTVNREQLSTSEENSK	Unambiguous	Alpha-S2-casein OS=Ovis aries OX=9940 GN=CSN1S2 PE=2 SV=1 - [CASA2_SHEEP]	1	1	P04654		HCD	1	0	1	1	0.001	0.0006569	139166	3.58656	0	11.5866	80	3	764.707	2292.11	-1.09902	108.983	40158	40158	MS2	0/0	CTRL_I_220319_01.raw
												High						AGPFTPTVNREQLSTSEENSK	Unambiguous	Alpha-S2-casein OS=Ovis aries OX=9940 GN=CSN1S2 PE=2 SV=1 - [CASA2_SHEEP]	1	1	P04654		HCD	1	0	1	1	0.001	0.003985	124620	2.12803	0	35.1967	80	3	764.713	2292.13	6.6498	109.534	40416	40416	MS2	0/0	CTRL_I_220319_01.raw
													High					AGPFTPTVNREQLSTSEENSK	Unambiguous	Alpha-S2-casein OS=Ovis aries OX=9940 GN=CSN1S2 PE=2 SV=1 - [CASA2_SHEEP]	1	1	P04654		HCD	1	0	1	1	0	0.001452	134316	3.00823	0	23.9713	80	3	764.709	2292.11	1.29754	108.997	41340	41340	MS2	0/0	CTRL_I_240319_02.raw
													High					AGPFTPTVNREQLSTSEENSK	Unambiguous	Alpha-S2-casein OS=Ovis aries OX=9940 GN=CSN1S2 PE=2 SV=1 - [CASA2_SHEEP]	1	1	P04654		HCD	1	0	1	1	0	0.0003504	134298	4.21309	0	13.8427	80	3	764.709	2292.11	1.45731	109.505	41576	41576	MS2	0/0	CTRL_I_240319_02.raw
														High				AGPFTPTVNREQLSTSEENSK	Unambiguous	Alpha-S2-casein OS=Ovis aries OX=9940 GN=CSN1S2 PE=2 SV=1 - [CASA2_SHEEP]	1	1	P04654		HCD	1	0	1	1	0.001	0.002823	137865	2.48677	0	10.983	80	3	764.708	2292.11	-0.85936	110.071	37845	37845	MS2	0/0	CTRL2_I_230319_01.raw
																High		AGPFTPTVNREQLSTSEENSK	Unambiguous	Alpha-S2-casein OS=Ovis aries OX=9940 GN=CSN1S2 PE=2 SV=1 - [CASA2_SHEEP]	1	1	P04654		HCD	1	0	1	1	0	7.619e-05	135942	4.11268	0	9.1615	80	3	764.709	2292.11	0.338918	109.998	38265	38265	MS2	0/0	CTRL3_I_230319_01.raw
																	High	AGPFTPTVNREQLSTSEENSK	Unambiguous	Alpha-S2-casein OS=Ovis aries OX=9940 GN=CSN1S2 PE=2 SV=1 - [CASA2_SHEEP]	1	1	P04654		HCD	1	0	1	1	0	8.825e-05	139586	2.66805	0	10.695	80	3	764.707	2292.11	-1.97775	109.98	38619	38619	MS2	0/0	CTRL3_I_250319_02.raw
													High					AGPFTPtVNREQLSTSEENSKK	Ambiguous	Alpha-S2-casein OS=Ovis aries OX=9940 GN=CSN1S2 PE=2 SV=1 - [CASA2_SHEEP]	1	1	P04654	T7(Phospho)	HCD		0.0353	3	3	0.005	0.08669	208068	2.45759	0	8.89687	80	3	834.064	2500.18	2.71885	103.922	38978	38978	MS2	0/0	CTRL_I_240319_02.raw
															High			AGPFTPtVNREQLSTSEENSKK	Ambiguous	Alpha-S2-casein OS=Ovis aries OX=9940 GN=CSN1S2 PE=2 SV=1 - [CASA2_SHEEP]	1	1	P04654	T7(Phospho)	HCD		0.0044	3	4	0.004	0.03479	209118	2.27259	0	7.10095	80	3	834.061	2500.17	-0.796525	104.401	35621	35621	MS2	0/0	CTRL2_I_240319_02.raw
													High					AGPFTPTVNREQLsTSEENSKK	Ambiguous	Alpha-S2-casein OS=Ovis aries OX=9940 GN=CSN1S2 PE=2 SV=1 - [CASA2_SHEEP]	1	1	P04654	S14(Phospho)	HCD		0.0235	2	2	0.005	0.1009	208068	2.48758	0	8.89687	80	3	834.064	2500.18	2.71885	103.922	38978	38978	MS2	0/0	CTRL_I_240319_02.raw
															High			AGPFTPTVNREQLsTSEENSKK	Ambiguous	Alpha-S2-casein OS=Ovis aries OX=9940 GN=CSN1S2 PE=2 SV=1 - [CASA2_SHEEP]	1	1	P04654	S14(Phospho)	HCD	0.0044	0	1	3	0.008	0.06974	209118	2.27935	0	7.10095	80	3	834.061	2500.17	-0.796525	104.401	35621	35621	MS2	0/0	CTRL2_I_240319_02.raw
																High		AGPFTPTVNREQLsTSEENSKK	Unambiguous	Alpha-S2-casein OS=Ovis aries OX=9940 GN=CSN1S2 PE=2 SV=1 - [CASA2_SHEEP]	1	1	P04654	S14(Phospho)	HCD	1	0	1	1	0.009	0.06706	205438	2.53789	0	4.39485	80	3	834.063	2500.18	1.54706	104.784	35905	35905	MS2	0/0	CTRL3_I_230319_01.raw
													High					AGPFTPTVNREQLStSEENSKK	Ambiguous	Alpha-S2-casein OS=Ovis aries OX=9940 GN=CSN1S2 PE=2 SV=1 - [CASA2_SHEEP]	1	1	P04654	T15(Phospho)	HCD	0.0235	0	1	1	0.005	0.09806	208068	2.54577	0	8.89687	80	3	834.064	2500.18	2.71885	103.922	38978	38978	MS2	0/0	CTRL_I_240319_02.raw
															High			AGPFTPTVNREQLStSEENSKK	Ambiguous	Alpha-S2-casein OS=Ovis aries OX=9940 GN=CSN1S2 PE=2 SV=1 - [CASA2_SHEEP]	1	1	P04654	T15(Phospho)	HCD	0.0044	0	1	2	0.008	0.06972	209118	2.27971	0	7.10095	80	3	834.061	2500.17	-0.796525	104.401	35621	35621	MS2	0/0	CTRL2_I_240319_02.raw
																High		AGPFTPTVNREQLStSEENSKK	Unambiguous	Alpha-S2-casein OS=Ovis aries OX=9940 GN=CSN1S2 PE=2 SV=1 - [CASA2_SHEEP]	1	1	P04654	T15(Phospho)	HCD	1	0	1	2	0.009	0.06708	205438	2.53733	0	4.39485	80	3	834.063	2500.18	1.54706	104.784	35905	35905	MS2	0/0	CTRL3_I_230319_01.raw
												High						AGPFTPTVNREQLSTSEEnSKKT	Unambiguous	Alpha-S2-casein OS=Ovis aries OX=9940 GN=CSN1S2 PE=2 SV=1 - [CASA2_SHEEP]	1	1	P04654	N19(Deamidated)	HCD	1	0	1	1	0	0.0001969	177082	4.5744	0	53.4702	80	4	631.314	2522.23	-1.6646	101.617	36735	36735	MS2	0/0	CTRL_I_220319_01.raw
													High					AGPFTPTVNREQLSTSEEnSKKT	Unambiguous	Alpha-S2-casein OS=Ovis aries OX=9940 GN=CSN1S2 PE=2 SV=1 - [CASA2_SHEEP]	1	1	P04654	N19(Deamidated)	HCD	1	0	1	1	0	0.001501	160685	3.79562	0	47.8739	80	4	631.317	2522.25	4.2399	101.534	37858	37858	MS2	0/0	CTRL_I_240319_02.raw
												High						AGPFTPTVNREQLSTSEENSKKT	Unambiguous	Alpha-S2-casein OS=Ovis aries OX=9940 GN=CSN1S2 PE=2 SV=1 - [CASA2_SHEEP]	1	1	P04654		HCD	1	0	1	1	0	4.825e-05	161196	6.25174	0	46.545	45	4	631.068	2521.25	-0.742473	96.3227	34274	34274	MS2	0/0	CTRL_I_220319_01.raw
													High					AGPFTPTVNREQLSTSEENSKKT	Unambiguous	Alpha-S2-casein OS=Ovis aries OX=9940 GN=CSN1S2 PE=2 SV=1 - [CASA2_SHEEP]	1	1	P04654		HCD	1	0	1	1	0	0.0007003	156098	5.89351	0	41.6784	68	4	631.069	2521.25	-0.258307	96.1096	35329	35329	MS2	0/0	CTRL_I_240319_02.raw
														High				AGPFTPTVNREQLSTSEENSKKT	Unambiguous	Alpha-S2-casein OS=Ovis aries OX=9940 GN=CSN1S2 PE=2 SV=1 - [CASA2_SHEEP]	1	1	P04654		HCD	1	0	1	1	0	2.539e-05	161279	4.00535	0	64.8318	80	4	631.068	2521.25	-0.93614	97.0967	31955	31955	MS2	0/0	CTRL2_I_230319_01.raw
																High		AGPFTPTVNREQLSTSEENSKKT	Unambiguous	Alpha-S2-casein OS=Ovis aries OX=9940 GN=CSN1S2 PE=2 SV=1 - [CASA2_SHEEP]	1	1	P04654		HCD	1	0	1	1	0	6.927e-06	162333	5.28496	0	61.021	80	4	631.068	2521.25	-1.03297	96.8626	32257	32257	MS2	0/0	CTRL3_I_230319_01.raw
																	High	AGPFTPTVNREQLSTSEENSKKT	Unambiguous	Alpha-S2-casein OS=Ovis aries OX=9940 GN=CSN1S2 PE=2 SV=1 - [CASA2_SHEEP]	1	1	P04654		HCD	1	0	1	1	0	3.744e-06	161113	5.19252	0	53.5916	80	4	631.068	2521.25	-1.12981	97.0323	32701	32701	MS2	0/0	CTRL3_I_250319_02.raw
												High						AGPFtPTVNREQLSTSEENSKKTIDMESTEVFTK	Ambiguous	Alpha-S2-casein OS=Ovis aries OX=9940 GN=CSN1S2 PE=2 SV=1 - [CASA2_SHEEP]	1	1	P04654	T5(Phospho)	HCD		0.0411	2	2	0.001	0.002233	806353	4.90305	0	24.2946	80	4	971.207	3881.81	-2.24201	152.85	60722	60722	MS2	0/0	CTRL_I_220319_01.raw
																	High	AGPFtPTVNREQLSTSEENSKKTIDMESTEVFTK	Ambiguous	Alpha-S2-casein OS=Ovis aries OX=9940 GN=CSN1S2 PE=2 SV=1 - [CASA2_SHEEP]	1	1	P04654	T5(Phospho)	HCD		0.0478	2	2	0	0.0001174	818436	4.38288	0	7.91966	80	4	971.21	3881.82	1.02845	154.439	59199	59199	MS2	0/0	CTRL3_I_250319_02.raw
													High					AGPFTPtVnREQLSTSEEnSKKTIDmESTEVFTK	Ambiguous	Alpha-S2-casein OS=Ovis aries OX=9940 GN=CSN1S2 PE=2 SV=1 - [CASA2_SHEEP]	1	1	P04654	T7(Phospho); N9(Deamidated); N19(Deamidated); M26(Oxidation)	HCD		0.0282	7	8	0.005	0.08953	758695	2.76324	0	79.6668	80	4	975.702	3899.79	2.13612	150.985	61033	61033	MS2	0/0	CTRL_I_240319_02.raw
																High		AGPFTPtVnREQLSTSEEnSKKTIDMESTEVFTK	Ambiguous	Alpha-S2-casein OS=Ovis aries OX=9940 GN=CSN1S2 PE=2 SV=1 - [CASA2_SHEEP]	1	1	P04654	T7(Phospho); N9(Deamidated); N19(Deamidated)	HCD		0.0445	5	5	0	0.0006535	810737	4.07962	0	42.4893	80	4	971.71	3883.82	8.9447	154.049	58607	58607	MS2	0/0	CTRL3_I_230319_01.raw
													High					AGPFTPtVNrEQLSTSEENSKKTIDMESTEVFTK	Ambiguous	Alpha-S2-casein OS=Ovis aries OX=9940 GN=CSN1S2 PE=2 SV=1 - [CASA2_SHEEP]	1	1	P04654	T7(Phospho); R10(Deamidated)	HCD		0.0438	9	9	0	0.00118	809602	3.92598	0	74.8004	80	4	971.46	3882.82	4.45314	153.333	62138	62138	MS2	0/0	CTRL_I_240319_02.raw
													High					AGPFTPtVNREqLSTSEEnSKKTIDmESTEVFTK	Ambiguous	Alpha-S2-casein OS=Ovis aries OX=9940 GN=CSN1S2 PE=2 SV=1 - [CASA2_SHEEP]	1	1	P04654	T7(Phospho); Q12(Deamidated); N19(Deamidated); M26(Oxidation)	HCD		0.0282	7	7	0.005	0.08947	758695	2.76466	0	79.6668	80	4	975.702	3899.79	2.13612	150.985	61033	61033	MS2	0/0	CTRL_I_240319_02.raw
													High					AGPFTPtVNREqLSTSEENSKKTIDMESTEVFTK	Ambiguous	Alpha-S2-casein OS=Ovis aries OX=9940 GN=CSN1S2 PE=2 SV=1 - [CASA2_SHEEP]	1	1	P04654	T7(Phospho); Q12(Deamidated)	HCD		0.0268	6	6	0	0.001132	809602	4.00467	0	74.8004	80	4	971.46	3882.82	4.45314	153.333	62138	62138	MS2	0/0	CTRL_I_240319_02.raw
													High					AGPFTPtVNREQLSTSEEnSKKTIDMESTEVFTK	Ambiguous	Alpha-S2-casein OS=Ovis aries OX=9940 GN=CSN1S2 PE=2 SV=1 - [CASA2_SHEEP]	1	1	P04654	T7(Phospho); N19(Deamidated)	HCD	0.0024	0	1	1	0	0.0008048	809602	4.1145	0	74.8004	80	4	971.46	3882.82	4.45314	153.333	62138	62138	MS2	0/0	CTRL_I_240319_02.raw
																	High	AGPFTPtVNREQLSTSEEnSKKTIDMESTEVFTK	Ambiguous	Alpha-S2-casein OS=Ovis aries OX=9940 GN=CSN1S2 PE=2 SV=1 - [CASA2_SHEEP]	1	1	P04654	T7(Phospho); N19(Deamidated)	HCD		0.0175	4	4	0.003	0.03393	814258	2.81238	0	28.3961	80	4	971.461	3882.82	5.71068	153.916	58955	58955	MS2	0/0	CTRL3_I_250319_02.raw
												High						AGPFTPtVNREQLSTSEENSKKTIDmESTEVFTK	Ambiguous	Alpha-S2-casein OS=Ovis aries OX=9940 GN=CSN1S2 PE=2 SV=1 - [CASA2_SHEEP]	1	1	P04654	T7(Phospho); M26(Oxidation)	HCD		0.0313	4	4	0	0.0004218	803404	3.71461	0	0	80	4	975.206	3897.8	-2.05566	145.345	57204	57204	MS2	0/0	CTRL_I_220319_01.raw
												High						AGPFTPtVNREQLSTSEENSKKTIDMESTEVFTK	Ambiguous	Alpha-S2-casein OS=Ovis aries OX=9940 GN=CSN1S2 PE=2 SV=1 - [CASA2_SHEEP]	1	1	P04654	T7(Phospho)	HCD	0.0411	0	1	1	0.001	0.001103	806353	5.11361	0	24.2946	80	4	971.207	3881.81	-2.24201	152.85	60722	60722	MS2	0/0	CTRL_I_220319_01.raw
												High						AGPFTPtVNREQLSTSEENSKKTIDMESTEVFTK	Ambiguous	Alpha-S2-casein OS=Ovis aries OX=9940 GN=CSN1S2 PE=2 SV=1 - [CASA2_SHEEP]	1	1	P04654	T7(Phospho)	HCD		0.0186	4	4	0	0.0004052	815852	5.28085	0	0	15	4	971.209	3881.82	-0.0407329	153.361	60962	60962	MS2	0/0	CTRL_I_220319_01.raw
												High						AGPFTPtVNREQLSTSEENSKKTIDMESTEVFTK	Unambiguous	Alpha-S2-casein OS=Ovis aries OX=9940 GN=CSN1S2 PE=2 SV=1 - [CASA2_SHEEP]	1	1	P04654	T7(Phospho)	HCD	1	0	1	1	0	0.0003597	813608	4.13775	0	5.85836	80	4	971.21	3881.82	0.399521	161.372	64729	64729	MS2	0/0	CTRL_I_220319_01.raw
													High					AGPFTPtVNREQLSTSEENSKKTIDMESTEVFTK	Ambiguous	Alpha-S2-casein OS=Ovis aries OX=9940 GN=CSN1S2 PE=2 SV=1 - [CASA2_SHEEP]	1	1	P04654	T7(Phospho)	HCD		0.0401	4	4	0	0.004773	818546	5.49635	0	19.7745	70	5	777.17	3881.82	0.88348	153.478	62206	62206	MS2	0/0	CTRL_I_240319_02.raw
													High					AGPFTPtVNREQLSTSEENSKKTIDMESTEVFTK	Ambiguous	Alpha-S2-casein OS=Ovis aries OX=9940 GN=CSN1S2 PE=2 SV=1 - [CASA2_SHEEP]	1	1	P04654	T7(Phospho)	HCD	0.0463	0	1	1	0	0.007331	814907	4.9673	0	0.357636	37	4	971.209	3881.81	-0.418094	153.852	62382	62382	MS2	0/0	CTRL_I_240319_02.raw
																High		AGPFTPtVNREQLSTSEENSKKTIDMESTEVFTK	Ambiguous	Alpha-S2-casein OS=Ovis aries OX=9940 GN=CSN1S2 PE=2 SV=1 - [CASA2_SHEEP]	1	1	P04654	T7(Phospho)	HCD		0.0474	4	4	0	0.0003851	814102	4.01521	0	40.0958	80	5	777.169	3881.81	-0.217154	153.662	58426	58426	MS2	0/0	CTRL3_I_230319_01.raw
																	High	AGPFTPtVNREQLSTSEENSKKTIDMESTEVFTK	Ambiguous	Alpha-S2-casein OS=Ovis aries OX=9940 GN=CSN1S2 PE=2 SV=1 - [CASA2_SHEEP]	1	1	P04654	T7(Phospho)	HCD	0.0478	0	1	1	0	2.54e-05	818436	4.60168	0	7.91966	80	4	971.21	3881.82	1.02845	154.439	59199	59199	MS2	0/0	CTRL3_I_250319_02.raw
													High					AGPFTPTVnREQLsTSEEnSKKTIDmESTEVFTK	Ambiguous	Alpha-S2-casein OS=Ovis aries OX=9940 GN=CSN1S2 PE=2 SV=1 - [CASA2_SHEEP]	1	1	P04654	N9(Deamidated); S14(Phospho); N19(Deamidated); M26(Oxidation)	HCD		0.007	3	4	0.005	0.08729	758695	2.82218	0	79.6668	80	4	975.702	3899.79	2.13612	150.985	61033	61033	MS2	0/0	CTRL_I_240319_02.raw
												High						AGPFTPTVnREQLsTSEEnSKKTIDMESTEVFTK	Ambiguous	Alpha-S2-casein OS=Ovis aries OX=9940 GN=CSN1S2 PE=2 SV=1 - [CASA2_SHEEP]	1	1	P04654	N9(Deamidated); S14(Phospho); N19(Deamidated)	HCD		0.0175	2	3	0.001	0.002274	805933	3.93999	0	44.8486	80	4	971.709	3883.81	8.12751	151.278	59981	59981	MS2	0/0	CTRL_I_220319_01.raw
																High		AGPFTPTVnREQLsTSEEnSKKTIDMESTEVFTK	Ambiguous	Alpha-S2-casein OS=Ovis aries OX=9940 GN=CSN1S2 PE=2 SV=1 - [CASA2_SHEEP]	1	1	P04654	N9(Deamidated); S14(Phospho); N19(Deamidated)	HCD		0.0211	3	4	0	0.000332	810737	4.17906	0	42.4893	80	4	971.71	3883.82	8.9447	154.049	58607	58607	MS2	0/0	CTRL3_I_230319_01.raw
												High						AGPFTPTVnREQLsTSEENSKKTIDMESTEVFTK	Ambiguous	Alpha-S2-casein OS=Ovis aries OX=9940 GN=CSN1S2 PE=2 SV=1 - [CASA2_SHEEP]	1	1	P04654	N9(Deamidated); S14(Phospho)	HCD		0.0057	2	2	0.001	0.001813	821411	5.25196	0	56.5826	80	5	777.372	3882.83	8.78817	153.469	61013	61013	MS2	0/0	CTRL_I_220319_01.raw
															High			AGPFTPTVnREQLsTSEENSKKTIDMESTEVFTK	Ambiguous	Alpha-S2-casein OS=Ovis aries OX=9940 GN=CSN1S2 PE=2 SV=1 - [CASA2_SHEEP]	1	1	P04654	N9(Deamidated); S14(Phospho)	HCD		0.0458	5	5	0.001	0.007181	815580	3.33249	0	58.1207	80	4	971.461	3882.82	5.83643	153.512	58176	58176	MS2	0/0	CTRL2_I_240319_02.raw
																	High	AGPFTPTVnREQLsTSEENSKKTIDMESTEVFTK	Ambiguous	Alpha-S2-casein OS=Ovis aries OX=9940 GN=CSN1S2 PE=2 SV=1 - [CASA2_SHEEP]	1	1	P04654	N9(Deamidated); S14(Phospho)	HCD		0.0455	5	7	0.002	0.02417	814258	2.72645	0	28.3961	80	4	971.461	3882.82	5.71068	153.916	58955	58955	MS2	0/0	CTRL3_I_250319_02.raw
													High					AGPFTPTVnREQLStSEEnSKKTIDmESTEVFTK	Ambiguous	Alpha-S2-casein OS=Ovis aries OX=9940 GN=CSN1S2 PE=2 SV=1 - [CASA2_SHEEP]	1	1	P04654	N9(Deamidated); T15(Phospho); N19(Deamidated); M26(Oxidation)	HCD		0.007	3	3	0.005	0.08725	758695	2.82336	0	79.6668	80	4	975.702	3899.79	2.13612	150.985	61033	61033	MS2	0/0	CTRL_I_240319_02.raw
												High						AGPFTPTVnREQLStSEEnSKKTIDMESTEVFTK	Ambiguous	Alpha-S2-casein OS=Ovis aries OX=9940 GN=CSN1S2 PE=2 SV=1 - [CASA2_SHEEP]	1	1	P04654	N9(Deamidated); T15(Phospho); N19(Deamidated)	HCD		0.0175	2	2	0.001	0.002269	805933	3.94476	0	44.8486	80	4	971.709	3883.81	8.12751	151.278	59981	59981	MS2	0/0	CTRL_I_220319_01.raw
													High					AGPFTPTVnREQLStSEEnSKKTIDMESTEVFTK	Ambiguous	Alpha-S2-casein OS=Ovis aries OX=9940 GN=CSN1S2 PE=2 SV=1 - [CASA2_SHEEP]	1	1	P04654	N9(Deamidated); T15(Phospho); N19(Deamidated)	HCD	0.0346	0	1	1	0.001	0.01761	809617	2.88544	0	0	80	3	1295.28	3883.82	9.18388	153.513	62223	62223	MS2	0/0	CTRL_I_240319_02.raw
																High		AGPFTPTVnREQLStSEEnSKKTIDMESTEVFTK	Ambiguous	Alpha-S2-casein OS=Ovis aries OX=9940 GN=CSN1S2 PE=2 SV=1 - [CASA2_SHEEP]	1	1	P04654	N9(Deamidated); T15(Phospho); N19(Deamidated)	HCD		0.0211	3	3	0	0.0003316	810737	4.18063	0	42.4893	80	4	971.71	3883.82	8.9447	154.049	58607	58607	MS2	0/0	CTRL3_I_230319_01.raw
												High						AGPFTPTVnREQLStSEENSKKTIDMESTEVFTK	Ambiguous	Alpha-S2-casein OS=Ovis aries OX=9940 GN=CSN1S2 PE=2 SV=1 - [CASA2_SHEEP]	1	1	P04654	N9(Deamidated); T15(Phospho)	HCD		0.017	6	6	0.001	0.001859	821411	5.18945	0	56.5826	80	5	777.372	3882.83	8.78817	153.469	61013	61013	MS2	0/0	CTRL_I_220319_01.raw
															High			AGPFTPTVnREQLStSEENSKKTIDMESTEVFTK	Ambiguous	Alpha-S2-casein OS=Ovis aries OX=9940 GN=CSN1S2 PE=2 SV=1 - [CASA2_SHEEP]	1	1	P04654	N9(Deamidated); T15(Phospho)	HCD		0.0458	5	6	0.001	0.007186	815580	3.33116	0	58.1207	80	4	971.461	3882.82	5.83643	153.512	58176	58176	MS2	0/0	CTRL2_I_240319_02.raw
																	High	AGPFTPTVnREQLStSEENSKKTIDMESTEVFTK	Ambiguous	Alpha-S2-casein OS=Ovis aries OX=9940 GN=CSN1S2 PE=2 SV=1 - [CASA2_SHEEP]	1	1	P04654	N9(Deamidated); T15(Phospho)	HCD		0.0455	5	6	0.002	0.02409	814258	2.72979	0	28.3961	80	4	971.461	3882.82	5.71068	153.916	58955	58955	MS2	0/0	CTRL3_I_250319_02.raw
													High					AGPFTPTVnREQLSTsEEnSKKTIDmESTEVFTK	Ambiguous	Alpha-S2-casein OS=Ovis aries OX=9940 GN=CSN1S2 PE=2 SV=1 - [CASA2_SHEEP]	1	1	P04654	N9(Deamidated); S16(Phospho); N19(Deamidated); M26(Oxidation)	HCD	0.0035	0	1	1	0.005	0.0868	758695	2.83522	0	79.6668	80	4	975.702	3899.79	2.13612	150.985	61033	61033	MS2	0/0	CTRL_I_240319_02.raw
												High						AGPFTPTVnREQLSTsEEnSKKTIDMESTEVFTK	Ambiguous	Alpha-S2-casein OS=Ovis aries OX=9940 GN=CSN1S2 PE=2 SV=1 - [CASA2_SHEEP]	1	1	P04654	N9(Deamidated); S16(Phospho); N19(Deamidated)	HCD	0.0175	0	1	1	0.001	0.002199	805933	4.01329	0	44.8486	80	4	971.709	3883.81	8.12751	151.278	59981	59981	MS2	0/0	CTRL_I_220319_01.raw
													High					AGPFTPTVnREQLSTsEEnSKKTIDMESTEVFTK	Ambiguous	Alpha-S2-casein OS=Ovis aries OX=9940 GN=CSN1S2 PE=2 SV=1 - [CASA2_SHEEP]	1	1	P04654	N9(Deamidated); S16(Phospho); N19(Deamidated)	HCD		0.0415	3	3	0.001	0.01874	809617	2.76625	0	0	80	3	1295.28	3883.82	9.18388	153.513	62223	62223	MS2	0/0	CTRL_I_240319_02.raw
																High		AGPFTPTVnREQLSTsEEnSKKTIDMESTEVFTK	Ambiguous	Alpha-S2-casein OS=Ovis aries OX=9940 GN=CSN1S2 PE=2 SV=1 - [CASA2_SHEEP]	1	1	P04654	N9(Deamidated); S16(Phospho); N19(Deamidated)	HCD	0.007	0	1	1	0	0.0003144	810737	4.2665	0	42.4893	80	4	971.71	3883.82	8.9447	154.049	58607	58607	MS2	0/0	CTRL3_I_230319_01.raw
												High						AGPFTPTVnREQLSTsEENSKKTIDMESTEVFTK	Ambiguous	Alpha-S2-casein OS=Ovis aries OX=9940 GN=CSN1S2 PE=2 SV=1 - [CASA2_SHEEP]	1	1	P04654	N9(Deamidated); S16(Phospho)	HCD		0.0114	4	4	0.001	0.001834	821411	5.22277	0	56.5826	80	5	777.372	3882.83	8.78817	153.469	61013	61013	MS2	0/0	CTRL_I_220319_01.raw
															High			AGPFTPTVnREQLSTsEENSKKTIDMESTEVFTK	Ambiguous	Alpha-S2-casein OS=Ovis aries OX=9940 GN=CSN1S2 PE=2 SV=1 - [CASA2_SHEEP]	1	1	P04654	N9(Deamidated); S16(Phospho)	HCD		0.0458	5	7	0.001	0.007186	815580	3.33101	0	58.1207	80	4	971.461	3882.82	5.83643	153.512	58176	58176	MS2	0/0	CTRL2_I_240319_02.raw
																High		AGPFTPTVnREQLSTsEENSKKTIDMESTEVFTK	Ambiguous	Alpha-S2-casein OS=Ovis aries OX=9940 GN=CSN1S2 PE=2 SV=1 - [CASA2_SHEEP]	1	1	P04654	N9(Deamidated); S16(Phospho)	HCD		0.0208	8	10	0	0.002183	810211	3.29387	0	32.1202	80	4	971.459	3882.81	3.82437	153.523	58362	58362	MS2	0/0	CTRL3_I_230319_01.raw
																High		AGPFTPTVnREQLSTsEENSKKTIDMESTEVFTK	Ambiguous	Alpha-S2-casein OS=Ovis aries OX=9940 GN=CSN1S2 PE=2 SV=1 - [CASA2_SHEEP]	1	1	P04654	N9(Deamidated); S16(Phospho)	HCD		0.0136	3	4	0.008	0.05138	795277	2.1785	0	37.6418	80	4	971.457	3882.81	1.49792	161.883	62264	62264	MS2	0/0	CTRL3_I_230319_01.raw
																	High	AGPFTPTVnREQLSTsEENSKKTIDMESTEVFTK	Ambiguous	Alpha-S2-casein OS=Ovis aries OX=9940 GN=CSN1S2 PE=2 SV=1 - [CASA2_SHEEP]	1	1	P04654	N9(Deamidated); S16(Phospho)	HCD		0.0455	5	5	0.002	0.02404	814258	2.73129	0	28.3961	80	4	971.461	3882.82	5.71068	153.916	58955	58955	MS2	0/0	CTRL3_I_250319_02.raw
																High		AGPFTPTVnREQLSTSEEnsKKTIDMESTEVFTK	Ambiguous	Alpha-S2-casein OS=Ovis aries OX=9940 GN=CSN1S2 PE=2 SV=1 - [CASA2_SHEEP]	1	1	P04654	N9(Deamidated); N19(Deamidated); S20(Phospho)	HCD		0.007	2	2	0	0.0004166	810737	4.24348	0	42.4893	80	4	971.71	3883.82	8.9447	154.049	58607	58607	MS2	0/0	CTRL3_I_230319_01.raw
																High		AGPFTPTVnREQLSTSEENsKKTIDMESTEVFTK	Ambiguous	Alpha-S2-casein OS=Ovis aries OX=9940 GN=CSN1S2 PE=2 SV=1 - [CASA2_SHEEP]	1	1	P04654	N9(Deamidated); S20(Phospho)	HCD		0.0089	5	7	0	0.002097	810211	3.33439	0	32.1202	80	4	971.459	3882.81	3.82437	153.523	58362	58362	MS2	0/0	CTRL3_I_230319_01.raw
																High		AGPFTPTVnREQLSTSEENsKKTIDMESTEVFTK	Ambiguous	Alpha-S2-casein OS=Ovis aries OX=9940 GN=CSN1S2 PE=2 SV=1 - [CASA2_SHEEP]	1	1	P04654	N9(Deamidated); S20(Phospho)	HCD	0.0136	0	1	2	0.007	0.05021	795277	2.21264	0	37.6418	80	4	971.457	3882.81	1.49792	161.883	62264	62264	MS2	0/0	CTRL3_I_230319_01.raw
												High						AGPFTPTVNrEqLsTSEENSKKTIDMESTEVFTK	Ambiguous	Alpha-S2-casein OS=Ovis aries OX=9940 GN=CSN1S2 PE=2 SV=1 - [CASA2_SHEEP]	1	1	P04654	R10(Deamidated); Q12(Deamidated); S14(Phospho)	HCD		0.0224	4	4	0.001	0.0009257	805933	3.92487	0	44.8486	80	4	971.709	3883.81	8.12751	151.278	59981	59981	MS2	0/0	CTRL_I_220319_01.raw
														High				AGPFTPTVNrEqLStSEENSKKtIDMESTEVFTK	Ambiguous	Alpha-S2-casein OS=Ovis aries OX=9940 GN=CSN1S2 PE=2 SV=1 - [CASA2_SHEEP]	1	1	P04654	R10(Deamidated); Q12(Deamidated); T15(Phospho); T23(Phospho)	HCD	0.0034	0	1	1	0.005	0.05213	681975	2.97817	0	55.0889	80	5	793.562	3963.78	8.29326	165.164	63254	63254	MS2	0/0	CTRL2_I_230319_01.raw
												High						AGPFTPTVNrEqLStSEENSKKTIDMESTEVFTK	Ambiguous	Alpha-S2-casein OS=Ovis aries OX=9940 GN=CSN1S2 PE=2 SV=1 - [CASA2_SHEEP]	1	1	P04654	R10(Deamidated); Q12(Deamidated); T15(Phospho)	HCD		0.0474	5	5	0.001	0.001183	805933	3.81571	0	44.8486	80	4	971.709	3883.81	8.12751	151.278	59981	59981	MS2	0/0	CTRL_I_220319_01.raw
														High				AGPFTPTVNrEqLSTsEENsKKTIDMESTEVFTK	Ambiguous	Alpha-S2-casein OS=Ovis aries OX=9940 GN=CSN1S2 PE=2 SV=1 - [CASA2_SHEEP]	1	1	P04654	R10(Deamidated); Q12(Deamidated); S16(Phospho); S20(Phospho)	HCD		0.0034	2	2	0.003	0.03691	681975	2.97123	0	55.0889	80	5	793.562	3963.78	8.29326	165.164	63254	63254	MS2	0/0	CTRL2_I_230319_01.raw
												High						AGPFTPTVNrEQLsTSEENSKKTIDMESTEVFTK	Ambiguous	Alpha-S2-casein OS=Ovis aries OX=9940 GN=CSN1S2 PE=2 SV=1 - [CASA2_SHEEP]	1	1	P04654	R10(Deamidated); S14(Phospho)	HCD	0.0057	0	1	1	0.001	0.001712	821411	5.27903	0	56.5826	80	5	777.372	3882.83	8.78817	153.469	61013	61013	MS2	0/0	CTRL_I_220319_01.raw
													High					AGPFTPTVNrEQLsTSEENSKKTIDMESTEVFTK	Ambiguous	Alpha-S2-casein OS=Ovis aries OX=9940 GN=CSN1S2 PE=2 SV=1 - [CASA2_SHEEP]	1	1	P04654	R10(Deamidated); S14(Phospho)	HCD		0.0462	10	10	0	0.002729	809602	3.92091	0	74.8004	80	4	971.46	3882.82	4.45314	153.333	62138	62138	MS2	0/0	CTRL_I_240319_02.raw
												High						AGPFTPTVNrEQLStSEENSKKTIDMESTEVFTK	Ambiguous	Alpha-S2-casein OS=Ovis aries OX=9940 GN=CSN1S2 PE=2 SV=1 - [CASA2_SHEEP]	1	1	P04654	R10(Deamidated); T15(Phospho)	HCD		0.0114	4	5	0.001	0.001755	821411	5.21652	0	56.5826	80	5	777.372	3882.83	8.78817	153.469	61013	61013	MS2	0/0	CTRL_I_220319_01.raw
												High						AGPFTPTVNrEQLSTsEENSKKTIDMESTEVFTK	Ambiguous	Alpha-S2-casein OS=Ovis aries OX=9940 GN=CSN1S2 PE=2 SV=1 - [CASA2_SHEEP]	1	1	P04654	R10(Deamidated); S16(Phospho)	HCD		0.0057	2	3	0.001	0.001732	821411	5.24984	0	56.5826	80	5	777.372	3882.83	8.78817	153.469	61013	61013	MS2	0/0	CTRL_I_220319_01.raw
																High		AGPFTPTVNrEQLSTsEENSKKTIDMESTEVFTK	Ambiguous	Alpha-S2-casein OS=Ovis aries OX=9940 GN=CSN1S2 PE=2 SV=1 - [CASA2_SHEEP]	1	1	P04654	R10(Deamidated); S16(Phospho)	HCD		0.0208	8	8	0	0.002182	810211	3.29435	0	32.1202	80	4	971.459	3882.81	3.82437	153.523	58362	58362	MS2	0/0	CTRL3_I_230319_01.raw
																High		AGPFTPTVNrEQLSTsEENSKKTIDMESTEVFTK	Ambiguous	Alpha-S2-casein OS=Ovis aries OX=9940 GN=CSN1S2 PE=2 SV=1 - [CASA2_SHEEP]	1	1	P04654	R10(Deamidated); S16(Phospho)	HCD		0.0136	3	3	0.008	0.05135	795277	2.17936	0	37.6418	80	4	971.457	3882.81	1.49792	161.883	62264	62264	MS2	0/0	CTRL3_I_230319_01.raw
																High		AGPFTPTVNrEQLSTSEENsKKTIDMESTEVFTK	Ambiguous	Alpha-S2-casein OS=Ovis aries OX=9940 GN=CSN1S2 PE=2 SV=1 - [CASA2_SHEEP]	1	1	P04654	R10(Deamidated); S20(Phospho)	HCD		0.0089	5	5	0	0.002096	810211	3.33487	0	32.1202	80	4	971.459	3882.81	3.82437	153.523	58362	58362	MS2	0/0	CTRL3_I_230319_01.raw
																High		AGPFTPTVNrEQLSTSEENsKKTIDMESTEVFTK	Ambiguous	Alpha-S2-casein OS=Ovis aries OX=9940 GN=CSN1S2 PE=2 SV=1 - [CASA2_SHEEP]	1	1	P04654	R10(Deamidated); S20(Phospho)	HCD	0.0136	0	1	1	0.007	0.05018	795277	2.2135	0	37.6418	80	4	971.457	3882.81	1.49792	161.883	62264	62264	MS2	0/0	CTRL3_I_230319_01.raw
													High					AGPFTPTVNREqLsTSEEnSKKTIDmESTEVFTK	Ambiguous	Alpha-S2-casein OS=Ovis aries OX=9940 GN=CSN1S2 PE=2 SV=1 - [CASA2_SHEEP]	1	1	P04654	Q12(Deamidated); S14(Phospho); N19(Deamidated); M26(Oxidation)	HCD		0.007	3	6	0.005	0.08739	758695	2.81951	0	79.6668	80	4	975.702	3899.79	2.13612	150.985	61033	61033	MS2	0/0	CTRL_I_240319_02.raw
												High						AGPFTPTVNREqLsTSEENSKKTIDMESTEVFTK	Ambiguous	Alpha-S2-casein OS=Ovis aries OX=9940 GN=CSN1S2 PE=2 SV=1 - [CASA2_SHEEP]	1	1	P04654	Q12(Deamidated); S14(Phospho)	HCD		0.0227	7	7	0.001	0.001798	821411	5.15573	0	56.5826	80	5	777.372	3882.83	8.78817	153.469	61013	61013	MS2	0/0	CTRL_I_220319_01.raw
													High					AGPFTPTVNREqLsTSEENSKKTIDMESTEVFTK	Ambiguous	Alpha-S2-casein OS=Ovis aries OX=9940 GN=CSN1S2 PE=2 SV=1 - [CASA2_SHEEP]	1	1	P04654	Q12(Deamidated); S14(Phospho)	HCD		0.0243	5	5	0	0.002089	809602	4.0085	0	74.8004	80	4	971.46	3882.82	4.45314	153.333	62138	62138	MS2	0/0	CTRL_I_240319_02.raw
													High					AGPFTPTVNREqLStSEEnSKKTIDmESTEVFTK	Ambiguous	Alpha-S2-casein OS=Ovis aries OX=9940 GN=CSN1S2 PE=2 SV=1 - [CASA2_SHEEP]	1	1	P04654	Q12(Deamidated); T15(Phospho); N19(Deamidated); M26(Oxidation)	HCD		0.007	3	5	0.005	0.08735	758695	2.82069	0	79.6668	80	4	975.702	3899.79	2.13612	150.985	61033	61033	MS2	0/0	CTRL_I_240319_02.raw
													High					AGPFTPTVNREqLStSEEnSKKTIDMESTEVFTK	Ambiguous	Alpha-S2-casein OS=Ovis aries OX=9940 GN=CSN1S2 PE=2 SV=1 - [CASA2_SHEEP]	1	1	P04654	Q12(Deamidated); T15(Phospho); N19(Deamidated)	HCD		0.0346	2	2	0	0.009071	809617	2.7912	0	0	80	3	1295.28	3883.82	9.18388	153.513	62223	62223	MS2	0/0	CTRL_I_240319_02.raw
												High						AGPFTPTVNREqLStSEENSKKTIDMESTEVFTK	Ambiguous	Alpha-S2-casein OS=Ovis aries OX=9940 GN=CSN1S2 PE=2 SV=1 - [CASA2_SHEEP]	1	1	P04654	Q12(Deamidated); T15(Phospho)	HCD		0.036	10	10	0.001	0.001844	821411	5.09339	0	56.5826	80	5	777.372	3882.83	8.78817	153.469	61013	61013	MS2	0/0	CTRL_I_220319_01.raw
													High					AGPFTPTVNREqLStSEENSKKTIDMESTEVFTK	Ambiguous	Alpha-S2-casein OS=Ovis aries OX=9940 GN=CSN1S2 PE=2 SV=1 - [CASA2_SHEEP]	1	1	P04654	Q12(Deamidated); T15(Phospho)	HCD		0.0389	7	7	0	0.002148	809602	3.95494	0	74.8004	80	4	971.46	3882.82	4.45314	153.333	62138	62138	MS2	0/0	CTRL_I_240319_02.raw
													High					AGPFTPTVNREqLSTsEEnSKKTIDmESTEVFTK	Ambiguous	Alpha-S2-casein OS=Ovis aries OX=9940 GN=CSN1S2 PE=2 SV=1 - [CASA2_SHEEP]	1	1	P04654	Q12(Deamidated); S16(Phospho); N19(Deamidated); M26(Oxidation)	HCD		0.0035	2	2	0.005	0.08691	758695	2.83254	0	79.6668	80	4	975.702	3899.79	2.13612	150.985	61033	61033	MS2	0/0	CTRL_I_240319_02.raw
												High						AGPFTPTVNREqLSTsEENSKKTIDMESTEVFTK	Ambiguous	Alpha-S2-casein OS=Ovis aries OX=9940 GN=CSN1S2 PE=2 SV=1 - [CASA2_SHEEP]	1	1	P04654	Q12(Deamidated); S16(Phospho)	HCD		0.0284	8	8	0.001	0.001819	821411	5.12671	0	56.5826	80	5	777.372	3882.83	8.78817	153.469	61013	61013	MS2	0/0	CTRL_I_220319_01.raw
													High					AGPFTPTVNREqLSTsEENSKKTIDMESTEVFTK	Ambiguous	Alpha-S2-casein OS=Ovis aries OX=9940 GN=CSN1S2 PE=2 SV=1 - [CASA2_SHEEP]	1	1	P04654	Q12(Deamidated); S16(Phospho)	HCD		0.0414	8	8	0	0.002171	809602	3.93501	0	74.8004	80	4	971.46	3882.82	4.45314	153.333	62138	62138	MS2	0/0	CTRL_I_240319_02.raw
																High		AGPFTPTVNREqLSTsEENSKKTIDMESTEVFTK	Ambiguous	Alpha-S2-casein OS=Ovis aries OX=9940 GN=CSN1S2 PE=2 SV=1 - [CASA2_SHEEP]	1	1	P04654	Q12(Deamidated); S16(Phospho)	HCD		0.0208	8	9	0	0.003043	810211	3.29433	0	32.1202	80	4	971.459	3882.81	3.82437	153.523	58362	58362	MS2	0/0	CTRL3_I_230319_01.raw
																High		AGPFTPTVNREqLSTSEENsKKTIDMESTEVFTK	Ambiguous	Alpha-S2-casein OS=Ovis aries OX=9940 GN=CSN1S2 PE=2 SV=1 - [CASA2_SHEEP]	1	1	P04654	Q12(Deamidated); S20(Phospho)	HCD		0.0089	5	6	0	0.002929	810211	3.33485	0	32.1202	80	4	971.459	3882.81	3.82437	153.523	58362	58362	MS2	0/0	CTRL3_I_230319_01.raw
																High		AGPFTPTVNREqLSTSEENsKKTIDMESTEVFTK	Ambiguous	Alpha-S2-casein OS=Ovis aries OX=9940 GN=CSN1S2 PE=2 SV=1 - [CASA2_SHEEP]	1	1	P04654	Q12(Deamidated); S20(Phospho)	HCD		0.0452	5	10	0.009	0.054	795277	2.1057	0	37.6418	80	4	971.457	3882.81	1.49792	161.883	62264	62264	MS2	0/0	CTRL3_I_230319_01.raw
													High					AGPFTPTVNREQLsTSEEnSKKTIDMESTEVFTK	Ambiguous	Alpha-S2-casein OS=Ovis aries OX=9940 GN=CSN1S2 PE=2 SV=1 - [CASA2_SHEEP]	1	1	P04654	S14(Phospho); N19(Deamidated)	HCD		0.017	3	4	0	0.001338	809602	4.03998	0	74.8004	80	4	971.46	3882.82	4.45314	153.333	62138	62138	MS2	0/0	CTRL_I_240319_02.raw
															High			AGPFTPTVNREQLsTSEEnSKKTIDMESTEVFTK	Ambiguous	Alpha-S2-casein OS=Ovis aries OX=9940 GN=CSN1S2 PE=2 SV=1 - [CASA2_SHEEP]	1	1	P04654	S14(Phospho); N19(Deamidated)	HCD	0.0458	0	1	1	0.001	0.009163	815580	3.49354	0	58.1207	80	4	971.461	3882.82	5.83643	153.512	58176	58176	MS2	0/0	CTRL2_I_240319_02.raw
																High		AGPFTPTVNREQLsTSEEnSKKTIDMESTEVFTK	Ambiguous	Alpha-S2-casein OS=Ovis aries OX=9940 GN=CSN1S2 PE=2 SV=1 - [CASA2_SHEEP]	1	1	P04654	S14(Phospho); N19(Deamidated)	HCD		0.003	2	3	0	0.004387	810211	3.35221	0	32.1202	80	4	971.459	3882.81	3.82437	153.523	58362	58362	MS2	0/0	CTRL3_I_230319_01.raw
																	High	AGPFTPTVNREQLsTSEEnSKKTIDMESTEVFTK	Ambiguous	Alpha-S2-casein OS=Ovis aries OX=9940 GN=CSN1S2 PE=2 SV=1 - [CASA2_SHEEP]	1	1	P04654	S14(Phospho); N19(Deamidated)	HCD		0.0035	3	3	0.003	0.0259	814258	2.85215	0	28.3961	80	4	971.461	3882.82	5.71068	153.916	58955	58955	MS2	0/0	CTRL3_I_250319_02.raw
												High						AGPFTPTVNREQLsTSEENSKKTIDmESTEVFTK	Ambiguous	Alpha-S2-casein OS=Ovis aries OX=9940 GN=CSN1S2 PE=2 SV=1 - [CASA2_SHEEP]	1	1	P04654	S14(Phospho); M26(Oxidation)	HCD	0.0491	0	1	1	0.001	0.001496	807689	4.68127	0	4.90549	80	4	975.206	3897.8	-1.99303	144.819	56960	56960	MS2	0/0	CTRL_I_220319_01.raw
												High						AGPFTPTVNREQLsTSEENSKKTIDmESTEVFTK	Ambiguous	Alpha-S2-casein OS=Ovis aries OX=9940 GN=CSN1S2 PE=2 SV=1 - [CASA2_SHEEP]	1	1	P04654	S14(Phospho); M26(Oxidation)	HCD		0.0104	3	3	0.001	0.000572	803404	3.79033	0	0	80	4	975.206	3897.8	-2.05566	145.345	57204	57204	MS2	0/0	CTRL_I_220319_01.raw
												High						AGPFTPTVNREQLsTSEENSKKTIDMESTEVFTK	Ambiguous	Alpha-S2-casein OS=Ovis aries OX=9940 GN=CSN1S2 PE=2 SV=1 - [CASA2_SHEEP]	1	1	P04654	S14(Phospho)	HCD		0.041	3	4	0.001	0.0006863	814423	5.14512	0	24.7169	80	5	777.169	3881.81	-0.138537	152.958	60773	60773	MS2	0/0	CTRL_I_220319_01.raw
												High						AGPFTPTVNREQLsTSEENSKKTIDMESTEVFTK	Ambiguous	Alpha-S2-casein OS=Ovis aries OX=9940 GN=CSN1S2 PE=2 SV=1 - [CASA2_SHEEP]	1	1	P04654	S14(Phospho)	HCD		0.013	3	3	0	0.0003092	815852	5.3146	0	0	15	4	971.209	3881.82	-0.0407329	153.361	60962	60962	MS2	0/0	CTRL_I_220319_01.raw
													High					AGPFTPTVNREQLsTSEENSKKTIDMESTEVFTK	Ambiguous	Alpha-S2-casein OS=Ovis aries OX=9940 GN=CSN1S2 PE=2 SV=1 - [CASA2_SHEEP]	1	1	P04654	S14(Phospho)	HCD	0.0333	0	1	1	0.001	0.01953	809687	3.30448	0	38.6402	80	4	971.208	3881.81	-1.23571	151.594	61320	61320	MS2	0/0	CTRL_I_240319_02.raw
													High					AGPFTPTVNREQLsTSEENSKKTIDMESTEVFTK	Ambiguous	Alpha-S2-casein OS=Ovis aries OX=9940 GN=CSN1S2 PE=2 SV=1 - [CASA2_SHEEP]	1	1	P04654	S14(Phospho)	HCD		0.0122	3	3	0	0.004413	818546	5.66185	0	19.7745	70	5	777.17	3881.82	0.88348	153.478	62206	62206	MS2	0/0	CTRL_I_240319_02.raw
																High		AGPFTPTVNREQLsTSEENSKKTIDMESTEVFTK	Ambiguous	Alpha-S2-casein OS=Ovis aries OX=9940 GN=CSN1S2 PE=2 SV=1 - [CASA2_SHEEP]	1	1	P04654	S14(Phospho)	HCD		0.019	2	3	0	0.0003408	814102	4.1386	0	40.0958	80	5	777.169	3881.81	-0.217154	153.662	58426	58426	MS2	0/0	CTRL3_I_230319_01.raw
												High						AGPFTPTVNREQLStSEEnSKKTIDMESTEVFTK	Ambiguous	Alpha-S2-casein OS=Ovis aries OX=9940 GN=CSN1S2 PE=2 SV=1 - [CASA2_SHEEP]	1	1	P04654	T15(Phospho); N19(Deamidated)	HCD		0.0341	9	9	0.001	0.001541	821411	5.10112	0	56.5826	80	5	777.372	3882.83	8.78817	153.469	61013	61013	MS2	0/0	CTRL_I_220319_01.raw
													High					AGPFTPTVNREQLStSEEnSKKTIDMESTEVFTK	Ambiguous	Alpha-S2-casein OS=Ovis aries OX=9940 GN=CSN1S2 PE=2 SV=1 - [CASA2_SHEEP]	1	1	P04654	T15(Phospho); N19(Deamidated)	HCD		0.017	3	3	0	0.001335	809602	4.04328	0	74.8004	80	4	971.46	3882.82	4.45314	153.333	62138	62138	MS2	0/0	CTRL_I_240319_02.raw
															High			AGPFTPTVNREQLStSEEnSKKTIDMESTEVFTK	Ambiguous	Alpha-S2-casein OS=Ovis aries OX=9940 GN=CSN1S2 PE=2 SV=1 - [CASA2_SHEEP]	1	1	P04654	T15(Phospho); N19(Deamidated)	HCD	0.0458	0	1	3	0.001	0.009168	815580	3.49221	0	58.1207	80	4	971.461	3882.82	5.83643	153.512	58176	58176	MS2	0/0	CTRL2_I_240319_02.raw
																High		AGPFTPTVNREQLStSEEnSKKTIDMESTEVFTK	Ambiguous	Alpha-S2-casein OS=Ovis aries OX=9940 GN=CSN1S2 PE=2 SV=1 - [CASA2_SHEEP]	1	1	P04654	T15(Phospho); N19(Deamidated)	HCD		0.003	2	2	0	0.004384	810211	3.35293	0	32.1202	80	4	971.459	3882.81	3.82437	153.523	58362	58362	MS2	0/0	CTRL3_I_230319_01.raw
																	High	AGPFTPTVNREQLStSEEnSKKTIDMESTEVFTK	Ambiguous	Alpha-S2-casein OS=Ovis aries OX=9940 GN=CSN1S2 PE=2 SV=1 - [CASA2_SHEEP]	1	1	P04654	T15(Phospho); N19(Deamidated)	HCD	0.0035	0	1	2	0.003	0.0258	814258	2.85575	0	28.3961	80	4	971.461	3882.82	5.71068	153.916	58955	58955	MS2	0/0	CTRL3_I_250319_02.raw
												High						AGPFTPTVNREQLStSEENSKKTIDmESTEVFTK	Ambiguous	Alpha-S2-casein OS=Ovis aries OX=9940 GN=CSN1S2 PE=2 SV=1 - [CASA2_SHEEP]	1	1	P04654	T15(Phospho); M26(Oxidation)	HCD		0.0026	2	2	0.001	0.0005659	803404	3.82145	0	0	80	4	975.206	3897.8	-2.05566	145.345	57204	57204	MS2	0/0	CTRL_I_220319_01.raw
												High						AGPFTPTVNREQLStSEENSKKTIDMESTEVFTK	Ambiguous	Alpha-S2-casein OS=Ovis aries OX=9940 GN=CSN1S2 PE=2 SV=1 - [CASA2_SHEEP]	1	1	P04654	T15(Phospho)	HCD		0.0037	2	2	0.001	0.0007129	814423	5.35396	0	24.7169	80	5	777.169	3881.81	-0.138537	152.958	60773	60773	MS2	0/0	CTRL_I_220319_01.raw
												High						AGPFTPTVNREQLStSEENSKKTIDMESTEVFTK	Ambiguous	Alpha-S2-casein OS=Ovis aries OX=9940 GN=CSN1S2 PE=2 SV=1 - [CASA2_SHEEP]	1	1	P04654	T15(Phospho)	HCD	0.0019	0	1	1	0	0.0003009	815852	5.37901	0	0	15	4	971.209	3881.82	-0.0407329	153.361	60962	60962	MS2	0/0	CTRL_I_220319_01.raw
													High					AGPFTPTVNREQLStSEENSKKTIDMESTEVFTK	Ambiguous	Alpha-S2-casein OS=Ovis aries OX=9940 GN=CSN1S2 PE=2 SV=1 - [CASA2_SHEEP]	1	1	P04654	T15(Phospho)	HCD		0.0333	2	2	0.001	0.02054	809687	3.19485	0	38.6402	80	4	971.208	3881.81	-1.23571	151.594	61320	61320	MS2	0/0	CTRL_I_240319_02.raw
													High					AGPFTPTVNREQLStSEENSKKTIDMESTEVFTK	Ambiguous	Alpha-S2-casein OS=Ovis aries OX=9940 GN=CSN1S2 PE=2 SV=1 - [CASA2_SHEEP]	1	1	P04654	T15(Phospho)	HCD		0.0105	2	2	0	0.004392	818546	5.67158	0	19.7745	70	5	777.17	3881.82	0.88348	153.478	62206	62206	MS2	0/0	CTRL_I_240319_02.raw
																High		AGPFTPTVNREQLStSEENSKKTIDMESTEVFTK	Ambiguous	Alpha-S2-casein OS=Ovis aries OX=9940 GN=CSN1S2 PE=2 SV=1 - [CASA2_SHEEP]	1	1	P04654	T15(Phospho)	HCD		0.019	2	2	0	0.0003394	814102	4.14267	0	40.0958	80	5	777.169	3881.81	-0.217154	153.662	58426	58426	MS2	0/0	CTRL3_I_230319_01.raw
													High					AGPFTPTVNREQLSTsEEnSKKTIDMESTEVFTK	Ambiguous	Alpha-S2-casein OS=Ovis aries OX=9940 GN=CSN1S2 PE=2 SV=1 - [CASA2_SHEEP]	1	1	P04654	S16(Phospho); N19(Deamidated)	HCD		0.0024	2	2	0	0.001294	809602	4.10266	0	74.8004	80	4	971.46	3882.82	4.45314	153.333	62138	62138	MS2	0/0	CTRL_I_240319_02.raw
															High			AGPFTPTVNREQLSTsEEnSKKTIDMESTEVFTK	Ambiguous	Alpha-S2-casein OS=Ovis aries OX=9940 GN=CSN1S2 PE=2 SV=1 - [CASA2_SHEEP]	1	1	P04654	S16(Phospho); N19(Deamidated)	HCD	0.0458	0	1	2	0.001	0.009165	815580	3.49307	0	58.1207	80	4	971.461	3882.82	5.83643	153.512	58176	58176	MS2	0/0	CTRL2_I_240319_02.raw
																High		AGPFTPTVNREQLSTsEEnSKKTIDMESTEVFTK	Ambiguous	Alpha-S2-casein OS=Ovis aries OX=9940 GN=CSN1S2 PE=2 SV=1 - [CASA2_SHEEP]	1	1	P04654	S16(Phospho); N19(Deamidated)	HCD	0.003	0	1	1	0	0.004372	810211	3.35601	0	32.1202	80	4	971.459	3882.81	3.82437	153.523	58362	58362	MS2	0/0	CTRL3_I_230319_01.raw
																High		AGPFTPTVNREQLSTsEEnSKKTIDMESTEVFTK	Ambiguous	Alpha-S2-casein OS=Ovis aries OX=9940 GN=CSN1S2 PE=2 SV=1 - [CASA2_SHEEP]	1	1	P04654	S16(Phospho); N19(Deamidated)	HCD		0.0452	5	9	0.009	0.05601	795277	2.11218	0	37.6418	80	4	971.457	3882.81	1.49792	161.883	62264	62264	MS2	0/0	CTRL3_I_230319_01.raw
																	High	AGPFTPTVNREQLSTsEEnSKKTIDMESTEVFTK	Ambiguous	Alpha-S2-casein OS=Ovis aries OX=9940 GN=CSN1S2 PE=2 SV=1 - [CASA2_SHEEP]	1	1	P04654	S16(Phospho); N19(Deamidated)	HCD	0.0035	0	1	1	0.003	0.02573	814258	2.85812	0	28.3961	80	4	971.461	3882.82	5.71068	153.916	58955	58955	MS2	0/0	CTRL3_I_250319_02.raw
												High						AGPFTPTVNREQLSTsEENSKKTIDmESTEVFTK	Ambiguous	Alpha-S2-casein OS=Ovis aries OX=9940 GN=CSN1S2 PE=2 SV=1 - [CASA2_SHEEP]	1	1	P04654	S16(Phospho); M26(Oxidation)	HCD		0.0491	2	2	0.001	0.001682	807689	4.45178	0	4.90549	80	4	975.206	3897.8	-1.99303	144.819	56960	56960	MS2	0/0	CTRL_I_220319_01.raw
												High						AGPFTPTVNREQLSTsEENSKKTIDmESTEVFTK	Ambiguous	Alpha-S2-casein OS=Ovis aries OX=9940 GN=CSN1S2 PE=2 SV=1 - [CASA2_SHEEP]	1	1	P04654	S16(Phospho); M26(Oxidation)	HCD	0.0026	0	1	1	0.001	0.0005635	803404	3.83338	0	0	80	4	975.206	3897.8	-2.05566	145.345	57204	57204	MS2	0/0	CTRL_I_220319_01.raw
												High						AGPFTPTVNREQLSTsEENSKKTIDMESTEVFTK	Ambiguous	Alpha-S2-casein OS=Ovis aries OX=9940 GN=CSN1S2 PE=2 SV=1 - [CASA2_SHEEP]	1	1	P04654	S16(Phospho)	HCD	0.0037	0	1	1	0.001	0.0007101	814423	5.3658	0	24.7169	80	5	777.169	3881.81	-0.138537	152.958	60773	60773	MS2	0/0	CTRL_I_220319_01.raw
												High						AGPFTPTVNREQLSTsEENSKKTIDMESTEVFTK	Ambiguous	Alpha-S2-casein OS=Ovis aries OX=9940 GN=CSN1S2 PE=2 SV=1 - [CASA2_SHEEP]	1	1	P04654	S16(Phospho)	HCD		0.0019	2	2	0	0.0003021	815852	5.3692	0	0	15	4	971.209	3881.82	-0.0407329	153.361	60962	60962	MS2	0/0	CTRL_I_220319_01.raw
													High					AGPFTPTVNREQLSTsEENSKKTIDMESTEVFTK	Ambiguous	Alpha-S2-casein OS=Ovis aries OX=9940 GN=CSN1S2 PE=2 SV=1 - [CASA2_SHEEP]	1	1	P04654	S16(Phospho)	HCD		0.0424	3	3	0.001	0.02086	809687	3.16081	0	38.6402	80	4	971.208	3881.81	-1.23571	151.594	61320	61320	MS2	0/0	CTRL_I_240319_02.raw
													High					AGPFTPTVNREQLSTsEENSKKTIDMESTEVFTK	Ambiguous	Alpha-S2-casein OS=Ovis aries OX=9940 GN=CSN1S2 PE=2 SV=1 - [CASA2_SHEEP]	1	1	P04654	S16(Phospho)	HCD	0.0105	0	1	1	0	0.004266	818546	5.73313	0	19.7745	70	5	777.17	3881.82	0.88348	153.478	62206	62206	MS2	0/0	CTRL_I_240319_02.raw
													High					AGPFTPTVNREQLSTsEENSKKTIDMESTEVFTK	Ambiguous	Alpha-S2-casein OS=Ovis aries OX=9940 GN=CSN1S2 PE=2 SV=1 - [CASA2_SHEEP]	1	1	P04654	S16(Phospho)	HCD		0.0463	2	2	0	0.00844	814907	4.74089	0	0.357636	37	4	971.209	3881.81	-0.418094	153.852	62382	62382	MS2	0/0	CTRL_I_240319_02.raw
																High		AGPFTPTVNREQLSTsEENSKKTIDMESTEVFTK	Ambiguous	Alpha-S2-casein OS=Ovis aries OX=9940 GN=CSN1S2 PE=2 SV=1 - [CASA2_SHEEP]	1	1	P04654	S16(Phospho)	HCD	0.019	0	1	1	0	0.0003136	814102	4.22263	0	40.0958	80	5	777.169	3881.81	-0.217154	153.662	58426	58426	MS2	0/0	CTRL3_I_230319_01.raw
															High			AGPFTPTVNREQLSTSEEnsKKTIDMESTEVFTK	Ambiguous	Alpha-S2-casein OS=Ovis aries OX=9940 GN=CSN1S2 PE=2 SV=1 - [CASA2_SHEEP]	1	1	P04654	N19(Deamidated); S20(Phospho)	HCD	0.0458	0	1	4	0.001	0.009194	815580	3.48625	0	58.1207	80	4	971.461	3882.82	5.83643	153.512	58176	58176	MS2	0/0	CTRL2_I_240319_02.raw
																High		AGPFTPTVNREQLSTSEEnsKKTIDMESTEVFTK	Ambiguous	Alpha-S2-casein OS=Ovis aries OX=9940 GN=CSN1S2 PE=2 SV=1 - [CASA2_SHEEP]	1	1	P04654	N19(Deamidated); S20(Phospho)	HCD		0.003	2	4	0	0.004404	810211	3.34801	0	32.1202	80	4	971.459	3882.81	3.82437	153.523	58362	58362	MS2	0/0	CTRL3_I_230319_01.raw
															High			AGPFTPTVNREQLSTSEENsKKTIDMEsTEVFTK	Unambiguous	Alpha-S2-casein OS=Ovis aries OX=9940 GN=CSN1S2 PE=2 SV=1 - [CASA2_SHEEP]	1	1	P04654	S20(Phospho); S28(Phospho)	HCD	1	0	1	1	0.001	0.01527	694452	5.03124	0	8.80921	80	4	991.202	3961.78	0.693921	158.61	60538	60538	MS2	0/0	CTRL2_I_240319_02.raw
												High						AGPFTPTVNREQLSTSEENsKKTIDMESTEVFTK	Ambiguous	Alpha-S2-casein OS=Ovis aries OX=9940 GN=CSN1S2 PE=2 SV=1 - [CASA2_SHEEP]	1	1	P04654	S20(Phospho)	HCD		0.041	3	3	0.001	0.001898	814423	5.14737	0	24.7169	80	5	777.169	3881.81	-0.138537	152.958	60773	60773	MS2	0/0	CTRL_I_220319_01.raw
																High		AGPFTPTVNREQLSTSEENsKKTIDMESTEVFTK	Ambiguous	Alpha-S2-casein OS=Ovis aries OX=9940 GN=CSN1S2 PE=2 SV=1 - [CASA2_SHEEP]	1	1	P04654	S20(Phospho)	HCD		0.0337	2	3	0.009	0.05583	803964	4.01027	0	26.4426	80	5	777.166	3881.8	-3.51907	151.297	57328	57328	MS2	0/0	CTRL3_I_230319_01.raw
																High		AGPFTPTVNREQLSTSEENSKKtIDMESTEVFTK	Ambiguous	Alpha-S2-casein OS=Ovis aries OX=9940 GN=CSN1S2 PE=2 SV=1 - [CASA2_SHEEP]	1	1	P04654	T23(Phospho)	HCD	0.0337	0	1	1	0.008	0.05183	803964	4.14775	0	26.4426	80	5	777.166	3881.8	-3.51907	151.297	57328	57328	MS2	0/0	CTRL3_I_230319_01.raw
												High						AGPFTPTVNREQLSTSEENSKKTIDMEsTEVFTK	Unambiguous	Alpha-S2-casein OS=Ovis aries OX=9940 GN=CSN1S2 PE=2 SV=1 - [CASA2_SHEEP]	1	1	P04654	S28(Phospho)	HCD	1	0	1	1	0.005	0.04282	815307	4.00407	0	33.8489	80	4	971.209	3881.81	-0.16652	150.749	59733	59733	MS2	0/0	CTRL_I_220319_01.raw
																High		AGPFtPTVNREQLSTSEENsKKTIDMEsTEVFTKK	Ambiguous	Alpha-S2-casein OS=Ovis aries OX=9940 GN=CSN1S2 PE=2 SV=1 - [CASA2_SHEEP]	1	1	P04654	T5(Phospho); S20(Phospho); S28(Phospho)	HCD	0.0154	0	1	1	0.008	0.05308	650966	4.55398	0	0	80	4	1043.22	4169.85	0.829739	154.981	59041	59041	MS2	0/0	CTRL3_I_230319_01.raw
																High		AGPFTPtVnREQLSTSEENSKKTIDMESTEVFTKK	Ambiguous	Alpha-S2-casein OS=Ovis aries OX=9940 GN=CSN1S2 PE=2 SV=1 - [CASA2_SHEEP]	1	1	P04654	T7(Phospho); N9(Deamidated)	HCD		0.0089	3	4	0	0.0001654	906357	3.33011	0	19.2905	80	4	1003.48	4010.91	3.94588	143.348	53664	53664	MS2	0/0	CTRL3_I_230319_01.raw
																High		AGPFTPtVNrEQLSTSEENSKKTIDMESTEVFTKK	Ambiguous	Alpha-S2-casein OS=Ovis aries OX=9940 GN=CSN1S2 PE=2 SV=1 - [CASA2_SHEEP]	1	1	P04654	T7(Phospho); R10(Deamidated)	HCD		0.0089	3	3	0	0.0001651	906357	3.33317	0	19.2905	80	4	1003.48	4010.91	3.94588	143.348	53664	53664	MS2	0/0	CTRL3_I_230319_01.raw
																High		AGPFTPtVNREqLSTSEENSKKTIDMESTEVFTKK	Ambiguous	Alpha-S2-casein OS=Ovis aries OX=9940 GN=CSN1S2 PE=2 SV=1 - [CASA2_SHEEP]	1	1	P04654	T7(Phospho); Q12(Deamidated)	HCD		0.0268	6	6	0	0.0001713	906357	3.27394	0	19.2905	80	4	1003.48	4010.91	3.94588	143.348	53664	53664	MS2	0/0	CTRL3_I_230319_01.raw
													High					AGPFTPtVNREQLStSEEnSKKTIDMESTEVFTKK	Ambiguous	Alpha-S2-casein OS=Ovis aries OX=9940 GN=CSN1S2 PE=2 SV=1 - [CASA2_SHEEP]	1	1	P04654	T7(Phospho); T15(Phospho); N19(Deamidated)	HCD	0.0202	0	1	1	0.001	0.01146	845605	4.95342	0	51.3839	80	5	818.98	4090.87	2.50229	151.177	61124	61124	MS2	0/0	CTRL_I_240319_02.raw
												High						AGPFTPtVNREQLStSEENSKKTIDMESTEVFTKK	Ambiguous	Alpha-S2-casein OS=Ovis aries OX=9940 GN=CSN1S2 PE=2 SV=1 - [CASA2_SHEEP]	1	1	P04654	T7(Phospho); T15(Phospho)	HCD	0.0233	0	1	1	0.001	0.006488	883137	2.57303	0	16.7381	80	4	1023.23	4089.88	1.68715	150.664	59693	59693	MS2	0/0	CTRL_I_220319_01.raw
												High						AGPFTPtVNREQLStSEENSKKTIDMESTEVFTKK	Ambiguous	Alpha-S2-casein OS=Ovis aries OX=9940 GN=CSN1S2 PE=2 SV=1 - [CASA2_SHEEP]	1	1	P04654	T7(Phospho); T15(Phospho)	HCD		0.0484	3	3	0.001	0.009642	862568	4.91139	0	32.9622	80	5	818.781	4089.88	-0.0771019	151.018	59860	59860	MS2	0/0	CTRL_I_220319_01.raw
														High				AGPFTPtVNREQLStSEENSKKTIDMESTEVFTKK	Ambiguous	Alpha-S2-casein OS=Ovis aries OX=9940 GN=CSN1S2 PE=2 SV=1 - [CASA2_SHEEP]	1	1	P04654	T7(Phospho); T15(Phospho)	HCD	0.0027	0	1	1	0.001	0.0008176	840957	3.76589	0	13.8453	80	5	818.78	4089.87	-1.42022	152.592	57401	57401	MS2	0/0	CTRL2_I_230319_01.raw
																	High	AGPFTPtVNREQLStSEENSKKTIDMESTEVFTKK	Ambiguous	Alpha-S2-casein OS=Ovis aries OX=9940 GN=CSN1S2 PE=2 SV=1 - [CASA2_SHEEP]	1	1	P04654	T7(Phospho); T15(Phospho)	HCD	0.0091	0	1	1	0.001	0.00243	848743	4.39769	0	18.3598	80	5	818.781	4089.87	-0.748659	152.046	58089	58089	MS2	0/0	CTRL3_I_250319_02.raw
												High						AGPFTPtVNREQLSTSEEnSKKTIDmESTEVFTKK	Ambiguous	Alpha-S2-casein OS=Ovis aries OX=9940 GN=CSN1S2 PE=2 SV=1 - [CASA2_SHEEP]	1	1	P04654	T7(Phospho); N19(Deamidated); M26(Oxidation)	HCD		0.0053	2	2	0.004	0.02913	915420	3.75605	0	36.5556	80	5	806.187	4026.91	4.70461	135.436	52587	52587	MS2	0/0	CTRL_I_220319_01.raw
													High					AGPFTPtVNREQLSTSEEnSKKTIDmESTEVFTKK	Unambiguous	Alpha-S2-casein OS=Ovis aries OX=9940 GN=CSN1S2 PE=2 SV=1 - [CASA2_SHEEP]	1	1	P04654	T7(Phospho); N19(Deamidated); M26(Oxidation)	HCD	1	0	1	2	0.001	0.03429	914405	3.3339	0	73.8939	80	5	806.188	4026.91	5.76558	136.44	54239	54239	MS2	0/0	CTRL_I_240319_02.raw
													High					AGPFTPtVNREQLSTSEENSKKTIDMESTEVFTKK	Ambiguous	Alpha-S2-casein OS=Ovis aries OX=9940 GN=CSN1S2 PE=2 SV=1 - [CASA2_SHEEP]	1	1	P04654	T7(Phospho)	HCD		0.0176	3	3	0	0.005601	902168	6.69708	0	11.0508	57	5	802.787	4009.91	-0.560127	143.063	57331	57331	MS2	0/0	CTRL_I_240319_02.raw
														High				AGPFTPtVNREQLSTSEENSKKTIDMESTEVFTKK	Ambiguous	Alpha-S2-casein OS=Ovis aries OX=9940 GN=CSN1S2 PE=2 SV=1 - [CASA2_SHEEP]	1	1	P04654	T7(Phospho)	HCD		0.0234	3	3	0.001	0.001799	906854	4.59154	0	22.8676	80	5	802.788	4009.91	-0.33181	144.659	53753	53753	MS2	0/0	CTRL2_I_230319_01.raw
															High			AGPFTPtVNREQLSTSEENSKKTIDMESTEVFTKK	Ambiguous	Alpha-S2-casein OS=Ovis aries OX=9940 GN=CSN1S2 PE=2 SV=1 - [CASA2_SHEEP]	1	1	P04654	T7(Phospho)	HCD		0.0195	2	2	0	3.754e-05	894913	4.51563	0	34.1792	80	5	802.791	4009.92	3.32124	143.414	53534	53534	MS2	0/0	CTRL2_I_240319_02.raw
																High		AGPFTPtVNREQLSTSEENSKKTIDMESTEVFTKK	Ambiguous	Alpha-S2-casein OS=Ovis aries OX=9940 GN=CSN1S2 PE=2 SV=1 - [CASA2_SHEEP]	1	1	P04654	T7(Phospho)	HCD		0.0085	2	2	0	0.001706	907783	3.48092	0	25.0459	80	5	802.787	4009.9	-1.5495	143.691	53820	53820	MS2	0/0	CTRL3_I_230319_01.raw
													High					AGPFTPTVnREQLsTsEENSKKTIDMESTEVFTKK	Ambiguous	Alpha-S2-casein OS=Ovis aries OX=9940 GN=CSN1S2 PE=2 SV=1 - [CASA2_SHEEP]	1	1	P04654	N9(Deamidated); S14(Phospho); S16(Phospho)	HCD		0.0202	2	2	0.001	0.01543	845605	4.84669	0	51.3839	80	5	818.98	4090.87	2.50229	151.177	61124	61124	MS2	0/0	CTRL_I_240319_02.raw
												High						AGPFTPTVnREQLsTSEENSKKTIDmESTEVFTKK	Ambiguous	Alpha-S2-casein OS=Ovis aries OX=9940 GN=CSN1S2 PE=2 SV=1 - [CASA2_SHEEP]	1	1	P04654	N9(Deamidated); S14(Phospho); M26(Oxidation)	HCD		0.0291	7	10	0.005	0.04438	915420	3.66674	0	36.5556	80	5	806.187	4026.91	4.70461	135.436	52587	52587	MS2	0/0	CTRL_I_220319_01.raw
												High						AGPFTPTVnREQLsTSEENSKKTIDMESTEVFTKK	Ambiguous	Alpha-S2-casein OS=Ovis aries OX=9940 GN=CSN1S2 PE=2 SV=1 - [CASA2_SHEEP]	1	1	P04654	N9(Deamidated); S14(Phospho)	HCD		0.028	2	2	0.001	0.006521	906512	3.81534	0	49.8858	80	4	1003.48	4010.91	4.98065	142.158	55725	55725	MS2	0/0	CTRL_I_220319_01.raw
													High					AGPFTPTVnREQLsTSEENSKKTIDMESTEVFTKK	Ambiguous	Alpha-S2-casein OS=Ovis aries OX=9940 GN=CSN1S2 PE=2 SV=1 - [CASA2_SHEEP]	1	1	P04654	N9(Deamidated); S14(Phospho)	HCD	0.0233	0	1	1	0.009	0.1606	912521	4.71666	0	37.9649	80	5	802.986	4010.9	1.15777	142.532	57084	57084	MS2	0/0	CTRL_I_240319_02.raw
															High			AGPFTPTVnREQLsTSEENSKKTIDMESTEVFTKK	Unambiguous	Alpha-S2-casein OS=Ovis aries OX=9940 GN=CSN1S2 PE=2 SV=1 - [CASA2_SHEEP]	1	1	P04654	N9(Deamidated); S14(Phospho)	HCD	1	0	1	1	0.001	0.01457	905941	3.1827	0	46.1269	80	5	802.988	4010.91	4.12514	142.899	53301	53301	MS2	0/0	CTRL2_I_240319_02.raw
																High		AGPFTPTVnREQLsTSEENSKKTIDMESTEVFTKK	Ambiguous	Alpha-S2-casein OS=Ovis aries OX=9940 GN=CSN1S2 PE=2 SV=1 - [CASA2_SHEEP]	1	1	P04654	N9(Deamidated); S14(Phospho)	HCD	0.0089	0	1	1	0	0.0001629	906357	3.35539	0	19.2905	80	4	1003.48	4010.91	3.94588	143.348	53664	53664	MS2	0/0	CTRL3_I_230319_01.raw
																	High	AGPFTPTVnREQLsTSEENSKKTIDMESTEVFTKK	Ambiguous	Alpha-S2-casein OS=Ovis aries OX=9940 GN=CSN1S2 PE=2 SV=1 - [CASA2_SHEEP]	1	1	P04654	N9(Deamidated); S14(Phospho)	HCD		0.0031	3	3	0	3.99e-06	906898	6.38207	0	57.195	80	5	802.988	4010.91	3.82079	143.161	53986	53986	MS2	0/0	CTRL3_I_250319_02.raw
																	High	AGPFTPTVnREQLsTSEENSKKTIDMESTEVFTKK	Ambiguous	Alpha-S2-casein OS=Ovis aries OX=9940 GN=CSN1S2 PE=2 SV=1 - [CASA2_SHEEP]	1	1	P04654	N9(Deamidated); S14(Phospho)	HCD	0.0259	0	1	4	0	0.001614	900247	2.32423	0	67.8029	80	4	1003.48	4010.92	5.71108	143.264	54034	54034	MS2	0/0	CTRL3_I_250319_02.raw
														High				AGPFTPTVnREQLStSEEnSKKTIDMESTEVFTKK	Ambiguous	Alpha-S2-casein OS=Ovis aries OX=9940 GN=CSN1S2 PE=2 SV=1 - [CASA2_SHEEP]	1	1	P04654	N9(Deamidated); T15(Phospho); N19(Deamidated)	HCD		0.0369	5	5	0.001	0.002974	911472	4.69888	0	47.7856	80	5	803.188	4011.91	8.04739	144.147	53523	53523	MS2	0/0	CTRL2_I_230319_01.raw
													High					AGPFTPTVnREQLStSEENSKKtIDMESTEVFTKK	Ambiguous	Alpha-S2-casein OS=Ovis aries OX=9940 GN=CSN1S2 PE=2 SV=1 - [CASA2_SHEEP]	1	1	P04654	N9(Deamidated); T15(Phospho); T23(Phospho)	HCD		0.0485	4	4	0.001	0.02404	845605	4.70715	0	51.3839	80	5	818.98	4090.87	2.50229	151.177	61124	61124	MS2	0/0	CTRL_I_240319_02.raw
													High					AGPFTPTVnREQLStSEENSKKTIDMESTEVFTKK	Ambiguous	Alpha-S2-casein OS=Ovis aries OX=9940 GN=CSN1S2 PE=2 SV=1 - [CASA2_SHEEP]	1	1	P04654	N9(Deamidated); T15(Phospho)	HCD		0.0381	3	3	0.009	0.1665	912521	4.54073	0	37.9649	80	5	802.986	4010.9	1.15777	142.532	57084	57084	MS2	0/0	CTRL_I_240319_02.raw
																High		AGPFTPTVnREQLStSEENSKKTIDMESTEVFTKK	Ambiguous	Alpha-S2-casein OS=Ovis aries OX=9940 GN=CSN1S2 PE=2 SV=1 - [CASA2_SHEEP]	1	1	P04654	N9(Deamidated); T15(Phospho)	HCD		0.0446	7	7	0	0.0004656	906357	3.20974	0	19.2905	80	4	1003.48	4010.91	3.94588	143.348	53664	53664	MS2	0/0	CTRL3_I_230319_01.raw
																	High	AGPFTPTVnREQLStSEENSKKTIDMESTEVFTKK	Ambiguous	Alpha-S2-casein OS=Ovis aries OX=9940 GN=CSN1S2 PE=2 SV=1 - [CASA2_SHEEP]	1	1	P04654	N9(Deamidated); T15(Phospho)	HCD		0.0016	2	2	0	3.938e-06	906898	6.39481	0	57.195	80	5	802.988	4010.91	3.82079	143.161	53986	53986	MS2	0/0	CTRL3_I_250319_02.raw
																	High	AGPFTPTVnREQLStSEENSKKTIDMESTEVFTKK	Ambiguous	Alpha-S2-casein OS=Ovis aries OX=9940 GN=CSN1S2 PE=2 SV=1 - [CASA2_SHEEP]	1	1	P04654	N9(Deamidated); T15(Phospho)	HCD	0.0259	0	1	1	0	0.001613	900247	2.32489	0	67.8029	80	4	1003.48	4010.92	5.71108	143.264	54034	54034	MS2	0/0	CTRL3_I_250319_02.raw
														High				AGPFTPTVnREQLSTsEEnSKKTIDMESTEVFTKK	Ambiguous	Alpha-S2-casein OS=Ovis aries OX=9940 GN=CSN1S2 PE=2 SV=1 - [CASA2_SHEEP]	1	1	P04654	N9(Deamidated); S16(Phospho); N19(Deamidated)	HCD		0.0369	5	6	0.001	0.002974	911472	4.69865	0	47.7856	80	5	803.188	4011.91	8.04739	144.147	53523	53523	MS2	0/0	CTRL2_I_230319_01.raw
													High					AGPFTPTVnREQLSTsEENSKKTIDMESTEVFTKK	Ambiguous	Alpha-S2-casein OS=Ovis aries OX=9940 GN=CSN1S2 PE=2 SV=1 - [CASA2_SHEEP]	1	1	P04654	N9(Deamidated); S16(Phospho)	HCD		0.0381	3	4	0.009	0.1667	912521	4.53877	0	37.9649	80	5	802.986	4010.9	1.15777	142.532	57084	57084	MS2	0/0	CTRL_I_240319_02.raw
													High					AGPFTPTVnREQLSTsEENSKKTIDMESTEVFTKK	Ambiguous	Alpha-S2-casein OS=Ovis aries OX=9940 GN=CSN1S2 PE=2 SV=1 - [CASA2_SHEEP]	1	1	P04654	N9(Deamidated); S16(Phospho)	HCD		0.0364	3	3	0.001	0.03256	906157	3.43728	0	56.5476	80	4	1003.48	4010.92	5.4676	142.651	57140	57140	MS2	0/0	CTRL_I_240319_02.raw
																High		AGPFTPTVnREQLSTsEENSKKTIDMESTEVFTKK	Ambiguous	Alpha-S2-casein OS=Ovis aries OX=9940 GN=CSN1S2 PE=2 SV=1 - [CASA2_SHEEP]	1	1	P04654	N9(Deamidated); S16(Phospho)	HCD		0.0446	7	9	0	0.0004658	906357	3.20902	0	19.2905	80	4	1003.48	4010.91	3.94588	143.348	53664	53664	MS2	0/0	CTRL3_I_230319_01.raw
																	High	AGPFTPTVnREQLSTsEENSKKTIDMESTEVFTKK	Ambiguous	Alpha-S2-casein OS=Ovis aries OX=9940 GN=CSN1S2 PE=2 SV=1 - [CASA2_SHEEP]	1	1	P04654	N9(Deamidated); S16(Phospho)	HCD	0.0016	0	1	1	0	3.928e-06	906898	6.39719	0	57.195	80	5	802.988	4010.91	3.82079	143.161	53986	53986	MS2	0/0	CTRL3_I_250319_02.raw
																	High	AGPFTPTVnREQLSTsEENSKKTIDMESTEVFTKK	Ambiguous	Alpha-S2-casein OS=Ovis aries OX=9940 GN=CSN1S2 PE=2 SV=1 - [CASA2_SHEEP]	1	1	P04654	N9(Deamidated); S16(Phospho)	HCD	0.0259	0	1	2	0	0.001614	900247	2.32459	0	67.8029	80	4	1003.48	4010.92	5.71108	143.264	54034	54034	MS2	0/0	CTRL3_I_250319_02.raw
														High				AGPFTPTVnREQLSTSEEnsKKTIDMESTEVFTKK	Ambiguous	Alpha-S2-casein OS=Ovis aries OX=9940 GN=CSN1S2 PE=2 SV=1 - [CASA2_SHEEP]	1	1	P04654	N9(Deamidated); N19(Deamidated); S20(Phospho)	HCD	0.0266	0	1	1	0.001	0.002934	911472	4.87621	0	47.7856	80	5	803.188	4011.91	8.04739	144.147	53523	53523	MS2	0/0	CTRL2_I_230319_01.raw
																High		AGPFTPTVnREQLSTSEENsKKTIDMEsTEVFTKK	Ambiguous	Alpha-S2-casein OS=Ovis aries OX=9940 GN=CSN1S2 PE=2 SV=1 - [CASA2_SHEEP]	1	1	P04654	N9(Deamidated); S20(Phospho); S28(Phospho)	HCD		0.0193	3	4	0.006	0.03482	885861	5.07574	0	24.6171	80	4	1023.48	4090.88	5.83268	145.19	54511	54511	MS2	0/0	CTRL3_I_230319_01.raw
																	High	AGPFTPTVnREQLSTSEENsKKTIDMEsTEVFTKK	Ambiguous	Alpha-S2-casein OS=Ovis aries OX=9940 GN=CSN1S2 PE=2 SV=1 - [CASA2_SHEEP]	1	1	P04654	N9(Deamidated); S20(Phospho); S28(Phospho)	HCD		0.0212	4	4	0.005	0.05959	882756	4.14569	0	49.0977	80	4	1023.48	4090.88	5.47461	145.341	54990	54990	MS2	0/0	CTRL3_I_250319_02.raw
													High					AGPFTPTVnREQLSTSEENsKKTIDMESTEVFTKK	Ambiguous	Alpha-S2-casein OS=Ovis aries OX=9940 GN=CSN1S2 PE=2 SV=1 - [CASA2_SHEEP]	1	1	P04654	N9(Deamidated); S20(Phospho)	HCD		0.0476	6	6	0.001	0.03314	906157	3.40206	0	56.5476	80	4	1003.48	4010.92	5.4676	142.651	57140	57140	MS2	0/0	CTRL_I_240319_02.raw
																	High	AGPFTPTVnREQLSTSEENsKKTIDMESTEVFTKK	Ambiguous	Alpha-S2-casein OS=Ovis aries OX=9940 GN=CSN1S2 PE=2 SV=1 - [CASA2_SHEEP]	1	1	P04654	N9(Deamidated); S20(Phospho)	HCD		0.0344	10	10	0	9.01e-06	906898	6.18359	0	57.195	80	5	802.988	4010.91	3.82079	143.161	53986	53986	MS2	0/0	CTRL3_I_250319_02.raw
																	High	AGPFTPTVnREQLSTSEENSKKtIDMESTEVFTKK	Ambiguous	Alpha-S2-casein OS=Ovis aries OX=9940 GN=CSN1S2 PE=2 SV=1 - [CASA2_SHEEP]	1	1	P04654	N9(Deamidated); T23(Phospho)	HCD		0.0259	10	10	0.001	0.004118	900247	2.25746	0	67.8029	80	4	1003.48	4010.92	5.71108	143.264	54034	54034	MS2	0/0	CTRL3_I_250319_02.raw
																High		AGPFTPTVnREQLSTSEENSKKTIDMESTEVFTKK	Ambiguous	Alpha-S2-casein OS=Ovis aries OX=9940 GN=CSN1S2 PE=2 SV=1 - [CASA2_SHEEP]	1	1	P04654	N9(Deamidated)	HCD		0.0444	3	3	0	0.0006128	713423	3.66121	0	56.306	80	6	655.997	3930.95	4.70819	143.866	53896	53896	MS2	0/0	CTRL3_I_230319_01.raw
																	High	AGPFTPTVnREQLSTSEENSKKTIDMESTEVFTKK	Ambiguous	Alpha-S2-casein OS=Ovis aries OX=9940 GN=CSN1S2 PE=2 SV=1 - [CASA2_SHEEP]	1	1	P04654	N9(Deamidated)	HCD	0.0165	0	1	1	0.001	0.008867	704142	2.42157	0	58.5497	80	5	786.996	3930.95	5.34821	144.118	54422	54422	MS2	0/0	CTRL3_I_250319_02.raw
														High				AGPFTPTVNrEqLsTSEENSKKTIDMESTEVFTKK	Ambiguous	Alpha-S2-casein OS=Ovis aries OX=9940 GN=CSN1S2 PE=2 SV=1 - [CASA2_SHEEP]	1	1	P04654	R10(Deamidated); Q12(Deamidated); S14(Phospho)	HCD		0.0287	3	3	0.001	0.002216	911472	4.73861	0	47.7856	80	5	803.188	4011.91	8.04739	144.147	53523	53523	MS2	0/0	CTRL2_I_230319_01.raw
													High					AGPFTPTVNrEqLStSEENSKKtIDMESTEVFTKK	Unambiguous	Alpha-S2-casein OS=Ovis aries OX=9940 GN=CSN1S2 PE=2 SV=1 - [CASA2_SHEEP]	1	1	P04654	R10(Deamidated); Q12(Deamidated); T15(Phospho); T23(Phospho)	HCD	1	0	1	1	0.006	0.1329	867798	2.29327	0	50.5143	80	6	682.819	4091.88	8.29901	151.427	61242	61242	MS2	0/0	CTRL_I_240319_02.raw
														High				AGPFTPTVNrEqLStSEENSKKTIDMESTEVFTKK	Ambiguous	Alpha-S2-casein OS=Ovis aries OX=9940 GN=CSN1S2 PE=2 SV=1 - [CASA2_SHEEP]	1	1	P04654	R10(Deamidated); Q12(Deamidated); T15(Phospho)	HCD		0.041	7	7	0.001	0.002318	911472	4.67701	0	47.7856	80	5	803.188	4011.91	8.04739	144.147	53523	53523	MS2	0/0	CTRL2_I_230319_01.raw
														High				AGPFTPTVNrEqLSTsEENSKKTIDMESTEVFTKK	Ambiguous	Alpha-S2-casein OS=Ovis aries OX=9940 GN=CSN1S2 PE=2 SV=1 - [CASA2_SHEEP]	1	1	P04654	R10(Deamidated); Q12(Deamidated); S16(Phospho)	HCD		0.0348	4	4	0.001	0.002263	911472	4.70956	0	47.7856	80	5	803.188	4011.91	8.04739	144.147	53523	53523	MS2	0/0	CTRL2_I_230319_01.raw
																	High	AGPFTPTVNrEqLSTSEENSKKTIDMESTEVFTKK	Unambiguous	Alpha-S2-casein OS=Ovis aries OX=9940 GN=CSN1S2 PE=2 SV=1 - [CASA2_SHEEP]	1	1	P04654	R10(Deamidated); Q12(Deamidated)	HCD	1	0	1	1	0	0.0001149	731409	4.7904	0	69.3571	80	6	656.163	3931.94	7.59243	143.86	54303	54303	MS2	0/0	CTRL3_I_250319_02.raw
													High					AGPFTPTVNrEQLsTsEENSKKTIDMESTEVFTKK	Ambiguous	Alpha-S2-casein OS=Ovis aries OX=9940 GN=CSN1S2 PE=2 SV=1 - [CASA2_SHEEP]	1	1	P04654	R10(Deamidated); S14(Phospho); S16(Phospho)	HCD		0.0343	3	3	0.001	0.01591	845605	4.78357	0	51.3839	80	5	818.98	4090.87	2.50229	151.177	61124	61124	MS2	0/0	CTRL_I_240319_02.raw
												High						AGPFTPTVNrEQLsTSEENSKKTIDmESTEVFTKK	Ambiguous	Alpha-S2-casein OS=Ovis aries OX=9940 GN=CSN1S2 PE=2 SV=1 - [CASA2_SHEEP]	1	1	P04654	R10(Deamidated); S14(Phospho); M26(Oxidation)	HCD		0.0238	5	5	0.005	0.03986	915420	3.6891	0	36.5556	80	5	806.187	4026.91	4.70461	135.436	52587	52587	MS2	0/0	CTRL_I_220319_01.raw
												High						AGPFTPTVNrEQLsTSEENSKKTIDMESTEVFTKK	Ambiguous	Alpha-S2-casein OS=Ovis aries OX=9940 GN=CSN1S2 PE=2 SV=1 - [CASA2_SHEEP]	1	1	P04654	R10(Deamidated); S14(Phospho)	HCD	0.028	0	1	1	0.001	0.005368	906512	3.92954	0	49.8858	80	4	1003.48	4010.91	4.98065	142.158	55725	55725	MS2	0/0	CTRL_I_220319_01.raw
													High					AGPFTPTVNrEQLsTSEENSKKTIDMESTEVFTKK	Ambiguous	Alpha-S2-casein OS=Ovis aries OX=9940 GN=CSN1S2 PE=2 SV=1 - [CASA2_SHEEP]	1	1	P04654	R10(Deamidated); S14(Phospho)	HCD		0.0233	2	2	0.009	0.1686	912521	4.60712	0	37.9649	80	5	802.986	4010.9	1.15777	142.532	57084	57084	MS2	0/0	CTRL_I_240319_02.raw
													High					AGPFTPTVNrEQLsTSEENSKKTIDMESTEVFTKK	Ambiguous	Alpha-S2-casein OS=Ovis aries OX=9940 GN=CSN1S2 PE=2 SV=1 - [CASA2_SHEEP]	1	1	P04654	R10(Deamidated); S14(Phospho)	HCD		0.0392	4	4	0.001	0.03114	906157	3.42813	0	56.5476	80	4	1003.48	4010.92	5.4676	142.651	57140	57140	MS2	0/0	CTRL_I_240319_02.raw
																High		AGPFTPTVNrEQLsTSEENSKKTIDMESTEVFTKK	Ambiguous	Alpha-S2-casein OS=Ovis aries OX=9940 GN=CSN1S2 PE=2 SV=1 - [CASA2_SHEEP]	1	1	P04654	R10(Deamidated); S14(Phospho)	HCD	0.0089	0	1	2	0	0.0001629	906357	3.35522	0	19.2905	80	4	1003.48	4010.91	3.94588	143.348	53664	53664	MS2	0/0	CTRL3_I_230319_01.raw
																	High	AGPFTPTVNrEQLsTSEENSKKTIDMESTEVFTKK	Ambiguous	Alpha-S2-casein OS=Ovis aries OX=9940 GN=CSN1S2 PE=2 SV=1 - [CASA2_SHEEP]	1	1	P04654	R10(Deamidated); S14(Phospho)	HCD		0.0234	6	6	0	4.549e-06	906898	6.25431	0	57.195	80	5	802.988	4010.91	3.82079	143.161	53986	53986	MS2	0/0	CTRL3_I_250319_02.raw
																	High	AGPFTPTVNrEQLsTSEENSKKTIDMESTEVFTKK	Ambiguous	Alpha-S2-casein OS=Ovis aries OX=9940 GN=CSN1S2 PE=2 SV=1 - [CASA2_SHEEP]	1	1	P04654	R10(Deamidated); S14(Phospho)	HCD	0.0259	0	1	8	0	0.001615	900247	2.32376	0	67.8029	80	4	1003.48	4010.92	5.71108	143.264	54034	54034	MS2	0/0	CTRL3_I_250319_02.raw
												High						AGPFTPTVNrEQLStSEENSKKTIDmESTEVFTKK	Ambiguous	Alpha-S2-casein OS=Ovis aries OX=9940 GN=CSN1S2 PE=2 SV=1 - [CASA2_SHEEP]	1	1	P04654	R10(Deamidated); T15(Phospho); M26(Oxidation)	HCD		0.0291	7	7	0.004	0.03294	915420	3.6704	0	36.5556	80	5	806.187	4026.91	4.70461	135.436	52587	52587	MS2	0/0	CTRL_I_220319_01.raw
													High					AGPFTPTVNrEQLStSEENSKKTIDMESTEVFTKK	Ambiguous	Alpha-S2-casein OS=Ovis aries OX=9940 GN=CSN1S2 PE=2 SV=1 - [CASA2_SHEEP]	1	1	P04654	R10(Deamidated); T15(Phospho)	HCD		0.0392	4	5	0.001	0.03478	906157	3.42739	0	56.5476	80	4	1003.48	4010.92	5.4676	142.651	57140	57140	MS2	0/0	CTRL_I_240319_02.raw
																High		AGPFTPTVNrEQLStSEENSKKTIDMESTEVFTKK	Ambiguous	Alpha-S2-casein OS=Ovis aries OX=9940 GN=CSN1S2 PE=2 SV=1 - [CASA2_SHEEP]	1	1	P04654	R10(Deamidated); T15(Phospho)	HCD		0.0446	7	8	0	0.0004656	906357	3.20957	0	19.2905	80	4	1003.48	4010.91	3.94588	143.348	53664	53664	MS2	0/0	CTRL3_I_230319_01.raw
																	High	AGPFTPTVNrEQLStSEENSKKTIDMESTEVFTKK	Ambiguous	Alpha-S2-casein OS=Ovis aries OX=9940 GN=CSN1S2 PE=2 SV=1 - [CASA2_SHEEP]	1	1	P04654	R10(Deamidated); T15(Phospho)	HCD		0.0203	4	5	0	4.492e-06	906898	6.26657	0	57.195	80	5	802.988	4010.91	3.82079	143.161	53986	53986	MS2	0/0	CTRL3_I_250319_02.raw
																	High	AGPFTPTVNrEQLStSEENSKKTIDMESTEVFTKK	Ambiguous	Alpha-S2-casein OS=Ovis aries OX=9940 GN=CSN1S2 PE=2 SV=1 - [CASA2_SHEEP]	1	1	P04654	R10(Deamidated); T15(Phospho)	HCD	0.0259	0	1	3	0	0.001614	900247	2.32441	0	67.8029	80	4	1003.48	4010.92	5.71108	143.264	54034	54034	MS2	0/0	CTRL3_I_250319_02.raw
												High						AGPFTPTVNrEQLSTsEENSKKTIDmESTEVFTKK	Ambiguous	Alpha-S2-casein OS=Ovis aries OX=9940 GN=CSN1S2 PE=2 SV=1 - [CASA2_SHEEP]	1	1	P04654	R10(Deamidated); S16(Phospho); M26(Oxidation)	HCD		0.0291	7	9	0.004	0.03299	915420	3.66833	0	36.5556	80	5	806.187	4026.91	4.70461	135.436	52587	52587	MS2	0/0	CTRL_I_220319_01.raw
													High					AGPFTPTVNrEQLSTsEENSKKTIDMESTEVFTKK	Ambiguous	Alpha-S2-casein OS=Ovis aries OX=9940 GN=CSN1S2 PE=2 SV=1 - [CASA2_SHEEP]	1	1	P04654	R10(Deamidated); S16(Phospho)	HCD	0.0112	0	1	1	0.001	0.03049	906157	3.56841	0	56.5476	80	4	1003.48	4010.92	5.4676	142.651	57140	57140	MS2	0/0	CTRL_I_240319_02.raw
																High		AGPFTPTVNrEQLSTsEENSKKTIDMESTEVFTKK	Ambiguous	Alpha-S2-casein OS=Ovis aries OX=9940 GN=CSN1S2 PE=2 SV=1 - [CASA2_SHEEP]	1	1	P04654	R10(Deamidated); S16(Phospho)	HCD		0.0446	7	10	0	0.0004658	906357	3.20885	0	19.2905	80	4	1003.48	4010.91	3.94588	143.348	53664	53664	MS2	0/0	CTRL3_I_230319_01.raw
																	High	AGPFTPTVNrEQLSTsEENSKKTIDMESTEVFTKK	Ambiguous	Alpha-S2-casein OS=Ovis aries OX=9940 GN=CSN1S2 PE=2 SV=1 - [CASA2_SHEEP]	1	1	P04654	R10(Deamidated); S16(Phospho)	HCD		0.0203	4	4	0	4.481e-06	906898	6.26895	0	57.195	80	5	802.988	4010.91	3.82079	143.161	53986	53986	MS2	0/0	CTRL3_I_250319_02.raw
																	High	AGPFTPTVNrEQLSTsEENSKKTIDMESTEVFTKK	Ambiguous	Alpha-S2-casein OS=Ovis aries OX=9940 GN=CSN1S2 PE=2 SV=1 - [CASA2_SHEEP]	1	1	P04654	R10(Deamidated); S16(Phospho)	HCD	0.0259	0	1	5	0	0.001615	900247	2.32412	0	67.8029	80	4	1003.48	4010.92	5.71108	143.264	54034	54034	MS2	0/0	CTRL3_I_250319_02.raw
																High		AGPFTPTVNrEQLSTSEENsKKTIDMEsTEVFTKK	Ambiguous	Alpha-S2-casein OS=Ovis aries OX=9940 GN=CSN1S2 PE=2 SV=1 - [CASA2_SHEEP]	1	1	P04654	R10(Deamidated); S20(Phospho); S28(Phospho)	HCD	0.0154	0	1	1	0.005	0.03267	885861	5.18178	0	24.6171	80	4	1023.48	4090.88	5.83268	145.19	54511	54511	MS2	0/0	CTRL3_I_230319_01.raw
																	High	AGPFTPTVNrEQLSTSEENsKKTIDMEsTEVFTKK	Ambiguous	Alpha-S2-casein OS=Ovis aries OX=9940 GN=CSN1S2 PE=2 SV=1 - [CASA2_SHEEP]	1	1	P04654	R10(Deamidated); S20(Phospho); S28(Phospho)	HCD		0.0094	2	2	0.005	0.05599	882756	4.19891	0	49.0977	80	4	1023.48	4090.88	5.47461	145.341	54990	54990	MS2	0/0	CTRL3_I_250319_02.raw
													High					AGPFTPTVNrEQLSTSEENsKKTIDMESTEVFTKK	Ambiguous	Alpha-S2-casein OS=Ovis aries OX=9940 GN=CSN1S2 PE=2 SV=1 - [CASA2_SHEEP]	1	1	P04654	R10(Deamidated); S20(Phospho)	HCD		0.0112	2	2	0.001	0.03104	906157	3.53319	0	56.5476	80	4	1003.48	4010.92	5.4676	142.651	57140	57140	MS2	0/0	CTRL_I_240319_02.raw
																High		AGPFTPTVNrEQLSTSEENSKKTIDMESTEVFTKK	Ambiguous	Alpha-S2-casein OS=Ovis aries OX=9940 GN=CSN1S2 PE=2 SV=1 - [CASA2_SHEEP]	1	1	P04654	R10(Deamidated)	HCD		0.0209	2	2	0	0.0005706	713423	3.75044	0	56.306	80	6	655.997	3930.95	4.70819	143.866	53896	53896	MS2	0/0	CTRL3_I_230319_01.raw
																	High	AGPFTPTVNrEQLSTSEENSKKTIDMESTEVFTKK	Ambiguous	Alpha-S2-casein OS=Ovis aries OX=9940 GN=CSN1S2 PE=2 SV=1 - [CASA2_SHEEP]	1	1	P04654	R10(Deamidated)	HCD		0.0165	2	3	0.001	0.006266	704142	2.37657	0	58.5497	80	5	786.996	3930.95	5.34821	144.118	54422	54422	MS2	0/0	CTRL3_I_250319_02.raw
												High						AGPFTPTVNREqLsTSEENSKKTIDmESTEVFTKK	Ambiguous	Alpha-S2-casein OS=Ovis aries OX=9940 GN=CSN1S2 PE=2 SV=1 - [CASA2_SHEEP]	1	1	P04654	Q12(Deamidated); S14(Phospho); M26(Oxidation)	HCD		0.0265	6	6	0.005	0.04021	915420	3.67905	0	36.5556	80	5	806.187	4026.91	4.70461	135.436	52587	52587	MS2	0/0	CTRL_I_220319_01.raw
																High		AGPFTPTVNREqLsTSEENSKKTIDMESTEVFTKK	Ambiguous	Alpha-S2-casein OS=Ovis aries OX=9940 GN=CSN1S2 PE=2 SV=1 - [CASA2_SHEEP]	1	1	P04654	Q12(Deamidated); S14(Phospho)	HCD		0.0149	5	5	0	0.0001671	906357	3.31346	0	19.2905	80	4	1003.48	4010.91	3.94588	143.348	53664	53664	MS2	0/0	CTRL3_I_230319_01.raw
																	High	AGPFTPTVNREqLsTSEENSKKTIDMESTEVFTKK	Ambiguous	Alpha-S2-casein OS=Ovis aries OX=9940 GN=CSN1S2 PE=2 SV=1 - [CASA2_SHEEP]	1	1	P04654	Q12(Deamidated); S14(Phospho)	HCD		0.0266	9	9	0	6.02e-06	906898	6.23063	0	57.195	80	5	802.988	4010.91	3.82079	143.161	53986	53986	MS2	0/0	CTRL3_I_250319_02.raw
																	High	AGPFTPTVNREqLsTSEENSKKTIDMESTEVFTKK	Ambiguous	Alpha-S2-casein OS=Ovis aries OX=9940 GN=CSN1S2 PE=2 SV=1 - [CASA2_SHEEP]	1	1	P04654	Q12(Deamidated); S14(Phospho)	HCD	0.0259	0	1	9	0	0.001616	900247	2.32344	0	67.8029	80	4	1003.48	4010.92	5.71108	143.264	54034	54034	MS2	0/0	CTRL3_I_250319_02.raw
																	High	AGPFTPTVNREqLStSEENSKKTIDMESTEVFTKK	Ambiguous	Alpha-S2-casein OS=Ovis aries OX=9940 GN=CSN1S2 PE=2 SV=1 - [CASA2_SHEEP]	1	1	P04654	Q12(Deamidated); T15(Phospho)	HCD		0.025	8	8	0	5.944e-06	906898	6.24288	0	57.195	80	5	802.988	4010.91	3.82079	143.161	53986	53986	MS2	0/0	CTRL3_I_250319_02.raw
																	High	AGPFTPTVNREqLStSEENSKKTIDMESTEVFTKK	Ambiguous	Alpha-S2-casein OS=Ovis aries OX=9940 GN=CSN1S2 PE=2 SV=1 - [CASA2_SHEEP]	1	1	P04654	Q12(Deamidated); T15(Phospho)	HCD	0.0259	0	1	6	0	0.001615	900247	2.3241	0	67.8029	80	4	1003.48	4010.92	5.71108	143.264	54034	54034	MS2	0/0	CTRL3_I_250319_02.raw
																	High	AGPFTPTVNREqLSTsEENSKKTIDMESTEVFTKK	Ambiguous	Alpha-S2-casein OS=Ovis aries OX=9940 GN=CSN1S2 PE=2 SV=1 - [CASA2_SHEEP]	1	1	P04654	Q12(Deamidated); S16(Phospho)	HCD		0.0234	6	7	0	5.93e-06	906898	6.24526	0	57.195	80	5	802.988	4010.91	3.82079	143.161	53986	53986	MS2	0/0	CTRL3_I_250319_02.raw
																	High	AGPFTPTVNREqLSTsEENSKKTIDMESTEVFTKK	Ambiguous	Alpha-S2-casein OS=Ovis aries OX=9940 GN=CSN1S2 PE=2 SV=1 - [CASA2_SHEEP]	1	1	P04654	Q12(Deamidated); S16(Phospho)	HCD	0.0259	0	1	7	0	0.001615	900247	2.3238	0	67.8029	80	4	1003.48	4010.92	5.71108	143.264	54034	54034	MS2	0/0	CTRL3_I_250319_02.raw
														High				AGPFTPTVNREqLSTSEEnsKKTIDMESTEVFTKK	Ambiguous	Alpha-S2-casein OS=Ovis aries OX=9940 GN=CSN1S2 PE=2 SV=1 - [CASA2_SHEEP]	1	1	P04654	Q12(Deamidated); N19(Deamidated); S20(Phospho)	HCD		0.0266	2	2	0.001	0.00379	911472	4.74987	0	47.7856	80	5	803.188	4011.91	8.04739	144.147	53523	53523	MS2	0/0	CTRL2_I_230319_01.raw
																High		AGPFTPTVNREqLSTSEENsKKTIDMEsTEVFTKK	Ambiguous	Alpha-S2-casein OS=Ovis aries OX=9940 GN=CSN1S2 PE=2 SV=1 - [CASA2_SHEEP]	1	1	P04654	Q12(Deamidated); S20(Phospho); S28(Phospho)	HCD		0.0154	2	2	0.006	0.03422	885861	5.10465	0	24.6171	80	4	1023.48	4090.88	5.83268	145.19	54511	54511	MS2	0/0	CTRL3_I_230319_01.raw
																	High	AGPFTPTVNREqLSTSEENsKKTIDMEsTEVFTKK	Ambiguous	Alpha-S2-casein OS=Ovis aries OX=9940 GN=CSN1S2 PE=2 SV=1 - [CASA2_SHEEP]	1	1	P04654	Q12(Deamidated); S20(Phospho); S28(Phospho)	HCD		0.0189	3	3	0.003	0.03341	882756	4.15536	0	49.0977	80	4	1023.48	4090.88	5.47461	145.341	54990	54990	MS2	0/0	CTRL3_I_250319_02.raw
																High		AGPFTPTVNREqLSTSEENSKKTIDMESTEVFTKK	Ambiguous	Alpha-S2-casein OS=Ovis aries OX=9940 GN=CSN1S2 PE=2 SV=1 - [CASA2_SHEEP]	1	1	P04654	Q12(Deamidated)	HCD	0.0209	0	1	1	0	0.0005525	713423	3.82943	0	56.306	80	6	655.997	3930.95	4.70819	143.866	53896	53896	MS2	0/0	CTRL3_I_230319_01.raw
																	High	AGPFTPTVNREqLSTSEENSKKTIDMESTEVFTKK	Ambiguous	Alpha-S2-casein OS=Ovis aries OX=9940 GN=CSN1S2 PE=2 SV=1 - [CASA2_SHEEP]	1	1	P04654	Q12(Deamidated)	HCD		0.0165	2	2	0.001	0.004217	704142	2.3837	0	58.5497	80	5	786.996	3930.95	5.34821	144.118	54422	54422	MS2	0/0	CTRL3_I_250319_02.raw
												High						AGPFTPTVNREQLsTsEENSKKTIDMESTEVFTKK	Ambiguous	Alpha-S2-casein OS=Ovis aries OX=9940 GN=CSN1S2 PE=2 SV=1 - [CASA2_SHEEP]	1	1	P04654	S14(Phospho); S16(Phospho)	HCD		0.0039	2	2	0.001	0.008136	862568	5.14468	0	32.9622	80	5	818.781	4089.88	-0.0771019	151.018	59860	59860	MS2	0/0	CTRL_I_220319_01.raw
														High				AGPFTPTVNREQLsTsEENSKKTIDMESTEVFTKK	Ambiguous	Alpha-S2-casein OS=Ovis aries OX=9940 GN=CSN1S2 PE=2 SV=1 - [CASA2_SHEEP]	1	1	P04654	S14(Phospho); S16(Phospho)	HCD		0.0027	2	2	0.001	0.0004198	840957	3.75665	0	13.8453	80	5	818.78	4089.87	-1.42022	152.592	57401	57401	MS2	0/0	CTRL2_I_230319_01.raw
																	High	AGPFTPTVNREQLsTsEENSKKTIDMESTEVFTKK	Ambiguous	Alpha-S2-casein OS=Ovis aries OX=9940 GN=CSN1S2 PE=2 SV=1 - [CASA2_SHEEP]	1	1	P04654	S14(Phospho); S16(Phospho)	HCD		0.0091	2	2	0.001	0.002542	848743	4.35575	0	18.3598	80	5	818.781	4089.87	-0.748659	152.046	58089	58089	MS2	0/0	CTRL3_I_250319_02.raw
												High						AGPFTPTVNREQLsTSEEnSKKTIDmESTEVFTKK	Ambiguous	Alpha-S2-casein OS=Ovis aries OX=9940 GN=CSN1S2 PE=2 SV=1 - [CASA2_SHEEP]	1	1	P04654	S14(Phospho); N19(Deamidated); M26(Oxidation)	HCD	0.0053	0	1	1	0.004	0.03645	915420	3.77719	0	36.5556	80	5	806.187	4026.91	4.70461	135.436	52587	52587	MS2	0/0	CTRL_I_220319_01.raw
												High						AGPFTPTVNREQLsTSEENSKKTIDMESTEVFTKK	Ambiguous	Alpha-S2-casein OS=Ovis aries OX=9940 GN=CSN1S2 PE=2 SV=1 - [CASA2_SHEEP]	1	1	P04654	S14(Phospho)	HCD		0.0269	3	3	0	0.0002063	906191	6.51129	0	2.53001	28	5	802.788	4009.91	0.0487168	142.487	55881	55881	MS2	0/0	CTRL_I_220319_01.raw
													High					AGPFTPTVNREQLsTSEENSKKTIDMESTEVFTKK	Ambiguous	Alpha-S2-casein OS=Ovis aries OX=9940 GN=CSN1S2 PE=2 SV=1 - [CASA2_SHEEP]	1	1	P04654	S14(Phospho)	HCD	0.0147	0	1	1	0	0.005467	902168	6.82007	0	11.0508	57	5	802.787	4009.91	-0.560127	143.063	57331	57331	MS2	0/0	CTRL_I_240319_02.raw
														High				AGPFTPTVNREQLsTSEENSKKTIDMESTEVFTKK	Ambiguous	Alpha-S2-casein OS=Ovis aries OX=9940 GN=CSN1S2 PE=2 SV=1 - [CASA2_SHEEP]	1	1	P04654	S14(Phospho)	HCD	0.0191	0	1	1	0.001	0.001441	906854	4.70102	0	22.8676	80	5	802.788	4009.91	-0.33181	144.659	53753	53753	MS2	0/0	CTRL2_I_230319_01.raw
															High			AGPFTPTVNREQLsTSEENSKKTIDMESTEVFTKK	Ambiguous	Alpha-S2-casein OS=Ovis aries OX=9940 GN=CSN1S2 PE=2 SV=1 - [CASA2_SHEEP]	1	1	P04654	S14(Phospho)	HCD	0.0195	0	1	1	0	3.443e-05	894913	4.60748	0	34.1792	80	5	802.791	4009.92	3.32124	143.414	53534	53534	MS2	0/0	CTRL2_I_240319_02.raw
																High		AGPFTPTVNREQLsTSEENSKKTIDMESTEVFTKK	Ambiguous	Alpha-S2-casein OS=Ovis aries OX=9940 GN=CSN1S2 PE=2 SV=1 - [CASA2_SHEEP]	1	1	P04654	S14(Phospho)	HCD	0.0085	0	1	1	0	0.001678	907783	3.50754	0	25.0459	80	5	802.787	4009.9	-1.5495	143.691	53820	53820	MS2	0/0	CTRL3_I_230319_01.raw
																	High	AGPFTPTVNREQLsTSEENSKKTIDMESTEVFTKK	Ambiguous	Alpha-S2-casein OS=Ovis aries OX=9940 GN=CSN1S2 PE=2 SV=1 - [CASA2_SHEEP]	1	1	P04654	S14(Phospho)	HCD		0.0085	2	2	0.002	0.02131	906191	4.68014	0	30.3057	80	5	802.788	4009.91	0.0487168	143.669	54223	54223	MS2	0/0	CTRL3_I_250319_02.raw
												High						AGPFTPTVNREQLStSEEnSKKTIDmESTEVFTKK	Ambiguous	Alpha-S2-casein OS=Ovis aries OX=9940 GN=CSN1S2 PE=2 SV=1 - [CASA2_SHEEP]	1	1	P04654	T15(Phospho); N19(Deamidated); M26(Oxidation)	HCD		0.0212	4	4	0.005	0.03882	915420	3.70278	0	36.5556	80	5	806.187	4026.91	4.70461	135.436	52587	52587	MS2	0/0	CTRL_I_220319_01.raw
												High						AGPFTPTVNREQLStSEENSKKtIDMESTEVFTKK	Ambiguous	Alpha-S2-casein OS=Ovis aries OX=9940 GN=CSN1S2 PE=2 SV=1 - [CASA2_SHEEP]	1	1	P04654	T15(Phospho); T23(Phospho)	HCD		0.0233	2	2	0.005	0.03829	883137	2.50523	0	16.7381	80	4	1023.23	4089.88	1.68715	150.664	59693	59693	MS2	0/0	CTRL_I_220319_01.raw
														High				AGPFTPTVNREQLStSEENSKKtIDMESTEVFTKK	Ambiguous	Alpha-S2-casein OS=Ovis aries OX=9940 GN=CSN1S2 PE=2 SV=1 - [CASA2_SHEEP]	1	1	P04654	T15(Phospho); T23(Phospho)	HCD		0.0477	3	3	0.001	0.004471	840957	3.59138	0	13.8453	80	5	818.78	4089.87	-1.42022	152.592	57401	57401	MS2	0/0	CTRL2_I_230319_01.raw
												High						AGPFTPTVNREQLStSEENSKKTIDMESTEVFTKK	Ambiguous	Alpha-S2-casein OS=Ovis aries OX=9940 GN=CSN1S2 PE=2 SV=1 - [CASA2_SHEEP]	1	1	P04654	T15(Phospho)	HCD		0.0314	4	4	0	0.0002089	906191	6.47699	0	2.53001	28	5	802.788	4009.91	0.0487168	142.487	55881	55881	MS2	0/0	CTRL_I_220319_01.raw
													High					AGPFTPTVNREQLStSEENSKKTIDMESTEVFTKK	Ambiguous	Alpha-S2-casein OS=Ovis aries OX=9940 GN=CSN1S2 PE=2 SV=1 - [CASA2_SHEEP]	1	1	P04654	T15(Phospho)	HCD		0.0279	4	4	0	0.005979	902168	6.62755	0	11.0508	57	5	802.787	4009.91	-0.560127	143.063	57331	57331	MS2	0/0	CTRL_I_240319_02.raw
														High				AGPFTPTVNREQLStSEENSKKTIDMESTEVFTKK	Ambiguous	Alpha-S2-casein OS=Ovis aries OX=9940 GN=CSN1S2 PE=2 SV=1 - [CASA2_SHEEP]	1	1	P04654	T15(Phospho)	HCD		0.0277	5	5	0.001	0.001663	906854	4.5681	0	22.8676	80	5	802.788	4009.91	-0.33181	144.659	53753	53753	MS2	0/0	CTRL2_I_230319_01.raw
															High			AGPFTPTVNREQLStSEENSKKTIDMESTEVFTKK	Ambiguous	Alpha-S2-casein OS=Ovis aries OX=9940 GN=CSN1S2 PE=2 SV=1 - [CASA2_SHEEP]	1	1	P04654	T15(Phospho)	HCD		0.0304	3	4	0	3.925e-05	894913	4.46797	0	34.1792	80	5	802.791	4009.92	3.32124	143.414	53534	53534	MS2	0/0	CTRL2_I_240319_02.raw
																High		AGPFTPTVNREQLStSEENSKKTIDMESTEVFTKK	Ambiguous	Alpha-S2-casein OS=Ovis aries OX=9940 GN=CSN1S2 PE=2 SV=1 - [CASA2_SHEEP]	1	1	P04654	T15(Phospho)	HCD		0.0399	4	5	0	0.00183	907783	3.37054	0	25.0459	80	5	802.787	4009.9	-1.5495	143.691	53820	53820	MS2	0/0	CTRL3_I_230319_01.raw
																High		AGPFTPTVNREQLSTsEENsKKTIDMEsTEVFTKK	Ambiguous	Alpha-S2-casein OS=Ovis aries OX=9940 GN=CSN1S2 PE=2 SV=1 - [CASA2_SHEEP]	1	1	P04654	S16(Phospho); S20(Phospho); S28(Phospho)	HCD		0.0154	2	3	0.005	0.02701	650966	4.48082	0	0	80	4	1043.22	4169.85	0.829739	154.981	59041	59041	MS2	0/0	CTRL3_I_230319_01.raw
												High						AGPFTPTVNREQLSTsEENsKKTIDMESTEVFTKK	Ambiguous	Alpha-S2-casein OS=Ovis aries OX=9940 GN=CSN1S2 PE=2 SV=1 - [CASA2_SHEEP]	1	1	P04654	S16(Phospho); S20(Phospho)	HCD	0.0039	0	1	1	0.002	0.0136	862568	5.16409	0	32.9622	80	5	818.781	4089.88	-0.0771019	151.018	59860	59860	MS2	0/0	CTRL_I_220319_01.raw
												High						AGPFTPTVNREQLSTsEENSKKTIDMESTEVFTKK	Ambiguous	Alpha-S2-casein OS=Ovis aries OX=9940 GN=CSN1S2 PE=2 SV=1 - [CASA2_SHEEP]	1	1	P04654	S16(Phospho)	HCD	0.0075	0	1	1	0	0.0001933	906191	6.68725	0	2.53001	28	5	802.788	4009.91	0.0487168	142.487	55881	55881	MS2	0/0	CTRL_I_220319_01.raw
													High					AGPFTPTVNREQLSTsEENSKKTIDMESTEVFTKK	Ambiguous	Alpha-S2-casein OS=Ovis aries OX=9940 GN=CSN1S2 PE=2 SV=1 - [CASA2_SHEEP]	1	1	P04654	S16(Phospho)	HCD		0.0147	2	2	0	0.005727	902168	6.72032	0	11.0508	57	5	802.787	4009.91	-0.560127	143.063	57331	57331	MS2	0/0	CTRL_I_240319_02.raw
														High				AGPFTPTVNREQLSTsEENSKKTIDMESTEVFTKK	Ambiguous	Alpha-S2-casein OS=Ovis aries OX=9940 GN=CSN1S2 PE=2 SV=1 - [CASA2_SHEEP]	1	1	P04654	S16(Phospho)	HCD		0.0255	4	4	0.001	0.001638	906854	4.58209	0	22.8676	80	5	802.788	4009.91	-0.33181	144.659	53753	53753	MS2	0/0	CTRL2_I_230319_01.raw
															High			AGPFTPTVNREQLSTsEENSKKTIDMESTEVFTKK	Ambiguous	Alpha-S2-casein OS=Ovis aries OX=9940 GN=CSN1S2 PE=2 SV=1 - [CASA2_SHEEP]	1	1	P04654	S16(Phospho)	HCD		0.0304	3	3	0	3.918e-05	894913	4.46992	0	34.1792	80	5	802.791	4009.92	3.32124	143.414	53534	53534	MS2	0/0	CTRL2_I_240319_02.raw
																High		AGPFTPTVNREQLSTsEENSKKTIDMESTEVFTKK	Ambiguous	Alpha-S2-casein OS=Ovis aries OX=9940 GN=CSN1S2 PE=2 SV=1 - [CASA2_SHEEP]	1	1	P04654	S16(Phospho)	HCD		0.0456	6	8	0	0.001858	907783	3.34651	0	25.0459	80	5	802.787	4009.9	-1.5495	143.691	53820	53820	MS2	0/0	CTRL3_I_230319_01.raw
												High						AGPFTPTVNREQLSTSEEnsKKTIDmESTEVFTKK	Ambiguous	Alpha-S2-casein OS=Ovis aries OX=9940 GN=CSN1S2 PE=2 SV=1 - [CASA2_SHEEP]	1	1	P04654	N19(Deamidated); S20(Phospho); M26(Oxidation)	HCD		0.0132	3	3	0.005	0.0515	915420	3.73028	0	36.5556	80	5	806.187	4026.91	4.70461	135.436	52587	52587	MS2	0/0	CTRL_I_220319_01.raw
																High		AGPFTPTVNREQLSTSEEnsKKTIDMEsTEVFTKK	Ambiguous	Alpha-S2-casein OS=Ovis aries OX=9940 GN=CSN1S2 PE=2 SV=1 - [CASA2_SHEEP]	1	1	P04654	N19(Deamidated); S20(Phospho); S28(Phospho)	HCD		0.0212	4	5	0.003	0.01504	885861	5.07245	0	24.6171	80	4	1023.48	4090.88	5.83268	145.19	54511	54511	MS2	0/0	CTRL3_I_230319_01.raw
																	High	AGPFTPTVNREQLSTSEEnsKKTIDMEsTEVFTKK	Ambiguous	Alpha-S2-casein OS=Ovis aries OX=9940 GN=CSN1S2 PE=2 SV=1 - [CASA2_SHEEP]	1	1	P04654	N19(Deamidated); S20(Phospho); S28(Phospho)	HCD	0.0094	0	1	1	0.003	0.03034	882756	4.23754	0	49.0977	80	4	1023.48	4090.88	5.47461	145.341	54990	54990	MS2	0/0	CTRL3_I_250319_02.raw
												High						AGPFTPTVNREQLSTSEEnSKKtIDmESTEVFTKK	Ambiguous	Alpha-S2-casein OS=Ovis aries OX=9940 GN=CSN1S2 PE=2 SV=1 - [CASA2_SHEEP]	1	1	P04654	N19(Deamidated); T23(Phospho); M26(Oxidation)	HCD		0.0291	7	8	0.006	0.05432	915420	3.66865	0	36.5556	80	5	806.187	4026.91	4.70461	135.436	52587	52587	MS2	0/0	CTRL_I_220319_01.raw
																High		AGPFTPTVNREQLSTSEEnSKKTIDMESTEVFTKK	Ambiguous	Alpha-S2-casein OS=Ovis aries OX=9940 GN=CSN1S2 PE=2 SV=1 - [CASA2_SHEEP]	1	1	P04654	N19(Deamidated)	HCD		0.0444	3	4	0	0.002044	713423	3.65594	0	56.306	80	6	655.997	3930.95	4.70819	143.866	53896	53896	MS2	0/0	CTRL3_I_230319_01.raw
																	High	AGPFTPTVNREQLSTSEEnSKKTIDMESTEVFTKK	Ambiguous	Alpha-S2-casein OS=Ovis aries OX=9940 GN=CSN1S2 PE=2 SV=1 - [CASA2_SHEEP]	1	1	P04654	N19(Deamidated)	HCD		0.0207	4	4	0.001	0.003625	704142	2.36681	0	58.5497	80	5	786.996	3930.95	5.34821	144.118	54422	54422	MS2	0/0	CTRL3_I_250319_02.raw
												High						AGPFTPTVNREQLSTSEENsKKTIDMESTEVFTKK	Ambiguous	Alpha-S2-casein OS=Ovis aries OX=9940 GN=CSN1S2 PE=2 SV=1 - [CASA2_SHEEP]	1	1	P04654	S20(Phospho)	HCD		0.0075	2	2	0	0.0003761	906191	6.63719	0	2.53001	28	5	802.788	4009.91	0.0487168	142.487	55881	55881	MS2	0/0	CTRL_I_220319_01.raw
													High					AGPFTPTVNREQLSTSEENsKKTIDMESTEVFTKK	Ambiguous	Alpha-S2-casein OS=Ovis aries OX=9940 GN=CSN1S2 PE=2 SV=1 - [CASA2_SHEEP]	1	1	P04654	S20(Phospho)	HCD		0.0484	5	5	0.001	0.01489	902168	6.49317	0	11.0508	57	5	802.787	4009.91	-0.560127	143.063	57331	57331	MS2	0/0	CTRL_I_240319_02.raw
														High				AGPFTPTVNREQLSTSEENsKKTIDMESTEVFTKK	Ambiguous	Alpha-S2-casein OS=Ovis aries OX=9940 GN=CSN1S2 PE=2 SV=1 - [CASA2_SHEEP]	1	1	P04654	S20(Phospho)	HCD		0.0319	6	6	0.001	0.002175	906854	4.55325	0	22.8676	80	5	802.788	4009.91	-0.33181	144.659	53753	53753	MS2	0/0	CTRL2_I_230319_01.raw
																High		AGPFTPTVNREQLSTSEENsKKTIDMESTEVFTKK	Ambiguous	Alpha-S2-casein OS=Ovis aries OX=9940 GN=CSN1S2 PE=2 SV=1 - [CASA2_SHEEP]	1	1	P04654	S20(Phospho)	HCD		0.0427	5	7	0	0.001633	907783	3.3603	0	25.0459	80	5	802.787	4009.9	-1.5495	143.691	53820	53820	MS2	0/0	CTRL3_I_230319_01.raw
																	High	AGPFTPTVNREQLSTSEENsKKTIDMESTEVFTKK	Ambiguous	Alpha-S2-casein OS=Ovis aries OX=9940 GN=CSN1S2 PE=2 SV=1 - [CASA2_SHEEP]	1	1	P04654	S20(Phospho)	HCD		0.0381	3	3	0.004	0.04697	906191	4.54035	0	30.3057	80	5	802.788	4009.91	0.0487168	143.669	54223	54223	MS2	0/0	CTRL3_I_250319_02.raw
												High						AGPFTPTVNREQLSTSEENSKKtIDMESTEVFTKK	Ambiguous	Alpha-S2-casein OS=Ovis aries OX=9940 GN=CSN1S2 PE=2 SV=1 - [CASA2_SHEEP]	1	1	P04654	T23(Phospho)	HCD		0.0404	5	5	0.001	0.0008543	906191	6.41662	0	2.53001	28	5	802.788	4009.91	0.0487168	142.487	55881	55881	MS2	0/0	CTRL_I_220319_01.raw
														High				AGPFTPTVNREQLSTSEENSKKtIDMESTEVFTKK	Ambiguous	Alpha-S2-casein OS=Ovis aries OX=9940 GN=CSN1S2 PE=2 SV=1 - [CASA2_SHEEP]	1	1	P04654	T23(Phospho)	HCD		0.0191	2	2	0.001	0.003545	906854	4.61318	0	22.8676	80	5	802.788	4009.91	-0.33181	144.659	53753	53753	MS2	0/0	CTRL2_I_230319_01.raw
																High		AGPFTPTVNREQLSTSEENSKKtIDMESTEVFTKK	Ambiguous	Alpha-S2-casein OS=Ovis aries OX=9940 GN=CSN1S2 PE=2 SV=1 - [CASA2_SHEEP]	1	1	P04654	T23(Phospho)	HCD		0.0199	3	3	0	0.002346	907783	3.44375	0	25.0459	80	5	802.787	4009.9	-1.5495	143.691	53820	53820	MS2	0/0	CTRL3_I_230319_01.raw
																	High	AGPFTPTVNREQLSTSEENSKKtIDMESTEVFTKK	Ambiguous	Alpha-S2-casein OS=Ovis aries OX=9940 GN=CSN1S2 PE=2 SV=1 - [CASA2_SHEEP]	1	1	P04654	T23(Phospho)	HCD	0.0085	0	1	1	0.003	0.03828	906191	4.7155	0	30.3057	80	5	802.788	4009.91	0.0487168	143.669	54223	54223	MS2	0/0	CTRL3_I_250319_02.raw
														High				AGssSSSEEIVPNSAEQK	Ambiguous	Alpha-S1-casein OS=Ovis aries OX=9940 GN=CSN1S1 PE=1 SV=3 - [CASA1_SHEEP]	1	1	P04653	S3(Phospho); S4(Phospho)	HCD		0.0351	3	3	0	3.056e-05	54366	2.20104	0	0	80	2	983.888	1966.77	0.526344	119.028	41946	41946	MS2	0/0	CTRL2_I_230319_01.raw
																	High	AGssSSSEEIVPNSAEQK	Ambiguous	Alpha-S1-casein OS=Ovis aries OX=9940 GN=CSN1S1 PE=1 SV=3 - [CASA1_SHEEP]	1	1	P04653	S3(Phospho); S4(Phospho)	HCD		0.0064	3	4	0.001	0.006764	51644	1.56293	0	0	80	2	983.886	1966.76	-1.70805	119.282	42897	42897	MS2	0/0	CTRL3_I_250319_02.raw
												High						AGsSSSSEEIVPNSAEQK	Ambiguous	Alpha-S1-casein OS=Ovis aries OX=9940 GN=CSN1S1 PE=1 SV=3 - [CASA1_SHEEP]	1	1	P04653	S3(Phospho)	HCD		0.0456	3	3	0	0.0004191	81312	3.14083	0	7.60977	80	2	943.905	1886.8	0.625224	95.8759	34068	34068	MS2	0/0	CTRL_I_220319_01.raw
												High						AGsSSSSEEIVPNSAEQK	Ambiguous	Alpha-S1-casein OS=Ovis aries OX=9940 GN=CSN1S1 PE=1 SV=3 - [CASA1_SHEEP]	1	1	P04653	S3(Phospho)	HCD		0.0173	5	5	0.007	0.06489	79104	1.70205	0	18.9771	80	2	943.904	1886.8	-0.539321	98.1377	35124	35124	MS2	0/0	CTRL_I_220319_01.raw
													High					AGsSSSSEEIVPNSAEQK	Ambiguous	Alpha-S1-casein OS=Ovis aries OX=9940 GN=CSN1S1 PE=1 SV=3 - [CASA1_SHEEP]	1	1	P04653	S3(Phospho)	HCD		0.0302	2	2	0	0.005631	81337	2.56661	0	11.0679	80	2	943.905	1886.8	0.689921	96.2434	35392	35392	MS2	0/0	CTRL_I_240319_02.raw
															High			AGsSSSSEEIVPNSAEQK	Unambiguous	Alpha-S1-casein OS=Ovis aries OX=9940 GN=CSN1S1 PE=1 SV=3 - [CASA1_SHEEP]	1	1	P04653	S3(Phospho)	HCD	1	0	1	1	0.008	0.07305	79803	1.01366	0	0	80	2	943.905	1886.8	0.49583	96.2017	31871	31871	MS2	0/0	CTRL2_I_240319_02.raw
															High			AGsSSSSEEIVPNSAEQK	Ambiguous	Alpha-S1-casein OS=Ovis aries OX=9940 GN=CSN1S1 PE=1 SV=3 - [CASA1_SHEEP]	1	1	P04653	S3(Phospho)	HCD	0.0109	0	1	1	0	5.206e-06	78307	2.75781	0	0	80	2	943.904	1886.8	0.0429515	98.3661	32855	32855	MS2	0/0	CTRL2_I_240319_02.raw
																High		AGsSSSSEEIVPNSAEQK	Ambiguous	Alpha-S1-casein OS=Ovis aries OX=9940 GN=CSN1S1 PE=1 SV=3 - [CASA1_SHEEP]	1	1	P04653	S3(Phospho)	HCD		0.0461	4	4	0	0.0004005	79068	2.68901	0	0	80	2	943.904	1886.8	-0.604018	98.6186	33068	33068	MS2	0/0	CTRL3_I_230319_01.raw
																	High	AGsSSSSEEIVPNSAEQK	Unambiguous	Alpha-S1-casein OS=Ovis aries OX=9940 GN=CSN1S1 PE=1 SV=3 - [CASA1_SHEEP]	1	1	P04653	S3(Phospho)	HCD	1	0	1	1	0	0.001047	77464	2.27567	0	20.4937	80	2	943.905	1886.8	0.237042	98.8305	33529	33529	MS2	0/0	CTRL3_I_250319_02.raw
													High					AGSssSSEEIVPNSAEQK	Unambiguous	Alpha-S1-casein OS=Ovis aries OX=9940 GN=CSN1S1 PE=1 SV=3 - [CASA1_SHEEP]	1	1	P04653	S4(Phospho); S5(Phospho)	HCD	1	0	1	1	0.001	0.01909	54011	1.64845	0	49.3929	80	2	983.887	1966.77	-0.590852	118.643	45858	45858	MS2	0/0	CTRL_I_240319_02.raw
														High				AGSssSSEEIVPNSAEQK	Ambiguous	Alpha-S1-casein OS=Ovis aries OX=9940 GN=CSN1S1 PE=1 SV=3 - [CASA1_SHEEP]	1	1	P04653	S4(Phospho); S5(Phospho)	HCD		0.0175	2	2	0	2.962e-05	54366	2.24239	0	0	80	2	983.888	1966.77	0.526344	119.028	41946	41946	MS2	0/0	CTRL2_I_230319_01.raw
															High			AGSssSSEEIVPNSAEQK	Unambiguous	Alpha-S1-casein OS=Ovis aries OX=9940 GN=CSN1S1 PE=1 SV=3 - [CASA1_SHEEP]	1	1	P04653	S4(Phospho); S5(Phospho)	HCD	1	0	1	1	0.001	0.001134	53853	2.03203	0	7.25831	80	2	983.887	1966.77	-0.218453	118.655	42132	42132	MS2	0/0	CTRL2_I_240319_02.raw
																High		AGSssSSEEIVPNSAEQK	Unambiguous	Alpha-S1-casein OS=Ovis aries OX=9940 GN=CSN1S1 PE=1 SV=3 - [CASA1_SHEEP]	1	1	P04653	S4(Phospho); S5(Phospho)	HCD	1	0	1	1	0	8.348e-05	51672	2.30603	0	0	80	2	983.886	1966.76	-1.77012	119.029	42414	42414	MS2	0/0	CTRL3_I_230319_01.raw
																	High	AGSssSSEEIVPNSAEQK	Ambiguous	Alpha-S1-casein OS=Ovis aries OX=9940 GN=CSN1S1 PE=1 SV=3 - [CASA1_SHEEP]	1	1	P04653	S4(Phospho); S5(Phospho)	HCD		0.0064	3	3	0.001	0.006755	51644	1.5644	0	0	80	2	983.886	1966.76	-1.70805	119.282	42897	42897	MS2	0/0	CTRL3_I_250319_02.raw
												High						AGSsSSSEEIVPNSAEQK	Ambiguous	Alpha-S1-casein OS=Ovis aries OX=9940 GN=CSN1S1 PE=1 SV=3 - [CASA1_SHEEP]	1	1	P04653	S4(Phospho)	HCD		0.0243	2	2	0	0.0002935	81312	3.21099	0	7.60977	80	2	943.905	1886.8	0.625224	95.8759	34068	34068	MS2	0/0	CTRL_I_220319_01.raw
												High						AGSsSSSEEIVPNSAEQK	Ambiguous	Alpha-S1-casein OS=Ovis aries OX=9940 GN=CSN1S1 PE=1 SV=3 - [CASA1_SHEEP]	1	1	P04653	S4(Phospho)	HCD	0.0173	0	1	1	0.006	0.05689	79104	1.73361	0	18.9771	80	2	943.904	1886.8	-0.539321	98.1377	35124	35124	MS2	0/0	CTRL_I_220319_01.raw
													High					AGSsSSSEEIVPNSAEQK	Ambiguous	Alpha-S1-casein OS=Ovis aries OX=9940 GN=CSN1S1 PE=1 SV=3 - [CASA1_SHEEP]	1	1	P04653	S4(Phospho)	HCD	0.0302	0	1	1	0	0.004366	81337	2.65018	0	11.0679	80	2	943.905	1886.8	0.689921	96.2434	35392	35392	MS2	0/0	CTRL_I_240319_02.raw
														High				AGSsSSSEEIVPNSAEQK	Unambiguous	Alpha-S1-casein OS=Ovis aries OX=9940 GN=CSN1S1 PE=1 SV=3 - [CASA1_SHEEP]	1	1	P04653	S4(Phospho)	HCD	1	0	1	1	0.002	0.02376	78336	1.27813	0	0	80	2	943.904	1886.8	-0.34523	98.7067	32689	32689	MS2	0/0	CTRL2_I_230319_01.raw
															High			AGSsSSSEEIVPNSAEQK	Unambiguous	Alpha-S1-casein OS=Ovis aries OX=9940 GN=CSN1S1 PE=1 SV=3 - [CASA1_SHEEP]	1	1	P04653	S4(Phospho)	HCD	1	0	1	2	0.008	0.07305	79803	1.01366	0	0	80	2	943.905	1886.8	0.49583	96.2017	31871	31871	MS2	0/0	CTRL2_I_240319_02.raw
																High		AGSsSSSEEIVPNSAEQK	Ambiguous	Alpha-S1-casein OS=Ovis aries OX=9940 GN=CSN1S1 PE=1 SV=3 - [CASA1_SHEEP]	1	1	P04653	S4(Phospho)	HCD		0.0142	3	3	0	0.0001964	79068	2.77503	0	0	80	2	943.904	1886.8	-0.604018	98.6186	33068	33068	MS2	0/0	CTRL3_I_230319_01.raw
														High				AGSSssSEEIVPNSAEQK	Ambiguous	Alpha-S1-casein OS=Ovis aries OX=9940 GN=CSN1S1 PE=1 SV=3 - [CASA1_SHEEP]	1	1	P04653	S5(Phospho); S6(Phospho)	HCD	0.0175	0	1	1	0	2.884e-05	54366	2.2779	0	0	80	2	983.888	1966.77	0.526344	119.028	41946	41946	MS2	0/0	CTRL2_I_230319_01.raw
																	High	AGSSssSEEIVPNSAEQK	Ambiguous	Alpha-S1-casein OS=Ovis aries OX=9940 GN=CSN1S1 PE=1 SV=3 - [CASA1_SHEEP]	1	1	P04653	S5(Phospho); S6(Phospho)	HCD	0.0064	0	1	2	0.001	0.006745	51644	1.56591	0	0	80	2	983.886	1966.76	-1.70805	119.282	42897	42897	MS2	0/0	CTRL3_I_250319_02.raw
												High						AGSSsSSEEIVPNSAEQK	Ambiguous	Alpha-S1-casein OS=Ovis aries OX=9940 GN=CSN1S1 PE=1 SV=3 - [CASA1_SHEEP]	1	1	P04653	S5(Phospho)	HCD	0.0173	0	1	3	0.006	0.0569	79104	1.73348	0	18.9771	80	2	943.904	1886.8	-0.539321	98.1377	35124	35124	MS2	0/0	CTRL_I_220319_01.raw
													High					AGSSsSSEEIVPNSAEQK	Ambiguous	Alpha-S1-casein OS=Ovis aries OX=9940 GN=CSN1S1 PE=1 SV=3 - [CASA1_SHEEP]	1	1	P04653	S5(Phospho)	HCD		0.0453	3	4	0	0.004667	81337	2.52583	0	11.0679	80	2	943.905	1886.8	0.689921	96.2434	35392	35392	MS2	0/0	CTRL_I_240319_02.raw
															High			AGSSsSSEEIVPNSAEQK	Unambiguous	Alpha-S1-casein OS=Ovis aries OX=9940 GN=CSN1S1 PE=1 SV=3 - [CASA1_SHEEP]	1	1	P04653	S5(Phospho)	HCD	1	0	1	4	0.008	0.07316	79803	1.01162	0	0	80	2	943.905	1886.8	0.49583	96.2017	31871	31871	MS2	0/0	CTRL2_I_240319_02.raw
																	High	AGSSSssEEIVPNSAEQK	Ambiguous	Alpha-S1-casein OS=Ovis aries OX=9940 GN=CSN1S1 PE=1 SV=3 - [CASA1_SHEEP]	1	1	P04653	S6(Phospho); S7(Phospho)	HCD	0.0064	0	1	1	0.001	0.006743	51644	1.56632	0	0	80	2	983.886	1966.76	-1.70805	119.282	42897	42897	MS2	0/0	CTRL3_I_250319_02.raw
												High						AGSSSsSEEIVPNSAEQK	Ambiguous	Alpha-S1-casein OS=Ovis aries OX=9940 GN=CSN1S1 PE=1 SV=3 - [CASA1_SHEEP]	1	1	P04653	S6(Phospho)	HCD	0.0173	0	1	2	0.006	0.0569	79104	1.73349	0	18.9771	80	2	943.904	1886.8	-0.539321	98.1377	35124	35124	MS2	0/0	CTRL_I_220319_01.raw
													High					AGSSSsSEEIVPNSAEQK	Ambiguous	Alpha-S1-casein OS=Ovis aries OX=9940 GN=CSN1S1 PE=1 SV=3 - [CASA1_SHEEP]	1	1	P04653	S6(Phospho)	HCD		0.0453	3	3	0	0.004665	81337	2.52658	0	11.0679	80	2	943.905	1886.8	0.689921	96.2434	35392	35392	MS2	0/0	CTRL_I_240319_02.raw
															High			AGSSSsSEEIVPNSAEQK	Unambiguous	Alpha-S1-casein OS=Ovis aries OX=9940 GN=CSN1S1 PE=1 SV=3 - [CASA1_SHEEP]	1	1	P04653	S6(Phospho)	HCD	1	0	1	3	0.008	0.07311	79803	1.01255	0	0	80	2	943.905	1886.8	0.49583	96.2017	31871	31871	MS2	0/0	CTRL2_I_240319_02.raw
															High			AGSSSsSEEIVPNSAEQK	Ambiguous	Alpha-S1-casein OS=Ovis aries OX=9940 GN=CSN1S1 PE=1 SV=3 - [CASA1_SHEEP]	1	1	P04653	S6(Phospho)	HCD		0.0145	3	3	0	4.541e-06	78307	2.72405	0	0	80	2	943.904	1886.8	0.0429515	98.3661	32855	32855	MS2	0/0	CTRL2_I_240319_02.raw
																High		AGSSSsSEEIVPNSAEQK	Ambiguous	Alpha-S1-casein OS=Ovis aries OX=9940 GN=CSN1S1 PE=1 SV=3 - [CASA1_SHEEP]	1	1	P04653	S6(Phospho)	HCD	0.0142	0	1	1	0	0.0001888	79068	2.82468	0	0	80	2	943.904	1886.8	-0.604018	98.6186	33068	33068	MS2	0/0	CTRL3_I_230319_01.raw
													High					AGSSSSsEEIVPNsAEQK	Unambiguous	Alpha-S1-casein OS=Ovis aries OX=9940 GN=CSN1S1 PE=1 SV=3 - [CASA1_SHEEP]	1	1	P04653	S7(Phospho); S14(Phospho)	HCD	1	0	1	1	0.001	0.01279	56834	4.0953	0	24.0181	80	2	983.889	1966.77	1.14701	110.518	42048	42048	MS2	0/0	CTRL_I_240319_02.raw
												High						AGSSSSsEEIVPNSAEQK	Ambiguous	Alpha-S1-casein OS=Ovis aries OX=9940 GN=CSN1S1 PE=1 SV=3 - [CASA1_SHEEP]	1	1	P04653	S7(Phospho)	HCD	0.0243	0	1	1	0	0.000216	81312	3.29182	0	7.60977	80	2	943.905	1886.8	0.625224	95.8759	34068	34068	MS2	0/0	CTRL_I_220319_01.raw
												High						AGSSSSsEEIVPNSAEQK	Ambiguous	Alpha-S1-casein OS=Ovis aries OX=9940 GN=CSN1S1 PE=1 SV=3 - [CASA1_SHEEP]	1	1	P04653	S7(Phospho)	HCD	0.0173	0	1	4	0.006	0.05697	79104	1.73202	0	18.9771	80	2	943.904	1886.8	-0.539321	98.1377	35124	35124	MS2	0/0	CTRL_I_220319_01.raw
													High					AGSSSSsEEIVPNSAEQK	Ambiguous	Alpha-S1-casein OS=Ovis aries OX=9940 GN=CSN1S1 PE=1 SV=3 - [CASA1_SHEEP]	1	1	P04653	S7(Phospho)	HCD		0.0453	3	5	0	0.004667	81337	2.52574	0	11.0679	80	2	943.905	1886.8	0.689921	96.2434	35392	35392	MS2	0/0	CTRL_I_240319_02.raw
															High			AGSSSSsEEIVPNSAEQK	Unambiguous	Alpha-S1-casein OS=Ovis aries OX=9940 GN=CSN1S1 PE=1 SV=3 - [CASA1_SHEEP]	1	1	P04653	S7(Phospho)	HCD	1	0	1	5	0.008	0.07325	79803	1.01012	0	0	80	2	943.905	1886.8	0.49583	96.2017	31871	31871	MS2	0/0	CTRL2_I_240319_02.raw
															High			AGSSSSsEEIVPNSAEQK	Ambiguous	Alpha-S1-casein OS=Ovis aries OX=9940 GN=CSN1S1 PE=1 SV=3 - [CASA1_SHEEP]	1	1	P04653	S7(Phospho)	HCD		0.0109	2	2	0	1.113e-05	78307	2.72659	0	0	80	2	943.904	1886.8	0.0429515	98.3661	32855	32855	MS2	0/0	CTRL2_I_240319_02.raw
																High		AGSSSSsEEIVPNSAEQK	Ambiguous	Alpha-S1-casein OS=Ovis aries OX=9940 GN=CSN1S1 PE=1 SV=3 - [CASA1_SHEEP]	1	1	P04653	S7(Phospho)	HCD	0.0142	0	1	2	0	0.0001889	79068	2.82426	0	0	80	2	943.904	1886.8	-0.604018	98.6186	33068	33068	MS2	0/0	CTRL3_I_230319_01.raw
												High						AGSSSSSEEIVPnSAEQK	Unambiguous	Alpha-S1-casein OS=Ovis aries OX=9940 GN=CSN1S1 PE=1 SV=3 - [CASA1_SHEEP]	1	1	P04653	N13(Deamidated)	HCD	1	0	1	1	0	0.0002724	75769	2.28807	0	5.20777	80	2	904.413	1807.82	-0.149337	81.2935	27382	27382	MS2	0/0	CTRL_I_220319_01.raw
												High						AGSSSSSEEIVPNsAEQK	Unambiguous	Alpha-S1-casein OS=Ovis aries OX=9940 GN=CSN1S1 PE=1 SV=3 - [CASA1_SHEEP]	1	1	P04653	S14(Phospho)	HCD	1	0	1	1	0	9.954e-05	78028	5.76919	0	0	80	2	943.902	1886.8	-2.48024	91.9188	32253	32253	MS2	0/0	CTRL_I_220319_01.raw
													High					AGSSSSSEEIVPNsAEQK	Unambiguous	Alpha-S1-casein OS=Ovis aries OX=9940 GN=CSN1S1 PE=1 SV=3 - [CASA1_SHEEP]	1	1	P04653	S14(Phospho)	HCD	1	0	1	1	0.009	0.167	77464	3.05209	0	0	80	2	943.905	1886.8	0.237042	92.3669	33593	33593	MS2	0/0	CTRL_I_240319_02.raw
												High						AGSSSSSEEIVPNSAEQK	Unambiguous	Alpha-S1-casein OS=Ovis aries OX=9940 GN=CSN1S1 PE=1 SV=3 - [CASA1_SHEEP]	1	1	P04653		HCD	1	0	1	1	0.001	0.00594	72289	1.80122	0	0	80	2	903.921	1806.83	-0.280548	79.4425	26526	26526	MS2	0/0	CTRL_I_220319_01.raw
												High						AGSSSSSEEIVPNSAEQK	Unambiguous	Alpha-S1-casein OS=Ovis aries OX=9940 GN=CSN1S1 PE=1 SV=3 - [CASA1_SHEEP]	1	1	P04653		HCD	1	0	1	1	0.001	0.007475	74456	2.26345	0	53.9982	80	3	602.949	1806.83	-0.794693	79.572	26585	26585	MS2	0/0	CTRL_I_220319_01.raw
												High						AGSSSSSEEIVPNSAEQK	Unambiguous	Alpha-S1-casein OS=Ovis aries OX=9940 GN=CSN1S1 PE=1 SV=3 - [CASA1_SHEEP]	1	1	P04653		HCD	1	0	1	1	0.001	0.002641	75800	1.85827	0	0	80	2	903.922	1806.84	0.935536	79.972	26771	26771	MS2	0/0	CTRL_I_220319_01.raw
													High					AGSSSSSEEIVPNSAEQK	Unambiguous	Alpha-S1-casein OS=Ovis aries OX=9940 GN=CSN1S1 PE=1 SV=3 - [CASA1_SHEEP]	1	1	P04653		HCD	1	0	1	1	0	0.004945	74755	2.20773	0	40.4057	80	3	602.949	1806.83	-1.20006	79.9595	27859	27859	MS2	0/0	CTRL_I_240319_02.raw
													High					AGSSSSSEEIVPNSAEQK	Unambiguous	Alpha-S1-casein OS=Ovis aries OX=9940 GN=CSN1S1 PE=1 SV=3 - [CASA1_SHEEP]	1	1	P04653		HCD	1	0	1	1	0	4.518e-06	74165	3.41694	0	0	80	2	903.921	1806.84	-0.145428	80.3139	28024	28024	MS2	0/0	CTRL_I_240319_02.raw
														High				AGSSSSSEEIVPNSAEQK	Unambiguous	Alpha-S1-casein OS=Ovis aries OX=9940 GN=CSN1S1 PE=1 SV=3 - [CASA1_SHEEP]	1	1	P04653		HCD	1	0	1	1	0	1.756e-10	71905	4.66503	0	0	80	2	903.921	1806.84	0.192374	80.5652	24617	24617	MS2	0/0	CTRL2_I_230319_01.raw
														High				AGSSSSSEEIVPNSAEQK	Unambiguous	Alpha-S1-casein OS=Ovis aries OX=9940 GN=CSN1S1 PE=1 SV=3 - [CASA1_SHEEP]	1	1	P04653		HCD	1	0	1	1	0.001	0.01147	75779	1.66078	0	36.9233	80	3	602.951	1806.84	0.928094	80.7423	24696	24696	MS2	0/0	CTRL2_I_230319_01.raw
															High			AGSSSSSEEIVPNSAEQK	Unambiguous	Alpha-S1-casein OS=Ovis aries OX=9940 GN=CSN1S1 PE=1 SV=3 - [CASA1_SHEEP]	1	1	P04653		HCD	1	0	1	1	0.001	0.002028	75362	2.30615	0	49.7415	80	3	602.95	1806.84	0.624073	80.2578	24803	24803	MS2	0/0	CTRL2_I_240319_02.raw
																High		AGSSSSSEEIVPNSAEQK	Unambiguous	Alpha-S1-casein OS=Ovis aries OX=9940 GN=CSN1S1 PE=1 SV=3 - [CASA1_SHEEP]	1	1	P04653		HCD	1	0	1	1	0.004	0.02273	72238	1.7958	0	44.894	80	3	602.95	1806.83	-0.490671	80.0743	24707	24707	MS2	0/0	CTRL3_I_230319_01.raw
																High		AGSSSSSEEIVPNSAEQK	Unambiguous	Alpha-S1-casein OS=Ovis aries OX=9940 GN=CSN1S1 PE=1 SV=3 - [CASA1_SHEEP]	1	1	P04653		HCD	1	0	1	1	0	2.709e-10	74140	5.001	0	3.2094	80	2	903.921	1806.83	-0.212988	80.1916	24760	24760	MS2	0/0	CTRL3_I_230319_01.raw
																	High	AGSSSSSEEIVPNSAEQK	Unambiguous	Alpha-S1-casein OS=Ovis aries OX=9940 GN=CSN1S1 PE=1 SV=3 - [CASA1_SHEEP]	1	1	P04653		HCD	1	0	1	1	0	9.727e-06	74140	2.68325	0	2.75442	80	2	903.921	1806.83	-0.212988	80.4865	25222	25222	MS2	0/0	CTRL3_I_250319_02.raw
																	High	AGSSSSSEEIVPNSAEqKYIQK	Unambiguous	Alpha-S1-casein OS=Ovis aries OX=9940 GN=CSN1S1 PE=1 SV=3 - [CASA1_SHEEP]	1	1	P04653	Q17(Deamidated)	HCD	1	0	1	1	0.001	0.007247	146910	2.46866	0	61.0136	80	3	780.717	2340.14	7.45304	107.267	37394	37394	MS2	0/0	CTRL3_I_250319_02.raw
												High						AGSSSSSEEIVPNSAEQKYIQK	Unambiguous	Alpha-S1-casein OS=Ovis aries OX=9940 GN=CSN1S1 PE=1 SV=3 - [CASA1_SHEEP]	1	1	P04653		HCD	1	0	1	1	0	0.0001143	141630	4.26437	0	8.85625	80	3	780.385	2339.14	2.37116	106.241	38904	38904	MS2	0/0	CTRL_I_220319_01.raw
														High				AGSSSSSEEIVPNSAEQKYIQK	Unambiguous	Alpha-S1-casein OS=Ovis aries OX=9940 GN=CSN1S1 PE=1 SV=3 - [CASA1_SHEEP]	1	1	P04653		HCD	1	0	1	1	0	6.363e-06	151015	3.21619	0	49.9247	80	3	780.381	2339.13	-2.95182	107.517	36696	36696	MS2	0/0	CTRL2_I_230319_01.raw
															High			AGSSSSSEEIVPNSAEQKYIQK	Unambiguous	Alpha-S1-casein OS=Ovis aries OX=9940 GN=CSN1S1 PE=1 SV=3 - [CASA1_SHEEP]	1	1	P04653		HCD	1	0	1	1	0.006	0.05131	146819	2.53926	0	6.32962	80	3	780.383	2339.13	-0.759996	106.989	36798	36798	MS2	0/0	CTRL2_I_240319_02.raw
																High		AGSSSSSEEIVPNSAEQKYIQK	Unambiguous	Alpha-S1-casein OS=Ovis aries OX=9940 GN=CSN1S1 PE=1 SV=3 - [CASA1_SHEEP]	1	1	P04653		HCD	1	0	1	1	0	0.005032	138718	2.93224	0	29.621	80	3	780.386	2339.14	3.31051	107.19	37005	37005	MS2	0/0	CTRL3_I_230319_01.raw
												High						AGSSSSSEEIVPNSAEqKYIQKEDVPS	Unambiguous	Alpha-S1-casein OS=Ovis aries OX=9940 GN=CSN1S1 PE=1 SV=3 - [CASA1_SHEEP]	1	1	P04653	Q17(Deamidated)	HCD	1	0	1	1	0.001	0.005053	327195	3.17978	0	23.0735	80	3	956.453	2867.34	0.636286	142.871	56062	56062	MS2	0/0	CTRL_I_220319_01.raw
												High						AGSSSSSEEIVPnSAEQKYIQKEDVPSE	Unambiguous	Alpha-S1-casein OS=Ovis aries OX=9940 GN=CSN1S1 PE=1 SV=3 - [CASA1_SHEEP]	1	1	P04653	N13(Deamidated)	HCD	1	0	1	1	0.004	0.03675	373884	1.80966	0	57.5436	80	3	999.471	2996.4	4.47993	134.774	52277	52277	MS2	0/0	CTRL_I_220319_01.raw
												High						AGSSSSSEEIVPNSAEQKYIQKEDVPSE	Unambiguous	Alpha-S1-casein OS=Ovis aries OX=9940 GN=CSN1S1 PE=1 SV=3 - [CASA1_SHEEP]	1	1	P04653		HCD	1	0	1	1	0.001	0.0006706	373512	3.06899	0	0	80	3	999.138	2995.4	-0.223089	129.814	49939	49939	MS2	0/0	CTRL_I_220319_01.raw
													High					AGSSSSSEEIVPNSAEQKYIQKEDVPSE	Unambiguous	Alpha-S1-casein OS=Ovis aries OX=9940 GN=CSN1S1 PE=1 SV=3 - [CASA1_SHEEP]	1	1	P04653		HCD	1	0	1	1	0	0.0006801	374498	3.95537	0	0	80	3	999.138	2995.4	-0.834378	130.257	51328	51328	MS2	0/0	CTRL_I_240319_02.raw
														High				AGssSSSEEIVPNSAEQKYIqKEDVPSER	Unambiguous	Alpha-S1-casein OS=Ovis aries OX=9940 GN=CSN1S1 PE=1 SV=3 - [CASA1_SHEEP]	1	1	P04653	S3(Phospho); S4(Phospho); Q21(Deamidated)	HCD	1	0	1	3	0.001	0.0194	359803	2.33676	0	36.4883	80	3	1104.82	3312.44	6.6048	143.976	53447	53447	MS2	0/0	CTRL2_I_230319_01.raw
																	High	AGsSSSSEEIVPnSAEqKYIQKEDVPSER	Ambiguous	Alpha-S1-casein OS=Ovis aries OX=9940 GN=CSN1S1 PE=1 SV=3 - [CASA1_SHEEP]	1	1	P04653	S3(Phospho); N13(Deamidated); Q17(Deamidated)	HCD	0.0139	0	1	2	0	0.0006376	445215	3.59304	0	48.4846	80	4	809.121	3233.46	7.80485	132.698	49162	49162	MS2	0/0	CTRL3_I_250319_02.raw
															High			AGsSSSSEEIVPnSAEQKYIQKEDVPSER	Unambiguous	Alpha-S1-casein OS=Ovis aries OX=9940 GN=CSN1S1 PE=1 SV=3 - [CASA1_SHEEP]	1	1	P04653	S3(Phospho); N13(Deamidated)	HCD	1	0	1	5	0.006	0.0421	450890	1.49707	0	44.8478	80	3	1078.16	3232.47	5.67998	127.87	46408	46408	MS2	0/0	CTRL2_I_240319_02.raw
															High			AGsSSSSEEIVPnSAEQKYIQKEDVPSER	Unambiguous	Alpha-S1-casein OS=Ovis aries OX=9940 GN=CSN1S1 PE=1 SV=3 - [CASA1_SHEEP]	1	1	P04653	S3(Phospho); N13(Deamidated)	HCD	1	0	1	7	0.001	0.01198	445211	1.71961	0	50.6856	80	3	1078.16	3232.47	4.2072	128.714	46801	46801	MS2	0/0	CTRL2_I_240319_02.raw
															High			AGsSSSSEEIVPNSAEqKYIQKEDVPSER	Unambiguous	Alpha-S1-casein OS=Ovis aries OX=9940 GN=CSN1S1 PE=1 SV=3 - [CASA1_SHEEP]	1	1	P04653	S3(Phospho); Q17(Deamidated)	HCD	1	0	1	8	0.001	0.01198	445211	1.71961	0	50.6856	80	3	1078.16	3232.47	4.2072	128.714	46801	46801	MS2	0/0	CTRL2_I_240319_02.raw
												High						AGsSSSSEEIVPNSAEQKYIQKEDVPSER	Ambiguous	Alpha-S1-casein OS=Ovis aries OX=9940 GN=CSN1S1 PE=1 SV=3 - [CASA1_SHEEP]	1	1	P04653	S3(Phospho)	HCD	0.002	0	1	2	0.001	0.0004664	418847	5.02614	0	81.427	80	4	808.617	3231.45	-6.69171	127.505	48855	48855	MS2	0/0	CTRL_I_220319_01.raw
													High					AGsSSSSEEIVPNSAEQKYIQKEDVPSER	Ambiguous	Alpha-S1-casein OS=Ovis aries OX=9940 GN=CSN1S1 PE=1 SV=3 - [CASA1_SHEEP]	1	1	P04653	S3(Phospho)	HCD		0.0068	2	3	0	0.0001557	437915	4.35702	0	31.534	80	4	808.621	3231.46	-2.46081	128.234	50375	50375	MS2	0/0	CTRL_I_240319_02.raw
													High					AGsSSSSEEIVPNSAEQKYIQKEDVPSER	Ambiguous	Alpha-S1-casein OS=Ovis aries OX=9940 GN=CSN1S1 PE=1 SV=3 - [CASA1_SHEEP]	1	1	P04653	S3(Phospho)	HCD	0.038	0	1	1	0	0.001963	449376	3.1595	0	0	80	3	1077.83	3231.47	0.470953	128.318	50415	50415	MS2	0/0	CTRL_I_240319_02.raw
														High				AGsSSSSEEIVPNSAEQKYIQKEDVPSER	Ambiguous	Alpha-S1-casein OS=Ovis aries OX=9940 GN=CSN1S1 PE=1 SV=3 - [CASA1_SHEEP]	1	1	P04653	S3(Phospho)	HCD		0.0024	2	2	0	4.819e-05	433379	4.16474	0	34.3926	80	4	808.62	3231.46	-2.98967	128.967	46565	46565	MS2	0/0	CTRL2_I_230319_01.raw
														High				AGsSSSSEEIVPNSAEQKYIQKEDVPSER	Ambiguous	Alpha-S1-casein OS=Ovis aries OX=9940 GN=CSN1S1 PE=1 SV=3 - [CASA1_SHEEP]	1	1	P04653	S3(Phospho)	HCD	0.0109	0	1	2	0	3.067e-05	439412	4.56994	0	22.6251	80	4	808.621	3231.46	-1.93195	129.891	46996	46996	MS2	0/0	CTRL2_I_230319_01.raw
															High			AGsSSSSEEIVPNSAEQKYIQKEDVPSER	Unambiguous	Alpha-S1-casein OS=Ovis aries OX=9940 GN=CSN1S1 PE=1 SV=3 - [CASA1_SHEEP]	1	1	P04653	S3(Phospho)	HCD	1	0	1	4	0.001	0.007028	444760	1.49748	0	0	80	3	1077.83	3231.47	-0.662311	128.019	46475	46475	MS2	0/0	CTRL2_I_240319_02.raw
															High			AGsSSSSEEIVPNSAEQKYIQKEDVPSER	Ambiguous	Alpha-S1-casein OS=Ovis aries OX=9940 GN=CSN1S1 PE=1 SV=3 - [CASA1_SHEEP]	1	1	P04653	S3(Phospho)	HCD	0.0122	0	1	2	0.001	0.0003938	450236	4.09759	0	27.8681	80	4	808.623	3231.47	0.0323744	128.845	46862	46862	MS2	0/0	CTRL2_I_240319_02.raw
															High			AGsSSSSEEIVPNSAEQKYIQKEDVPSER	Unambiguous	Alpha-S1-casein OS=Ovis aries OX=9940 GN=CSN1S1 PE=1 SV=3 - [CASA1_SHEEP]	1	1	P04653	S3(Phospho)	HCD	1	0	1	2	0.007	0.05814	449201	1.46159	0	0	80	3	1077.83	3231.47	-0.322332	129.252	47052	47052	MS2	0/0	CTRL2_I_240319_02.raw
																High		AGsSSSSEEIVPNSAEQKYIQKEDVPSER	Ambiguous	Alpha-S1-casein OS=Ovis aries OX=9940 GN=CSN1S1 PE=1 SV=3 - [CASA1_SHEEP]	1	1	P04653	S3(Phospho)	HCD		0.0361	3	3	0	0.000123	445324	4.0042	0	23.562	80	4	808.622	3231.47	-0.723136	128.401	46776	46776	MS2	0/0	CTRL3_I_230319_01.raw
																High		AGsSSSSEEIVPNSAEQKYIQKEDVPSER	Ambiguous	Alpha-S1-casein OS=Ovis aries OX=9940 GN=CSN1S1 PE=1 SV=3 - [CASA1_SHEEP]	1	1	P04653	S3(Phospho)	HCD		0.0134	2	2	0	0.0001954	450458	2.93689	0	4.4118	80	3	1077.83	3231.47	0.325746	129.324	47209	47209	MS2	0/0	CTRL3_I_230319_01.raw
																	High	AGsSSSSEEIVPNSAEQKYIQKEDVPSER	Unambiguous	Alpha-S1-casein OS=Ovis aries OX=9940 GN=CSN1S1 PE=1 SV=3 - [CASA1_SHEEP]	1	1	P04653	S3(Phospho)	HCD	1	0	1	5	0.002	0.02203	460740	1.23249	0	59.3632	80	3	1077.83	3231.48	3.19078	128.419	47161	47161	MS2	0/0	CTRL3_I_250319_02.raw
																	High	AGsSSSSEEIVPNSAEQKYIQKEDVPSER	Ambiguous	Alpha-S1-casein OS=Ovis aries OX=9940 GN=CSN1S1 PE=1 SV=3 - [CASA1_SHEEP]	1	1	P04653	S3(Phospho)	HCD	0.0021	0	1	2	0	9.478e-06	439163	4.84346	0	32.2676	80	4	808.621	3231.46	-2.23416	128.679	47281	47281	MS2	0/0	CTRL3_I_250319_02.raw
																	High	AGsSSSSEEIVPNSAEQKYIQKEDVPSER	Unambiguous	Alpha-S1-casein OS=Ovis aries OX=9940 GN=CSN1S1 PE=1 SV=3 - [CASA1_SHEEP]	1	1	P04653	S3(Phospho)	HCD	1	0	1	1	0	0.0001413	454710	3.07084	0	0	80	3	1077.83	3231.47	1.26424	129.617	47720	47720	MS2	0/0	CTRL3_I_250319_02.raw
														High				AGSssSSEEIVPNSAEQKYIqKEDVPSER	Unambiguous	Alpha-S1-casein OS=Ovis aries OX=9940 GN=CSN1S1 PE=1 SV=3 - [CASA1_SHEEP]	1	1	P04653	S4(Phospho); S5(Phospho); Q21(Deamidated)	HCD	1	0	1	2	0.001	0.0194	359803	2.33721	0	36.4883	80	3	1104.82	3312.44	6.6048	143.976	53447	53447	MS2	0/0	CTRL2_I_230319_01.raw
																	High	AGSsSSSEEIVPnSAEqKYIQKEDVPSER	Ambiguous	Alpha-S1-casein OS=Ovis aries OX=9940 GN=CSN1S1 PE=1 SV=3 - [CASA1_SHEEP]	1	1	P04653	S4(Phospho); N13(Deamidated); Q17(Deamidated)	HCD	0.0139	0	1	1	0	0.0006374	445215	3.59329	0	48.4846	80	4	809.121	3233.46	7.80485	132.698	49162	49162	MS2	0/0	CTRL3_I_250319_02.raw
															High			AGSsSSSEEIVPnSAEQKYIQKEDVPSER	Unambiguous	Alpha-S1-casein OS=Ovis aries OX=9940 GN=CSN1S1 PE=1 SV=3 - [CASA1_SHEEP]	1	1	P04653	S4(Phospho); N13(Deamidated)	HCD	1	0	1	4	0.006	0.04208	450890	1.49768	0	44.8478	80	3	1078.16	3232.47	5.67998	127.87	46408	46408	MS2	0/0	CTRL2_I_240319_02.raw
															High			AGSsSSSEEIVPnSAEQKYIQKEDVPSER	Unambiguous	Alpha-S1-casein OS=Ovis aries OX=9940 GN=CSN1S1 PE=1 SV=3 - [CASA1_SHEEP]	1	1	P04653	S4(Phospho); N13(Deamidated)	HCD	1	0	1	9	0.001	0.01198	445211	1.71961	0	50.6856	80	3	1078.16	3232.47	4.2072	128.714	46801	46801	MS2	0/0	CTRL2_I_240319_02.raw
															High			AGSsSSSEEIVPNSAEqKYIQKEDVPSER	Unambiguous	Alpha-S1-casein OS=Ovis aries OX=9940 GN=CSN1S1 PE=1 SV=3 - [CASA1_SHEEP]	1	1	P04653	S4(Phospho); Q17(Deamidated)	HCD	1	0	1	10	0.001	0.01198	445211	1.71961	0	50.6856	80	3	1078.16	3232.47	4.2072	128.714	46801	46801	MS2	0/0	CTRL2_I_240319_02.raw
												High						AGSsSSSEEIVPNSAEQKYIQKEDVPSER	Ambiguous	Alpha-S1-casein OS=Ovis aries OX=9940 GN=CSN1S1 PE=1 SV=3 - [CASA1_SHEEP]	1	1	P04653	S4(Phospho)	HCD	0.002	0	1	1	0.001	0.0004663	418847	5.02677	0	81.427	80	4	808.617	3231.45	-6.69171	127.505	48855	48855	MS2	0/0	CTRL_I_220319_01.raw
													High					AGSsSSSEEIVPNSAEQKYIQKEDVPSER	Ambiguous	Alpha-S1-casein OS=Ovis aries OX=9940 GN=CSN1S1 PE=1 SV=3 - [CASA1_SHEEP]	1	1	P04653	S4(Phospho)	HCD		0.0068	2	2	0	0.0001557	437915	4.35777	0	31.534	80	4	808.621	3231.46	-2.46081	128.234	50375	50375	MS2	0/0	CTRL_I_240319_02.raw
													High					AGSsSSSEEIVPNSAEQKYIQKEDVPSER	Ambiguous	Alpha-S1-casein OS=Ovis aries OX=9940 GN=CSN1S1 PE=1 SV=3 - [CASA1_SHEEP]	1	1	P04653	S4(Phospho)	HCD	0.038	0	1	2	0	0.001963	449376	3.1595	0	0	80	3	1077.83	3231.47	0.470953	128.318	50415	50415	MS2	0/0	CTRL_I_240319_02.raw
														High				AGSsSSSEEIVPNSAEQKYIQKEDVPSER	Ambiguous	Alpha-S1-casein OS=Ovis aries OX=9940 GN=CSN1S1 PE=1 SV=3 - [CASA1_SHEEP]	1	1	P04653	S4(Phospho)	HCD	0.0024	0	1	1	0	4.818e-05	433379	4.16533	0	34.3926	80	4	808.62	3231.46	-2.98967	128.967	46565	46565	MS2	0/0	CTRL2_I_230319_01.raw
														High				AGSsSSSEEIVPNSAEQKYIQKEDVPSER	Ambiguous	Alpha-S1-casein OS=Ovis aries OX=9940 GN=CSN1S1 PE=1 SV=3 - [CASA1_SHEEP]	1	1	P04653	S4(Phospho)	HCD	0.0109	0	1	1	0	3.062e-05	439412	4.57184	0	22.6251	80	4	808.621	3231.46	-1.93195	129.891	46996	46996	MS2	0/0	CTRL2_I_230319_01.raw
															High			AGSsSSSEEIVPNSAEQKYIQKEDVPSER	Unambiguous	Alpha-S1-casein OS=Ovis aries OX=9940 GN=CSN1S1 PE=1 SV=3 - [CASA1_SHEEP]	1	1	P04653	S4(Phospho)	HCD	1	0	1	3	0.001	0.007028	444760	1.49748	0	0	80	3	1077.83	3231.47	-0.662311	128.019	46475	46475	MS2	0/0	CTRL2_I_240319_02.raw
															High			AGSsSSSEEIVPNSAEQKYIQKEDVPSER	Ambiguous	Alpha-S1-casein OS=Ovis aries OX=9940 GN=CSN1S1 PE=1 SV=3 - [CASA1_SHEEP]	1	1	P04653	S4(Phospho)	HCD	0.0122	0	1	1	0.001	0.0003938	450236	4.09765	0	27.8681	80	4	808.623	3231.47	0.0323744	128.845	46862	46862	MS2	0/0	CTRL2_I_240319_02.raw
															High			AGSsSSSEEIVPNSAEQKYIQKEDVPSER	Unambiguous	Alpha-S1-casein OS=Ovis aries OX=9940 GN=CSN1S1 PE=1 SV=3 - [CASA1_SHEEP]	1	1	P04653	S4(Phospho)	HCD	1	0	1	1	0.007	0.05812	449201	1.46226	0	0	80	3	1077.83	3231.47	-0.322332	129.252	47052	47052	MS2	0/0	CTRL2_I_240319_02.raw
																High		AGSsSSSEEIVPNSAEQKYIQKEDVPSER	Ambiguous	Alpha-S1-casein OS=Ovis aries OX=9940 GN=CSN1S1 PE=1 SV=3 - [CASA1_SHEEP]	1	1	P04653	S4(Phospho)	HCD		0.0337	2	2	0	0.0001229	445324	4.00587	0	23.562	80	4	808.622	3231.47	-0.723136	128.401	46776	46776	MS2	0/0	CTRL3_I_230319_01.raw
																High		AGSsSSSEEIVPNSAEQKYIQKEDVPSER	Ambiguous	Alpha-S1-casein OS=Ovis aries OX=9940 GN=CSN1S1 PE=1 SV=3 - [CASA1_SHEEP]	1	1	P04653	S4(Phospho)	HCD		0.0134	2	3	0	0.0001954	450458	2.93689	0	4.4118	80	3	1077.83	3231.47	0.325746	129.324	47209	47209	MS2	0/0	CTRL3_I_230319_01.raw
																	High	AGSsSSSEEIVPNSAEQKYIQKEDVPSER	Unambiguous	Alpha-S1-casein OS=Ovis aries OX=9940 GN=CSN1S1 PE=1 SV=3 - [CASA1_SHEEP]	1	1	P04653	S4(Phospho)	HCD	1	0	1	4	0.002	0.02203	460740	1.23249	0	59.3632	80	3	1077.83	3231.48	3.19078	128.419	47161	47161	MS2	0/0	CTRL3_I_250319_02.raw
																	High	AGSsSSSEEIVPNSAEQKYIQKEDVPSER	Ambiguous	Alpha-S1-casein OS=Ovis aries OX=9940 GN=CSN1S1 PE=1 SV=3 - [CASA1_SHEEP]	1	1	P04653	S4(Phospho)	HCD	0.0021	0	1	1	0	9.472e-06	439163	4.84417	0	32.2676	80	4	808.621	3231.46	-2.23416	128.679	47281	47281	MS2	0/0	CTRL3_I_250319_02.raw
																	High	AGSsSSSEEIVPNSAEQKYIQKEDVPSER	Unambiguous	Alpha-S1-casein OS=Ovis aries OX=9940 GN=CSN1S1 PE=1 SV=3 - [CASA1_SHEEP]	1	1	P04653	S4(Phospho)	HCD	1	0	1	2	0	0.0001413	454710	3.07084	0	0	80	3	1077.83	3231.47	1.26424	129.617	47720	47720	MS2	0/0	CTRL3_I_250319_02.raw
														High				AGSSssSEEIVPNSAEQKYIqKEDVPSER	Unambiguous	Alpha-S1-casein OS=Ovis aries OX=9940 GN=CSN1S1 PE=1 SV=3 - [CASA1_SHEEP]	1	1	P04653	S5(Phospho); S6(Phospho); Q21(Deamidated)	HCD	1	0	1	1	0.001	0.01939	359803	2.33771	0	36.4883	80	3	1104.82	3312.44	6.6048	143.976	53447	53447	MS2	0/0	CTRL2_I_230319_01.raw
																	High	AGSSsSSEEIVPnSAEqKYIQKEDVPSER	Ambiguous	Alpha-S1-casein OS=Ovis aries OX=9940 GN=CSN1S1 PE=1 SV=3 - [CASA1_SHEEP]	1	1	P04653	S5(Phospho); N13(Deamidated); Q17(Deamidated)	HCD		0.0418	6	6	0	0.0004325	445215	3.4368	0	48.4846	80	4	809.121	3233.46	7.80485	132.698	49162	49162	MS2	0/0	CTRL3_I_250319_02.raw
															High			AGSSsSSEEIVPnSAEQKYIQKEDVPSER	Unambiguous	Alpha-S1-casein OS=Ovis aries OX=9940 GN=CSN1S1 PE=1 SV=3 - [CASA1_SHEEP]	1	1	P04653	S5(Phospho); N13(Deamidated)	HCD	1	0	1	1	0.006	0.04207	450890	1.49808	0	44.8478	80	3	1078.16	3232.47	5.67998	127.87	46408	46408	MS2	0/0	CTRL2_I_240319_02.raw
															High			AGSSsSSEEIVPnSAEQKYIQKEDVPSER	Unambiguous	Alpha-S1-casein OS=Ovis aries OX=9940 GN=CSN1S1 PE=1 SV=3 - [CASA1_SHEEP]	1	1	P04653	S5(Phospho); N13(Deamidated)	HCD	1	0	1	3	0.001	0.01197	445211	1.7204	0	50.6856	80	3	1078.16	3232.47	4.2072	128.714	46801	46801	MS2	0/0	CTRL2_I_240319_02.raw
															High			AGSSsSSEEIVPNSAEqKYIQKEDVPSER	Unambiguous	Alpha-S1-casein OS=Ovis aries OX=9940 GN=CSN1S1 PE=1 SV=3 - [CASA1_SHEEP]	1	1	P04653	S5(Phospho); Q17(Deamidated)	HCD	1	0	1	1	0.001	0.01197	445211	1.7204	0	50.6856	80	3	1078.16	3232.47	4.2072	128.714	46801	46801	MS2	0/0	CTRL2_I_240319_02.raw
												High						AGSSsSSEEIVPNSAEQKYIQKEDVPSER	Ambiguous	Alpha-S1-casein OS=Ovis aries OX=9940 GN=CSN1S1 PE=1 SV=3 - [CASA1_SHEEP]	1	1	P04653	S5(Phospho)	HCD		0.0179	5	5	0	0.0004304	418847	4.93622	0	81.427	80	4	808.617	3231.45	-6.69171	127.505	48855	48855	MS2	0/0	CTRL_I_220319_01.raw
													High					AGSSsSSEEIVPNSAEQKYIQKEDVPSER	Ambiguous	Alpha-S1-casein OS=Ovis aries OX=9940 GN=CSN1S1 PE=1 SV=3 - [CASA1_SHEEP]	1	1	P04653	S5(Phospho)	HCD		0.0387	5	5	0	0.0001678	437915	4.21523	0	31.534	80	4	808.621	3231.46	-2.46081	128.234	50375	50375	MS2	0/0	CTRL_I_240319_02.raw
													High					AGSSsSSEEIVPNSAEQKYIQKEDVPSER	Ambiguous	Alpha-S1-casein OS=Ovis aries OX=9940 GN=CSN1S1 PE=1 SV=3 - [CASA1_SHEEP]	1	1	P04653	S5(Phospho)	HCD		0.038	3	3	0	0.002085	449376	3.04443	0	0	80	3	1077.83	3231.47	0.470953	128.318	50415	50415	MS2	0/0	CTRL_I_240319_02.raw
														High				AGSSsSSEEIVPNSAEQKYIQKEDVPSER	Ambiguous	Alpha-S1-casein OS=Ovis aries OX=9940 GN=CSN1S1 PE=1 SV=3 - [CASA1_SHEEP]	1	1	P04653	S5(Phospho)	HCD		0.036	4	5	0	5.296e-05	433379	4.01799	0	34.3926	80	4	808.62	3231.46	-2.98967	128.967	46565	46565	MS2	0/0	CTRL2_I_230319_01.raw
														High				AGSSsSSEEIVPNSAEQKYIQKEDVPSER	Ambiguous	Alpha-S1-casein OS=Ovis aries OX=9940 GN=CSN1S1 PE=1 SV=3 - [CASA1_SHEEP]	1	1	P04653	S5(Phospho)	HCD		0.0284	4	5	0	3.439e-05	439412	4.43833	0	22.6251	80	4	808.621	3231.46	-1.93195	129.891	46996	46996	MS2	0/0	CTRL2_I_230319_01.raw
															High			AGSSsSSEEIVPNSAEQKYIQKEDVPSER	Unambiguous	Alpha-S1-casein OS=Ovis aries OX=9940 GN=CSN1S1 PE=1 SV=3 - [CASA1_SHEEP]	1	1	P04653	S5(Phospho)	HCD	1	0	1	2	0.001	0.007026	444760	1.498	0	0	80	3	1077.83	3231.47	-0.662311	128.019	46475	46475	MS2	0/0	CTRL2_I_240319_02.raw
															High			AGSSsSSEEIVPNSAEQKYIQKEDVPSER	Ambiguous	Alpha-S1-casein OS=Ovis aries OX=9940 GN=CSN1S1 PE=1 SV=3 - [CASA1_SHEEP]	1	1	P04653	S5(Phospho)	HCD		0.0268	5	5	0.001	0.0004298	450236	3.99272	0	27.8681	80	4	808.623	3231.47	0.0323744	128.845	46862	46862	MS2	0/0	CTRL2_I_240319_02.raw
																High		AGSSsSSEEIVPNSAEQKYIQKEDVPSER	Ambiguous	Alpha-S1-casein OS=Ovis aries OX=9940 GN=CSN1S1 PE=1 SV=3 - [CASA1_SHEEP]	1	1	P04653	S5(Phospho)	HCD		0.0482	4	5	0	0.0001274	445324	3.94885	0	23.562	80	4	808.622	3231.47	-0.723136	128.401	46776	46776	MS2	0/0	CTRL3_I_230319_01.raw
																High		AGSSsSSEEIVPNSAEQKYIQKEDVPSER	Ambiguous	Alpha-S1-casein OS=Ovis aries OX=9940 GN=CSN1S1 PE=1 SV=3 - [CASA1_SHEEP]	1	1	P04653	S5(Phospho)	HCD		0.0403	4	5	0	0.0002097	450458	2.85509	0	4.4118	80	3	1077.83	3231.47	0.325746	129.324	47209	47209	MS2	0/0	CTRL3_I_230319_01.raw
																	High	AGSSsSSEEIVPNSAEQKYIQKEDVPSER	Unambiguous	Alpha-S1-casein OS=Ovis aries OX=9940 GN=CSN1S1 PE=1 SV=3 - [CASA1_SHEEP]	1	1	P04653	S5(Phospho)	HCD	1	0	1	3	0.002	0.02201	460740	1.23312	0	59.3632	80	3	1077.83	3231.48	3.19078	128.419	47161	47161	MS2	0/0	CTRL3_I_250319_02.raw
																	High	AGSSsSSEEIVPNSAEQKYIQKEDVPSER	Ambiguous	Alpha-S1-casein OS=Ovis aries OX=9940 GN=CSN1S1 PE=1 SV=3 - [CASA1_SHEEP]	1	1	P04653	S5(Phospho)	HCD		0.0289	5	5	0	1.09e-05	439163	4.69503	0	32.2676	80	4	808.621	3231.46	-2.23416	128.679	47281	47281	MS2	0/0	CTRL3_I_250319_02.raw
														High				AGSSSssEEIVPnsAEQKYIQKEDVPSER	Unambiguous	Alpha-S1-casein OS=Ovis aries OX=9940 GN=CSN1S1 PE=1 SV=3 - [CASA1_SHEEP]	1	1	P04653	S6(Phospho); S7(Phospho); N13(Deamidated); S14(Phospho)	HCD	1	0	1	2	0.009	0.09421	181172	1.61295	0	79.2512	80	3	1131.47	3392.39	2.62827	161.155	61377	61377	MS2	0/0	CTRL2_I_230319_01.raw
																High		AGSSSssEEIVPnsAEQKYIQKEDVPSER	Unambiguous	Alpha-S1-casein OS=Ovis aries OX=9940 GN=CSN1S1 PE=1 SV=3 - [CASA1_SHEEP]	1	1	P04653	S6(Phospho); S7(Phospho); N13(Deamidated); S14(Phospho)	HCD	1	0	1	2	0	0.00314	160388	2.42504	0	27.2251	80	3	1131.47	3392.38	-0.826149	160.49	61611	61611	MS2	0/0	CTRL3_I_230319_01.raw
														High				AGSSSssEEIVPNsAEqKYIQKEDVPSER	Unambiguous	Alpha-S1-casein OS=Ovis aries OX=9940 GN=CSN1S1 PE=1 SV=3 - [CASA1_SHEEP]	1	1	P04653	S6(Phospho); S7(Phospho); S14(Phospho); Q17(Deamidated)	HCD	1	0	1	1	0.009	0.09416	181172	1.61383	0	79.2512	80	3	1131.47	3392.39	2.62827	161.155	61377	61377	MS2	0/0	CTRL2_I_230319_01.raw
																High		AGSSSssEEIVPNsAEqKYIQKEDVPSER	Unambiguous	Alpha-S1-casein OS=Ovis aries OX=9940 GN=CSN1S1 PE=1 SV=3 - [CASA1_SHEEP]	1	1	P04653	S6(Phospho); S7(Phospho); S14(Phospho); Q17(Deamidated)	HCD	1	0	1	1	0	0.003139	160388	2.42569	0	27.2251	80	3	1131.47	3392.38	-0.826149	160.49	61611	61611	MS2	0/0	CTRL3_I_230319_01.raw
														High				AGSSSssEEIVPNSAEQKYIqKEDVPSER	Unambiguous	Alpha-S1-casein OS=Ovis aries OX=9940 GN=CSN1S1 PE=1 SV=3 - [CASA1_SHEEP]	1	1	P04653	S6(Phospho); S7(Phospho); Q21(Deamidated)	HCD	1	0	1	4	0.001	0.01941	359803	2.33604	0	36.4883	80	3	1104.82	3312.44	6.6048	143.976	53447	53447	MS2	0/0	CTRL2_I_230319_01.raw
																	High	AGSSSsSEEIVPnSAEqKYIQKEDVPSER	Ambiguous	Alpha-S1-casein OS=Ovis aries OX=9940 GN=CSN1S1 PE=1 SV=3 - [CASA1_SHEEP]	1	1	P04653	S6(Phospho); N13(Deamidated); Q17(Deamidated)	HCD		0.0362	5	5	0	0.0004216	445215	3.46478	0	48.4846	80	4	809.121	3233.46	7.80485	132.698	49162	49162	MS2	0/0	CTRL3_I_250319_02.raw
												High						AGSSSsSEEIVPnSAEQKYIQKEDVPSER	Ambiguous	Alpha-S1-casein OS=Ovis aries OX=9940 GN=CSN1S1 PE=1 SV=3 - [CASA1_SHEEP]	1	1	P04653	S6(Phospho); N13(Deamidated)	HCD	0.0048	0	1	2	0.001	0.006978	445589	2.07276	0	68.4103	80	3	1078.16	3232.47	5.11352	127.928	49054	49054	MS2	0/0	CTRL_I_220319_01.raw
															High			AGSSSsSEEIVPnSAEQKYIQKEDVPSER	Unambiguous	Alpha-S1-casein OS=Ovis aries OX=9940 GN=CSN1S1 PE=1 SV=3 - [CASA1_SHEEP]	1	1	P04653	S6(Phospho); N13(Deamidated)	HCD	1	0	1	2	0.006	0.04207	450890	1.49808	0	44.8478	80	3	1078.16	3232.47	5.67998	127.87	46408	46408	MS2	0/0	CTRL2_I_240319_02.raw
															High			AGSSSsSEEIVPnSAEQKYIQKEDVPSER	Unambiguous	Alpha-S1-casein OS=Ovis aries OX=9940 GN=CSN1S1 PE=1 SV=3 - [CASA1_SHEEP]	1	1	P04653	S6(Phospho); N13(Deamidated)	HCD	1	0	1	2	0.001	0.01197	445211	1.7204	0	50.6856	80	3	1078.16	3232.47	4.2072	128.714	46801	46801	MS2	0/0	CTRL2_I_240319_02.raw
												High						AGSSSsSEEIVPNSAEqKYIQKEDVPSER	Ambiguous	Alpha-S1-casein OS=Ovis aries OX=9940 GN=CSN1S1 PE=1 SV=3 - [CASA1_SHEEP]	1	1	P04653	S6(Phospho); Q17(Deamidated)	HCD	0.0048	0	1	1	0.001	0.006978	445589	2.07276	0	68.4103	80	3	1078.16	3232.47	5.11352	127.928	49054	49054	MS2	0/0	CTRL_I_220319_01.raw
															High			AGSSSsSEEIVPNSAEqKYIQKEDVPSER	Unambiguous	Alpha-S1-casein OS=Ovis aries OX=9940 GN=CSN1S1 PE=1 SV=3 - [CASA1_SHEEP]	1	1	P04653	S6(Phospho); Q17(Deamidated)	HCD	1	0	1	4	0.001	0.01197	445211	1.7204	0	50.6856	80	3	1078.16	3232.47	4.2072	128.714	46801	46801	MS2	0/0	CTRL2_I_240319_02.raw
												High						AGSSSsSEEIVPNSAEQKYIqKEDVPSER	Ambiguous	Alpha-S1-casein OS=Ovis aries OX=9940 GN=CSN1S1 PE=1 SV=3 - [CASA1_SHEEP]	1	1	P04653	S6(Phospho); Q21(Deamidated)	HCD		0.0048	5	5	0.001	0.008661	445589	2.05986	0	68.4103	80	3	1078.16	3232.47	5.11352	127.928	49054	49054	MS2	0/0	CTRL_I_220319_01.raw
												High						AGSSSsSEEIVPNSAEQKYIQKEDVPSER	Ambiguous	Alpha-S1-casein OS=Ovis aries OX=9940 GN=CSN1S1 PE=1 SV=3 - [CASA1_SHEEP]	1	1	P04653	S6(Phospho)	HCD		0.0139	4	4	0	0.0004262	418847	4.961	0	81.427	80	4	808.617	3231.45	-6.69171	127.505	48855	48855	MS2	0/0	CTRL_I_220319_01.raw
													High					AGSSSsSEEIVPNSAEQKYIQKEDVPSER	Ambiguous	Alpha-S1-casein OS=Ovis aries OX=9940 GN=CSN1S1 PE=1 SV=3 - [CASA1_SHEEP]	1	1	P04653	S6(Phospho)	HCD		0.0364	4	4	0	0.0001663	437915	4.23231	0	31.534	80	4	808.621	3231.46	-2.46081	128.234	50375	50375	MS2	0/0	CTRL_I_240319_02.raw
														High				AGSSSsSEEIVPNSAEQKYIQKEDVPSER	Ambiguous	Alpha-S1-casein OS=Ovis aries OX=9940 GN=CSN1S1 PE=1 SV=3 - [CASA1_SHEEP]	1	1	P04653	S6(Phospho)	HCD		0.036	4	4	0	5.286e-05	433379	4.02093	0	34.3926	80	4	808.62	3231.46	-2.98967	128.967	46565	46565	MS2	0/0	CTRL2_I_230319_01.raw
														High				AGSSSsSEEIVPNSAEQKYIQKEDVPSER	Ambiguous	Alpha-S1-casein OS=Ovis aries OX=9940 GN=CSN1S1 PE=1 SV=3 - [CASA1_SHEEP]	1	1	P04653	S6(Phospho)	HCD		0.0284	4	4	0	3.433e-05	439412	4.44044	0	22.6251	80	4	808.621	3231.46	-1.93195	129.891	46996	46996	MS2	0/0	CTRL2_I_230319_01.raw
															High			AGSSSsSEEIVPNSAEQKYIQKEDVPSER	Unambiguous	Alpha-S1-casein OS=Ovis aries OX=9940 GN=CSN1S1 PE=1 SV=3 - [CASA1_SHEEP]	1	1	P04653	S6(Phospho)	HCD	1	0	1	1	0.001	0.007026	444760	1.498	0	0	80	3	1077.83	3231.47	-0.662311	128.019	46475	46475	MS2	0/0	CTRL2_I_240319_02.raw
															High			AGSSSsSEEIVPNSAEQKYIQKEDVPSER	Ambiguous	Alpha-S1-casein OS=Ovis aries OX=9940 GN=CSN1S1 PE=1 SV=3 - [CASA1_SHEEP]	1	1	P04653	S6(Phospho)	HCD		0.0244	4	4	0.001	0.0004289	450236	3.99525	0	27.8681	80	4	808.623	3231.47	0.0323744	128.845	46862	46862	MS2	0/0	CTRL2_I_240319_02.raw
																High		AGSSSsSEEIVPNSAEQKYIQKEDVPSER	Ambiguous	Alpha-S1-casein OS=Ovis aries OX=9940 GN=CSN1S1 PE=1 SV=3 - [CASA1_SHEEP]	1	1	P04653	S6(Phospho)	HCD		0.0482	4	4	0	0.000127	445324	3.95346	0	23.562	80	4	808.622	3231.47	-0.723136	128.401	46776	46776	MS2	0/0	CTRL3_I_230319_01.raw
																High		AGSSSsSEEIVPNSAEQKYIQKEDVPSER	Ambiguous	Alpha-S1-casein OS=Ovis aries OX=9940 GN=CSN1S1 PE=1 SV=3 - [CASA1_SHEEP]	1	1	P04653	S6(Phospho)	HCD		0.0403	4	4	0	0.0002094	450458	2.85671	0	4.4118	80	3	1077.83	3231.47	0.325746	129.324	47209	47209	MS2	0/0	CTRL3_I_230319_01.raw
																	High	AGSSSsSEEIVPNSAEQKYIQKEDVPSER	Unambiguous	Alpha-S1-casein OS=Ovis aries OX=9940 GN=CSN1S1 PE=1 SV=3 - [CASA1_SHEEP]	1	1	P04653	S6(Phospho)	HCD	1	0	1	2	0.002	0.02201	460740	1.23312	0	59.3632	80	3	1077.83	3231.48	3.19078	128.419	47161	47161	MS2	0/0	CTRL3_I_250319_02.raw
																	High	AGSSSsSEEIVPNSAEQKYIQKEDVPSER	Ambiguous	Alpha-S1-casein OS=Ovis aries OX=9940 GN=CSN1S1 PE=1 SV=3 - [CASA1_SHEEP]	1	1	P04653	S6(Phospho)	HCD		0.0165	4	4	0	7.983e-06	439163	4.76084	0	32.2676	80	4	808.621	3231.46	-2.23416	128.679	47281	47281	MS2	0/0	CTRL3_I_250319_02.raw
																	High	AGSSSSsEEIVPnSAEqKYIQKEDVPSER	Ambiguous	Alpha-S1-casein OS=Ovis aries OX=9940 GN=CSN1S1 PE=1 SV=3 - [CASA1_SHEEP]	1	1	P04653	S7(Phospho); N13(Deamidated); Q17(Deamidated)	HCD		0.0139	3	4	0	0.000394	445215	3.53893	0	48.4846	80	4	809.121	3233.46	7.80485	132.698	49162	49162	MS2	0/0	CTRL3_I_250319_02.raw
												High						AGSSSSsEEIVPnSAEQKYIQKEDVPSER	Ambiguous	Alpha-S1-casein OS=Ovis aries OX=9940 GN=CSN1S1 PE=1 SV=3 - [CASA1_SHEEP]	1	1	P04653	S7(Phospho); N13(Deamidated)	HCD	0.0048	0	1	4	0.001	0.006983	445589	2.07152	0	68.4103	80	3	1078.16	3232.47	5.11352	127.928	49054	49054	MS2	0/0	CTRL_I_220319_01.raw
															High			AGSSSSsEEIVPnSAEQKYIQKEDVPSER	Unambiguous	Alpha-S1-casein OS=Ovis aries OX=9940 GN=CSN1S1 PE=1 SV=3 - [CASA1_SHEEP]	1	1	P04653	S7(Phospho); N13(Deamidated)	HCD	1	0	1	3	0.006	0.04208	450890	1.49786	0	44.8478	80	3	1078.16	3232.47	5.67998	127.87	46408	46408	MS2	0/0	CTRL2_I_240319_02.raw
															High			AGSSSSsEEIVPnSAEQKYIQKEDVPSER	Ambiguous	Alpha-S1-casein OS=Ovis aries OX=9940 GN=CSN1S1 PE=1 SV=3 - [CASA1_SHEEP]	1	1	P04653	S7(Phospho); N13(Deamidated)	HCD	0.0294	0	1	1	0.001	0.007586	460055	2.72203	0	35.5428	80	4	808.876	3232.48	8.67801	128.202	46561	46561	MS2	0/0	CTRL2_I_240319_02.raw
															High			AGSSSSsEEIVPnSAEQKYIQKEDVPSER	Unambiguous	Alpha-S1-casein OS=Ovis aries OX=9940 GN=CSN1S1 PE=1 SV=3 - [CASA1_SHEEP]	1	1	P04653	S7(Phospho); N13(Deamidated)	HCD	1	0	1	6	0.001	0.01197	445211	1.7204	0	50.6856	80	3	1078.16	3232.47	4.2072	128.714	46801	46801	MS2	0/0	CTRL2_I_240319_02.raw
												High						AGSSSSsEEIVPNSAEqKYIQKEDVPSER	Ambiguous	Alpha-S1-casein OS=Ovis aries OX=9940 GN=CSN1S1 PE=1 SV=3 - [CASA1_SHEEP]	1	1	P04653	S7(Phospho); Q17(Deamidated)	HCD	0.0048	0	1	3	0.001	0.006983	445589	2.07152	0	68.4103	80	3	1078.16	3232.47	5.11352	127.928	49054	49054	MS2	0/0	CTRL_I_220319_01.raw
															High			AGSSSSsEEIVPNSAEqKYIQKEDVPSER	Ambiguous	Alpha-S1-casein OS=Ovis aries OX=9940 GN=CSN1S1 PE=1 SV=3 - [CASA1_SHEEP]	1	1	P04653	S7(Phospho); Q17(Deamidated)	HCD		0.0294	2	2	0.001	0.007936	460055	2.64427	0	35.5428	80	4	808.876	3232.48	8.67801	128.202	46561	46561	MS2	0/0	CTRL2_I_240319_02.raw
															High			AGSSSSsEEIVPNSAEqKYIQKEDVPSER	Unambiguous	Alpha-S1-casein OS=Ovis aries OX=9940 GN=CSN1S1 PE=1 SV=3 - [CASA1_SHEEP]	1	1	P04653	S7(Phospho); Q17(Deamidated)	HCD	1	0	1	5	0.001	0.01197	445211	1.7204	0	50.6856	80	3	1078.16	3232.47	4.2072	128.714	46801	46801	MS2	0/0	CTRL2_I_240319_02.raw
												High						AGSSSSsEEIVPNSAEQKYIqKEDVPSER	Ambiguous	Alpha-S1-casein OS=Ovis aries OX=9940 GN=CSN1S1 PE=1 SV=3 - [CASA1_SHEEP]	1	1	P04653	S7(Phospho); Q21(Deamidated)	HCD		0.0048	5	6	0.001	0.008669	445589	2.05862	0	68.4103	80	3	1078.16	3232.47	5.11352	127.928	49054	49054	MS2	0/0	CTRL_I_220319_01.raw
												High						AGSSSSsEEIVPNSAEQKYIQKEDVPSER	Ambiguous	Alpha-S1-casein OS=Ovis aries OX=9940 GN=CSN1S1 PE=1 SV=3 - [CASA1_SHEEP]	1	1	P04653	S7(Phospho)	HCD		0.002	3	3	0	0.0004161	418847	5.02181	0	81.427	80	4	808.617	3231.45	-6.69171	127.505	48855	48855	MS2	0/0	CTRL_I_220319_01.raw
													High					AGSSSSsEEIVPNSAEQKYIQKEDVPSER	Ambiguous	Alpha-S1-casein OS=Ovis aries OX=9940 GN=CSN1S1 PE=1 SV=3 - [CASA1_SHEEP]	1	1	P04653	S7(Phospho)	HCD	0.0068	0	1	1	0	0.0001529	437915	4.39226	0	31.534	80	4	808.621	3231.46	-2.46081	128.234	50375	50375	MS2	0/0	CTRL_I_240319_02.raw
													High					AGSSSSsEEIVPNSAEQKYIQKEDVPSER	Ambiguous	Alpha-S1-casein OS=Ovis aries OX=9940 GN=CSN1S1 PE=1 SV=3 - [CASA1_SHEEP]	1	1	P04653	S7(Phospho)	HCD		0.0475	4	4	0	0.00212	449376	3.01255	0	0	80	3	1077.83	3231.47	0.470953	128.318	50415	50415	MS2	0/0	CTRL_I_240319_02.raw
														High				AGSSSSsEEIVPNSAEQKYIQKEDVPSER	Ambiguous	Alpha-S1-casein OS=Ovis aries OX=9940 GN=CSN1S1 PE=1 SV=3 - [CASA1_SHEEP]	1	1	P04653	S7(Phospho)	HCD		0.0144	3	3	0	4.978e-05	433379	4.11429	0	34.3926	80	4	808.62	3231.46	-2.98967	128.967	46565	46565	MS2	0/0	CTRL2_I_230319_01.raw
														High				AGSSSSsEEIVPNSAEQKYIQKEDVPSER	Ambiguous	Alpha-S1-casein OS=Ovis aries OX=9940 GN=CSN1S1 PE=1 SV=3 - [CASA1_SHEEP]	1	1	P04653	S7(Phospho)	HCD		0.0109	3	3	0	3.208e-05	439412	4.5183	0	22.6251	80	4	808.621	3231.46	-1.93195	129.891	46996	46996	MS2	0/0	CTRL2_I_230319_01.raw
															High			AGSSSSsEEIVPNSAEQKYIQKEDVPSER	Unambiguous	Alpha-S1-casein OS=Ovis aries OX=9940 GN=CSN1S1 PE=1 SV=3 - [CASA1_SHEEP]	1	1	P04653	S7(Phospho)	HCD	1	0	1	5	0.001	0.007036	444760	1.49591	0	0	80	3	1077.83	3231.47	-0.662311	128.019	46475	46475	MS2	0/0	CTRL2_I_240319_02.raw
															High			AGSSSSsEEIVPNSAEQKYIQKEDVPSER	Ambiguous	Alpha-S1-casein OS=Ovis aries OX=9940 GN=CSN1S1 PE=1 SV=3 - [CASA1_SHEEP]	1	1	P04653	S7(Phospho)	HCD		0.0122	3	3	0.001	0.0004083	450236	4.05419	0	27.8681	80	4	808.623	3231.47	0.0323744	128.845	46862	46862	MS2	0/0	CTRL2_I_240319_02.raw
																High		AGSSSSsEEIVPNSAEQKYIQKEDVPSER	Ambiguous	Alpha-S1-casein OS=Ovis aries OX=9940 GN=CSN1S1 PE=1 SV=3 - [CASA1_SHEEP]	1	1	P04653	S7(Phospho)	HCD	0.0337	0	1	1	0	0.000112	445324	4.15434	0	23.562	80	4	808.622	3231.47	-0.723136	128.401	46776	46776	MS2	0/0	CTRL3_I_230319_01.raw
																High		AGSSSSsEEIVPNSAEQKYIQKEDVPSER	Ambiguous	Alpha-S1-casein OS=Ovis aries OX=9940 GN=CSN1S1 PE=1 SV=3 - [CASA1_SHEEP]	1	1	P04653	S7(Phospho)	HCD	0.0134	0	1	1	0	0.0001887	450458	2.97741	0	4.4118	80	3	1077.83	3231.47	0.325746	129.324	47209	47209	MS2	0/0	CTRL3_I_230319_01.raw
																	High	AGSSSSsEEIVPNSAEQKYIQKEDVPSER	Unambiguous	Alpha-S1-casein OS=Ovis aries OX=9940 GN=CSN1S1 PE=1 SV=3 - [CASA1_SHEEP]	1	1	P04653	S7(Phospho)	HCD	1	0	1	1	0.002	0.02201	460740	1.23312	0	59.3632	80	3	1077.83	3231.48	3.19078	128.419	47161	47161	MS2	0/0	CTRL3_I_250319_02.raw
																	High	AGSSSSsEEIVPNSAEQKYIQKEDVPSER	Ambiguous	Alpha-S1-casein OS=Ovis aries OX=9940 GN=CSN1S1 PE=1 SV=3 - [CASA1_SHEEP]	1	1	P04653	S7(Phospho)	HCD		0.0021	3	3	0	7.483e-06	439163	4.82934	0	32.2676	80	4	808.621	3231.46	-2.23416	128.679	47281	47281	MS2	0/0	CTRL3_I_250319_02.raw
													High					AGSSSSSEEIVPnsAEqKYIQKEDVPSER	Ambiguous	Alpha-S1-casein OS=Ovis aries OX=9940 GN=CSN1S1 PE=1 SV=3 - [CASA1_SHEEP]	1	1	P04653	N13(Deamidated); S14(Phospho); Q17(Deamidated)	HCD		0.0165	2	2	0.001	0.01819	445193	1.78803	0	76.2314	80	3	1078.49	3233.46	7.94114	136.552	54292	54292	MS2	0/0	CTRL_I_240319_02.raw
																	High	AGSSSSSEEIVPnsAEqKYIQKEDVPSER	Ambiguous	Alpha-S1-casein OS=Ovis aries OX=9940 GN=CSN1S1 PE=1 SV=3 - [CASA1_SHEEP]	1	1	P04653	N13(Deamidated); S14(Phospho); Q17(Deamidated)	HCD		0.0139	3	3	0	0.000321	445215	3.5412	0	48.4846	80	4	809.121	3233.46	7.80485	132.698	49162	49162	MS2	0/0	CTRL3_I_250319_02.raw
												High						AGSSSSSEEIVPnsAEQKYIQKEDVPSER	Unambiguous	Alpha-S1-casein OS=Ovis aries OX=9940 GN=CSN1S1 PE=1 SV=3 - [CASA1_SHEEP]	1	1	P04653	N13(Deamidated); S14(Phospho)	HCD	1	0	1	1	0	0.0002783	446916	3.8537	0	27.1857	80	3	1078.16	3232.47	4.54707	131.562	50761	50761	MS2	0/0	CTRL_I_220319_01.raw
													High					AGSSSSSEEIVPnsAEQKYIQKEDVPSER	Ambiguous	Alpha-S1-casein OS=Ovis aries OX=9940 GN=CSN1S1 PE=1 SV=3 - [CASA1_SHEEP]	1	1	P04653	N13(Deamidated); S14(Phospho)	HCD		0.0129	2	2	0	0.004425	450822	4.59235	0	57.2679	80	3	1078.16	3232.47	6.24643	132.192	52238	52238	MS2	0/0	CTRL_I_240319_02.raw
													High					AGSSSSSEEIVPnsAEQKYIQKEDVPSER	Unambiguous	Alpha-S1-casein OS=Ovis aries OX=9940 GN=CSN1S1 PE=1 SV=3 - [CASA1_SHEEP]	1	1	P04653	N13(Deamidated); S14(Phospho)	HCD	1	0	1	1	0.002	0.05049	406052	3.1138	0	50.0456	80	4	808.866	3232.44	-3.48193	136.675	54350	54350	MS2	0/0	CTRL_I_240319_02.raw
														High				AGSSSSSEEIVPnsAEQKYIQKEDVPSER	Unambiguous	Alpha-S1-casein OS=Ovis aries OX=9940 GN=CSN1S1 PE=1 SV=3 - [CASA1_SHEEP]	1	1	P04653	N13(Deamidated); S14(Phospho)	HCD	1	0	1	1	0.001	0.0008675	445764	1.92798	0	66.3813	80	3	1078.16	3232.47	4.77365	133.316	48584	48584	MS2	0/0	CTRL2_I_230319_01.raw
													High					AGSSSSSEEIVPnSAEqKyIQKEDVPSER	Ambiguous	Alpha-S1-casein OS=Ovis aries OX=9940 GN=CSN1S1 PE=1 SV=3 - [CASA1_SHEEP]	1	1	P04653	N13(Deamidated); Q17(Deamidated); Y19(Phospho)	HCD	0.0165	0	1	1	0.003	0.06559	445193	1.82468	0	76.2314	80	3	1078.49	3233.46	7.94114	136.552	54292	54292	MS2	0/0	CTRL_I_240319_02.raw
												High						AGSSSSSEEIVPnSAEQKYIQKEDVPSER	Ambiguous	Alpha-S1-casein OS=Ovis aries OX=9940 GN=CSN1S1 PE=1 SV=3 - [CASA1_SHEEP]	1	1	P04653	N13(Deamidated)	HCD	0.0429	0	1	1	0	2.424e-05	434489	6.28891	0	6.65723	80	4	788.878	3152.49	1.70304	120.699	45653	45653	MS2	0/0	CTRL_I_220319_01.raw
													High					AGSSSSSEEIVPnSAEQKYIQKEDVPSER	Ambiguous	Alpha-S1-casein OS=Ovis aries OX=9940 GN=CSN1S1 PE=1 SV=3 - [CASA1_SHEEP]	1	1	P04653	N13(Deamidated)	HCD	0.013	0	1	1	0	0.000424	438813	4.60476	0	17.8425	80	4	788.878	3152.49	0.851165	121.106	47021	47021	MS2	0/0	CTRL_I_240319_02.raw
													High					AGSSSSSEEIVPNsAEqKYIQKEDVPSER	Ambiguous	Alpha-S1-casein OS=Ovis aries OX=9940 GN=CSN1S1 PE=1 SV=3 - [CASA1_SHEEP]	1	1	P04653	S14(Phospho); Q17(Deamidated)	HCD	0.0129	0	1	1	0	0.005748	450822	4.65128	0	57.2679	80	3	1078.16	3232.47	6.24643	132.192	52238	52238	MS2	0/0	CTRL_I_240319_02.raw
												High						AGSSSSSEEIVPNsAEQKYIQKEDVPSER	Unambiguous	Alpha-S1-casein OS=Ovis aries OX=9940 GN=CSN1S1 PE=1 SV=3 - [CASA1_SHEEP]	1	1	P04653	S14(Phospho)	HCD	1	0	1	1	0	0.0004365	436690	5.69308	0	31.7324	80	4	808.621	3231.46	-2.68747	131.663	50811	50811	MS2	0/0	CTRL_I_220319_01.raw
												High						AGSSSSSEEIVPNsAEQKYIQKEDVPSER	Unambiguous	Alpha-S1-casein OS=Ovis aries OX=9940 GN=CSN1S1 PE=1 SV=3 - [CASA1_SHEEP]	1	1	P04653	S14(Phospho)	HCD	1	0	1	1	0	0.0001553	445287	5.47736	0	13.0544	80	4	808.622	3231.47	-1.02534	132.17	51046	51046	MS2	0/0	CTRL_I_220319_01.raw
													High					AGSSSSSEEIVPNsAEQKYIQKEDVPSER	Unambiguous	Alpha-S1-casein OS=Ovis aries OX=9940 GN=CSN1S1 PE=1 SV=3 - [CASA1_SHEEP]	1	1	P04653	S14(Phospho)	HCD	1	0	1	1	0	0.002541	452967	3.58347	0	18.3562	80	3	1077.83	3231.47	1.37756	132.726	52486	52486	MS2	0/0	CTRL_I_240319_02.raw
												High						AGSSSSSEEIVPNSAEqKYIQKEDVPSER	Ambiguous	Alpha-S1-casein OS=Ovis aries OX=9940 GN=CSN1S1 PE=1 SV=3 - [CASA1_SHEEP]	1	1	P04653	Q17(Deamidated)	HCD		0.0429	2	2	0	4.366e-05	434489	6.02023	0	6.65723	80	4	788.878	3152.49	1.70304	120.699	45653	45653	MS2	0/0	CTRL_I_220319_01.raw
													High					AGSSSSSEEIVPNSAEqKYIQKEDVPSER	Ambiguous	Alpha-S1-casein OS=Ovis aries OX=9940 GN=CSN1S1 PE=1 SV=3 - [CASA1_SHEEP]	1	1	P04653	Q17(Deamidated)	HCD		0.013	2	2	0	0.0005518	438813	4.54201	0	17.8425	80	4	788.878	3152.49	0.851165	121.106	47021	47021	MS2	0/0	CTRL_I_240319_02.raw
												High						AGSSSSSEEIVPNSAEQKYIQKEDVPSER	Unambiguous	Alpha-S1-casein OS=Ovis aries OX=9940 GN=CSN1S1 PE=1 SV=3 - [CASA1_SHEEP]	1	1	P04653		HCD	1	0	1	1	0	7.091e-06	426663	6.2612	0	0.419762	19	4	788.631	3151.5	-0.734375	116.484	43666	43666	MS2	0/0	CTRL_I_220319_01.raw
												High						AGSSSSSEEIVPNSAEQKYIQKEDVPSER	Unambiguous	Alpha-S1-casein OS=Ovis aries OX=9940 GN=CSN1S1 PE=1 SV=3 - [CASA1_SHEEP]	1	1	P04653		HCD	1	0	1	1	0	1.754e-05	426136	4.94334	0	0	80	3	1051.17	3151.5	-0.284667	116.575	43709	43709	MS2	0/0	CTRL_I_220319_01.raw
													High					AGSSSSSEEIVPNSAEQKYIQKEDVPSER	Unambiguous	Alpha-S1-casein OS=Ovis aries OX=9940 GN=CSN1S1 PE=1 SV=3 - [CASA1_SHEEP]	1	1	P04653		HCD	1	0	1	1	0	1.28e-05	432436	5.42934	0	3.35812	52	4	788.628	3151.49	-3.3683	116.42	44810	44810	MS2	0/0	CTRL_I_240319_02.raw
													High					AGSSSSSEEIVPNSAEQKYIQKEDVPSER	Unambiguous	Alpha-S1-casein OS=Ovis aries OX=9940 GN=CSN1S1 PE=1 SV=3 - [CASA1_SHEEP]	1	1	P04653		HCD	1	0	1	1	0	2.36e-05	422610	3.97083	0	29.9	80	3	1051.17	3151.5	0.296343	116.513	44855	44855	MS2	0/0	CTRL_I_240319_02.raw
													High					AGSSSSSEEIVPNSAEQKYIQKEDVPSER	Unambiguous	Alpha-S1-casein OS=Ovis aries OX=9940 GN=CSN1S1 PE=1 SV=3 - [CASA1_SHEEP]	1	1	P04653		HCD	1	0	1	1	0	3.432e-06	426622	6.3578	0	5.10412	71	4	788.63	3151.5	-1.04425	116.936	45055	45055	MS2	0/0	CTRL_I_240319_02.raw
														High				AGSSSSSEEIVPNSAEQKYIQKEDVPSER	Unambiguous	Alpha-S1-casein OS=Ovis aries OX=9940 GN=CSN1S1 PE=1 SV=3 - [CASA1_SHEEP]	1	1	P04653		HCD	1	0	1	1	0	3.45e-10	426352	6.64592	0	1.06316	80	4	788.63	3151.5	-0.966779	117.927	41433	41433	MS2	0/0	CTRL2_I_230319_01.raw
																High		AGSSSSSEEIVPNSAEQKYIQKEDVPSER	Unambiguous	Alpha-S1-casein OS=Ovis aries OX=9940 GN=CSN1S1 PE=1 SV=3 - [CASA1_SHEEP]	1	1	P04653		HCD	1	0	1	1	0	3.813e-10	428355	6.54429	0	2.07392	67	4	788.63	3151.5	-1.12172	117.447	41670	41670	MS2	0/0	CTRL3_I_230319_01.raw
																	High	AGSSSSSEEIVPNSAEQKYIQKEDVPSER	Unambiguous	Alpha-S1-casein OS=Ovis aries OX=9940 GN=CSN1S1 PE=1 SV=3 - [CASA1_SHEEP]	1	1	P04653		HCD	1	0	1	1	0	1.936e-09	425097	5.42542	0	2.37992	59	4	788.63	3151.5	-0.889311	117.454	42038	42038	MS2	0/0	CTRL3_I_250319_02.raw
													High					AGSSSSSEEIVPnSAEqKYIQKEDVPSERY	Unambiguous	Alpha-S1-casein OS=Ovis aries OX=9940 GN=CSN1S1 PE=1 SV=3 - [CASA1_SHEEP]	1	1	P04653	N13(Deamidated); Q17(Deamidated)	HCD	1	0	1	1	0	0.009237	514681	3.13119	0	41.8761	80	4	829.894	3316.55	5.5285	127.554	50056	50056	MS2	0/0	CTRL_I_240319_02.raw
																	High	AGSSSsSEEIVPNSAEQKYIqKEDVPSERYLGYLEQLLRLK	Ambiguous	Alpha-S1-casein OS=Ovis aries OX=9940 GN=CSN1S1 PE=1 SV=3 - [CASA1_SHEEP]	1	1	P04653	S6(Phospho); Q21(Deamidated)	HCD		0.0372	5	6	0	0.0001334	1308462	2.32848	0	35.6876	80	5	945.273	4722.34	3.82903	225.532	92358	92358	MS2	0/0	CTRL3_I_250319_02.raw
																	High	AGSSSsSEEIVPNSAEQKYIQKEDVPSErYLGYLEQLLRLK	Ambiguous	Alpha-S1-casein OS=Ovis aries OX=9940 GN=CSN1S1 PE=1 SV=3 - [CASA1_SHEEP]	1	1	P04653	S6(Phospho); R29(Deamidated)	HCD	0.0165	0	1	2	0	4.654e-05	1308462	2.41794	0	35.6876	80	5	945.273	4722.34	3.82903	225.532	92358	92358	MS2	0/0	CTRL3_I_250319_02.raw
																	High	AGSSSsSEEIVPNSAEQKYIQKEDVPSERYLGYLEqLLRLK	Ambiguous	Alpha-S1-casein OS=Ovis aries OX=9940 GN=CSN1S1 PE=1 SV=3 - [CASA1_SHEEP]	1	1	P04653	S6(Phospho); Q36(Deamidated)	HCD		0.0165	3	4	0	9.107e-05	1308462	2.38038	0	35.6876	80	5	945.273	4722.34	3.82903	225.532	92358	92358	MS2	0/0	CTRL3_I_250319_02.raw
																	High	AGSSSSsEEIVPNSAEQKYIqKEDVPSERYLGYLEQLLRLK	Ambiguous	Alpha-S1-casein OS=Ovis aries OX=9940 GN=CSN1S1 PE=1 SV=3 - [CASA1_SHEEP]	1	1	P04653	S7(Phospho); Q21(Deamidated)	HCD		0.0372	5	5	0	0.0001334	1308462	2.32861	0	35.6876	80	5	945.273	4722.34	3.82903	225.532	92358	92358	MS2	0/0	CTRL3_I_250319_02.raw
																	High	AGSSSSsEEIVPNSAEQKYIQKEDVPSErYLGYLEQLLRLK	Ambiguous	Alpha-S1-casein OS=Ovis aries OX=9940 GN=CSN1S1 PE=1 SV=3 - [CASA1_SHEEP]	1	1	P04653	S7(Phospho); R29(Deamidated)	HCD	0.0165	0	1	1	0	4.653e-05	1308462	2.41807	0	35.6876	80	5	945.273	4722.34	3.82903	225.532	92358	92358	MS2	0/0	CTRL3_I_250319_02.raw
																	High	AGSSSSsEEIVPNSAEQKYIQKEDVPSERYLGYLEqLLRLK	Ambiguous	Alpha-S1-casein OS=Ovis aries OX=9940 GN=CSN1S1 PE=1 SV=3 - [CASA1_SHEEP]	1	1	P04653	S7(Phospho); Q36(Deamidated)	HCD		0.0165	3	3	0	9.106e-05	1308462	2.38051	0	35.6876	80	5	945.273	4722.34	3.82903	225.532	92358	92358	MS2	0/0	CTRL3_I_250319_02.raw
												High						AHPHLFLYEDSK	Unambiguous	Butyrophilin subfamily 1 member A1 OS=Bos taurus OX=9913 GN=BTN1A1 PE=1 SV=2 - [BT1A1_BOVIN]	1	1	P18892		HCD	1	0	1	1	0.001	0.003311	28634	1.8957	0	49.0176	80	3	486.246	1456.72	1.82754	101.749	36798	36798	MS2	0/0	CTRL_I_220319_01.raw
													High					AHPHLFLYEDSK	Unambiguous	Butyrophilin subfamily 1 member A1 OS=Bos taurus OX=9913 GN=BTN1A1 PE=1 SV=2 - [BT1A1_BOVIN]	1	1	P18892		HCD	1	0	1	1	0	0.0009545	31634	2.97012	0	34.0821	80	3	486.245	1456.72	-0.937787	101.408	37799	37799	MS2	0/0	CTRL_I_240319_02.raw
														High				AHPHLFLYEDSK	Unambiguous	Butyrophilin subfamily 1 member A1 OS=Bos taurus OX=9913 GN=BTN1A1 PE=1 SV=2 - [BT1A1_BOVIN]	1	1	P18892		HCD	1	0	1	1	0.001	0.002793	28368	2.05627	0	54.4012	80	3	486.246	1456.72	1.26191	103.174	34722	34722	MS2	0/0	CTRL2_I_230319_01.raw
																High		AHPHLFLYEDSK	Unambiguous	Butyrophilin subfamily 1 member A1 OS=Bos taurus OX=9913 GN=BTN1A1 PE=1 SV=2 - [BT1A1_BOVIN]	1	1	P18892		HCD	1	0	1	1	0	0.002943	31359	2.09167	0	81.9454	80	3	486.245	1456.72	-0.120756	102.672	34931	34931	MS2	0/0	CTRL3_I_230319_01.raw
																	High	AHPHLFLYEDSK	Unambiguous	Butyrophilin subfamily 1 member A1 OS=Bos taurus OX=9913 GN=BTN1A1 PE=1 SV=2 - [BT1A1_BOVIN]	1	1	P18892		HCD	1	0	1	1	0	8.149e-05	28233	2.51362	0	68.3163	80	3	486.246	1456.72	1.70185	102.969	35438	35438	MS2	0/0	CTRL3_I_250319_02.raw
High																		AIDEASKKLnAQ	Unambiguous	Apolipoprotein A-I OS=Bos taurus OX=9913 GN=APOA1 PE=1 SV=3 - [APOA1_BOVIN]	1	1	P15497	N10(Deamidated)	HCD	1	0	1	1	0.004	0.1109	19591	2.75767	0	60.9242	28	3	430.229	1288.67	-1.07049	59.1888	19647	19647	MS2	0/0	BSPH_I_190319_01.raw
	High																	AIDEASKKLnAQ	Unambiguous	Apolipoprotein A-I OS=Bos taurus OX=9913 GN=APOA1 PE=1 SV=3 - [APOA1_BOVIN]	1	1	P15497	N10(Deamidated)	HCD	1	0	1	1	0	0.002369	18160	2.96268	0	42.8551	80	3	430.23	1288.68	0.776655	55.0595	18562	18562	MS2	0/0	BSPH_I_250319_02.raw
				High														AIDEASKKLnAQ	Unambiguous	Apolipoprotein A-I OS=Bos taurus OX=9913 GN=APOA1 PE=1 SV=3 - [APOA1_BOVIN]	1	1	P15497	N10(Deamidated)	HCD	1	0	1	1	0	0.0001119	18147	3.03677	0	34.2891	80	2	644.841	1288.67	0.360825	58.0352	20398	20398	MS2	0/0	BSPH3_I_200319_01.raw
					High													AIDEASKKLnAQ	Unambiguous	Apolipoprotein A-I OS=Bos taurus OX=9913 GN=APOA1 PE=1 SV=3 - [APOA1_BOVIN]	1	1	P15497	N10(Deamidated)	HCD	1	0	1	1	0	0.001405	17264	3.38205	0	32.714	57	3	430.229	1288.67	-1.5678	54.7054	18544	18544	MS2	0/0	BSPH3_I_270319_02.raw
High																		AInTIAsAEPTVHS	Unambiguous	Kappa-casein OS=Ovis aries OX=9940 GN=CSN3 PE=1 SV=2 - [CASK_SHEEP]	1	1	P02669	N3(Deamidated); S7(Phospho)	HCD	1	0	1	1	0.004	0.1017	44118	3.60777	0	21.1748	80	2	746.338	1491.67	-2.59271	118.852	49103	49103	MS2	0/0	BSPH_I_190319_01.raw
					High													AInTIAsAEPTVHS	Unambiguous	Kappa-casein OS=Ovis aries OX=9940 GN=CSN3 PE=1 SV=2 - [CASK_SHEEP]	1	1	P02669	N3(Deamidated); S7(Phospho)	HCD	1	0	1	1	0.001	0.03929	45324	2.46553	0	57.8359	80	2	746.335	1491.66	-6.11162	133.278	56662	56662	MS2	0/0	BSPH3_I_270319_02.raw
High																		AInTIASAEPTVHS	Unambiguous	Kappa-casein OS=Ovis aries OX=9940 GN=CSN3 PE=1 SV=2 - [CASK_SHEEP]	1	1	P02669	N3(Deamidated)	HCD	1	0	1	1	0	0.000388	27359	3.48216	0	46.3507	76	2	706.357	1411.71	0.908049	101.445	40610	40610	MS2	0/0	BSPH_I_190319_01.raw
	High																	AInTIASAEPTVHS	Unambiguous	Kappa-casein OS=Ovis aries OX=9940 GN=CSN3 PE=1 SV=2 - [CASK_SHEEP]	1	1	P02669	N3(Deamidated)	HCD	1	0	1	1	0.005	0.07539	29332	2.06348	0	39.4426	80	2	706.354	1411.7	-3.32899	90.675	35921	35921	MS2	0/0	BSPH_I_250319_02.raw
	High																	AInTIASAEPTVHS	Unambiguous	Kappa-casein OS=Ovis aries OX=9940 GN=CSN3 PE=1 SV=2 - [CASK_SHEEP]	1	1	P02669	N3(Deamidated)	HCD	1	0	1	1	0	0.0004894	27951	3.17529	0	30.0951	46	2	706.356	1411.71	-0.994292	98.3088	39562	39562	MS2	0/0	BSPH_I_250319_02.raw
	High																	AInTIASAEPTVHS	Unambiguous	Kappa-casein OS=Ovis aries OX=9940 GN=CSN3 PE=1 SV=2 - [CASK_SHEEP]	1	1	P02669	N3(Deamidated)	HCD	1	0	1	1	0.009	0.1107	27930	2.08389	0	32.5634	80	2	706.356	1411.71	-0.561941	102.741	41694	41694	MS2	0/0	BSPH_I_250319_02.raw
		High																AInTIASAEPTVHS	Unambiguous	Kappa-casein OS=Ovis aries OX=9940 GN=CSN3 PE=1 SV=2 - [CASK_SHEEP]	1	1	P02669	N3(Deamidated)	HCD	1	0	1	1	0.004	0.03521	28169	2.66632	0	11.5165	17	2	706.356	1411.7	-1.85899	93.5824	33293	33293	MS2	0/0	BSPH2_I_200319_01.raw
			High															AInTIASAEPTVHS	Unambiguous	Kappa-casein OS=Ovis aries OX=9940 GN=CSN3 PE=1 SV=2 - [CASK_SHEEP]	1	1	P02669	N3(Deamidated)	HCD	1	0	1	1	0.001	0.0206	28124	2.51439	0	41.8354	80	2	706.356	1411.7	-1.2537	90.6079	35351	35351	MS2	0/0	BSPH2_I_260319_02.raw
			High															AInTIASAEPTVHS	Unambiguous	Kappa-casein OS=Ovis aries OX=9940 GN=CSN3 PE=1 SV=2 - [CASK_SHEEP]	1	1	P02669	N3(Deamidated)	HCD	1	0	1	1	0.001	0.02044	28161	2.54482	0	18.7105	49	2	706.355	1411.7	-1.94546	91.1167	35592	35592	MS2	0/0	BSPH2_I_260319_02.raw
			High															AInTIASAEPTVHS	Unambiguous	Kappa-casein OS=Ovis aries OX=9940 GN=CSN3 PE=1 SV=2 - [CASK_SHEEP]	1	1	P02669	N3(Deamidated)	HCD	1	0	1	1	0	0.0002806	29490	3.48248	0	3.41405	10	2	706.357	1411.71	-0.21606	98.3313	39019	39019	MS2	0/0	BSPH2_I_260319_02.raw
			High															AInTIASAEPTVHS	Unambiguous	Kappa-casein OS=Ovis aries OX=9940 GN=CSN3 PE=1 SV=2 - [CASK_SHEEP]	1	1	P02669	N3(Deamidated)	HCD	1	0	1	1	0	0.008871	27982	2.62976	0	48.327	80	2	706.356	1411.7	-1.59958	102.969	41251	41251	MS2	0/0	BSPH2_I_260319_02.raw
			High															AInTIASAEPTVHS	Unambiguous	Kappa-casein OS=Ovis aries OX=9940 GN=CSN3 PE=1 SV=2 - [CASK_SHEEP]	1	1	P02669	N3(Deamidated)	HCD	1	0	1	1	0.004	0.03568	27874	2.20513	0	48.7692	80	2	706.356	1411.7	-1.16723	119.431	49121	49121	MS2	0/0	BSPH2_I_260319_02.raw
				High														AInTIASAEPTVHS	Unambiguous	Kappa-casein OS=Ovis aries OX=9940 GN=CSN3 PE=1 SV=2 - [CASK_SHEEP]	1	1	P02669	N3(Deamidated)	HCD	1	0	1	1	0.005	0.04763	27207	2.46603	0	37.4301	80	2	706.355	1411.7	-2.11841	92.7956	37742	37742	MS2	0/0	BSPH3_I_200319_01.raw
				High														AInTIASAEPTVHS	Unambiguous	Kappa-casein OS=Ovis aries OX=9940 GN=CSN3 PE=1 SV=2 - [CASK_SHEEP]	1	1	P02669	N3(Deamidated)	HCD	1	0	1	1	0	0.009089	29495	3.10136	0	36.4711	56	2	706.354	1411.7	-3.50193	100.252	41340	41340	MS2	0/0	BSPH3_I_200319_01.raw
					High													AInTIASAEPTVHS	Unambiguous	Kappa-casein OS=Ovis aries OX=9940 GN=CSN3 PE=1 SV=2 - [CASK_SHEEP]	1	1	P02669	N3(Deamidated)	HCD	1	0	1	1	0.002	0.05277	29490	2.52538	0	28.7637	80	2	706.357	1411.71	-0.12959	90.7349	36258	36258	MS2	0/0	BSPH3_I_270319_02.raw
					High													AInTIASAEPTVHS	Unambiguous	Kappa-casein OS=Ovis aries OX=9940 GN=CSN3 PE=1 SV=2 - [CASK_SHEEP]	1	1	P02669	N3(Deamidated)	HCD	1	0	1	1	0	0.0006491	29490	3.24249	0	16.6609	47	2	706.357	1411.71	-0.12959	97.9816	39725	39725	MS2	0/0	BSPH3_I_270319_02.raw
					High													AInTIASAEPTVHS	Unambiguous	Kappa-casein OS=Ovis aries OX=9940 GN=CSN3 PE=1 SV=2 - [CASK_SHEEP]	1	1	P02669	N3(Deamidated)	HCD	1	0	1	1	0	0.01346	27951	2.2302	0	68.0491	80	2	706.356	1411.71	-0.994292	102.67	42004	42004	MS2	0/0	BSPH3_I_270319_02.raw
High																		AINTIAsAEPTVHS	Unambiguous	Kappa-casein OS=Ovis aries OX=9940 GN=CSN3 PE=1 SV=2 - [CASK_SHEEP]	1	1	P02669	S7(Phospho)	HCD	1	0	1	1	0	0.003448	42979	3.51795	0	42.0337	35	2	745.848	1490.69	0.604079	129.323	54090	54090	MS2	0/0	BSPH_I_190319_01.raw
		High																AINTIAsAEPTVHS	Unambiguous	Kappa-casein OS=Ovis aries OX=9940 GN=CSN3 PE=1 SV=2 - [CASK_SHEEP]	1	1	P02669	S7(Phospho)	HCD	1	0	1	1	0.001	0.01173	43810	3.14264	0	70.7254	39	2	745.845	1490.68	-3.49036	129.169	50434	50434	MS2	0/0	BSPH2_I_200319_01.raw
				High														AINTIAsAEPTVHS	Unambiguous	Kappa-casein OS=Ovis aries OX=9940 GN=CSN3 PE=1 SV=2 - [CASK_SHEEP]	1	1	P02669	S7(Phospho)	HCD	1	0	1	1	0	0.00231	42302	3.56247	0	45.94	37	2	745.847	1490.69	-1.85258	128.852	55131	55131	MS2	0/0	BSPH3_I_200319_01.raw
					High													AINTIAsAEPTVHS	Unambiguous	Kappa-casein OS=Ovis aries OX=9940 GN=CSN3 PE=1 SV=2 - [CASK_SHEEP]	1	1	P02669	S7(Phospho)	HCD	1	0	1	1	0.003	0.05916	43702	2.9307	0	39.7794	78	2	745.846	1490.68	-2.75336	128.287	54264	54264	MS2	0/0	BSPH3_I_270319_02.raw
High																		AINTIASAEPTVHS	Unambiguous	Kappa-casein OS=Ovis aries OX=9940 GN=CSN3 PE=1 SV=2 - [CASK_SHEEP]	1	1	P02669		HCD	1	0	1	1	0.001	0.04844	22067	2.85141	0	28.4369	80	2	705.867	1410.73	2.99051	107.453	43563	43563	MS2	0/0	BSPH_I_190319_01.raw
	High																	AINTIASAEPTVHS	Unambiguous	Kappa-casein OS=Ovis aries OX=9940 GN=CSN3 PE=1 SV=2 - [CASK_SHEEP]	1	1	P02669		HCD	1	0	1	1	0	0.001021	22829	2.77094	0	25.7049	80	2	705.867	1410.73	2.73093	107.037	43763	43763	MS2	0/0	BSPH_I_250319_02.raw
		High																AINTIASAEPTVHS	Unambiguous	Kappa-casein OS=Ovis aries OX=9940 GN=CSN3 PE=1 SV=2 - [CASK_SHEEP]	1	1	P02669		HCD	1	0	1	1	0.005	0.05619	24010	2.41085	0	48.1494	80	2	705.866	1410.72	1.60604	106.871	39741	39741	MS2	0/0	BSPH2_I_200319_01.raw
		High																AINTIASAEPTVHS	Unambiguous	Kappa-casein OS=Ovis aries OX=9940 GN=CSN3 PE=1 SV=2 - [CASK_SHEEP]	1	1	P02669		HCD	1	0	1	1	0.001	0.003725	24654	3.07689	0	49.2621	76	2	705.865	1410.72	0.308083	109.705	41147	41147	MS2	0/0	BSPH2_I_200319_01.raw
		High																AINTIASAEPTVHS	Unambiguous	Kappa-casein OS=Ovis aries OX=9940 GN=CSN3 PE=1 SV=2 - [CASK_SHEEP]	1	1	P02669		HCD	1	0	1	1	0.001	0.009517	22816	2.70298	0	30.9385	80	2	705.866	1410.73	2.03869	126.845	49329	49329	MS2	0/0	BSPH2_I_200319_01.raw
				High														AINTIASAEPTVHS	Unambiguous	Kappa-casein OS=Ovis aries OX=9940 GN=CSN3 PE=1 SV=2 - [CASK_SHEEP]	1	1	P02669		HCD	1	0	1	1	0	0.0005797	23923	2.76828	0	46.1822	80	2	705.866	1410.72	1.08685	106.249	44266	44266	MS2	0/0	BSPH3_I_200319_01.raw
				High														AINTIASAEPTVHS	Unambiguous	Kappa-casein OS=Ovis aries OX=9940 GN=CSN3 PE=1 SV=2 - [CASK_SHEEP]	1	1	P02669		HCD	1	0	1	1	0	0.0005438	23979	3.28909	0	29.1789	73	2	705.865	1410.72	0.827264	108.969	45621	45621	MS2	0/0	BSPH3_I_200319_01.raw
				High														AINTIASAEPTVHS	Unambiguous	Kappa-casein OS=Ovis aries OX=9940 GN=CSN3 PE=1 SV=2 - [CASK_SHEEP]	1	1	P02669		HCD	1	0	1	1	0	0.0007656	24660	3.41401	0	53.0815	77	2	705.865	1410.72	0.394613	108.979	45625	45625	MS2	0/0	BSPH3_I_200319_01.raw
				High														AINTIASAEPTVHS	Unambiguous	Kappa-casein OS=Ovis aries OX=9940 GN=CSN3 PE=1 SV=2 - [CASK_SHEEP]	1	1	P02669		HCD	1	0	1	1	0	0.01757	24297	1.75044	0	75.9763	80	2	705.864	1410.72	-0.730282	160.012	70060	70060	MS2	0/0	BSPH3_I_200319_01.raw
								High										AINtIASAEPtVHSTPTTE	Unambiguous	Kappa-casein OS=Ovis aries OX=9940 GN=CSN3 PE=1 SV=2 - [CASK_SHEEP]	1	1	P02669	T4(Phospho); T11(Phospho)	HCD	1	0	1	1	0.008	0.05275	101196	1.23183	0	0	5	2	1050.45	2099.88	-4.8169	73.8058	26538	26538	MS2	0/0	PSPH2_I_210319_01.raw
												High						AIPPKKD	Ambiguous	Kappa-casein OS=Ovis aries OX=9940 GN=CSN3 PE=1 SV=2 - [CASK_SHEEP]	1	1	P02669		HCD	0	0	1	1	0.008	0.08819	800	1.24642	0	30.0374	80	2	384.734	768.461	-0.778532	52.7005	14588	14588	MS2	0/0	CTRL_I_220319_01.raw
												High						AIPPKKD	Ambiguous	Kappa-casein OS=Ovis aries OX=9940 GN=CSN3 PE=1 SV=2 - [CASK_SHEEP]	1	1	P02669		HCD		0	2	2	0.003	0.02546	810	1.15088	0	57.2501	80	2	384.734	768.461	-0.301981	55.7416	15866	15866	MS2	0/0	CTRL_I_220319_01.raw
													High					AIPPKKD	Ambiguous	Kappa-casein OS=Ovis aries OX=9940 GN=CSN3 PE=1 SV=2 - [CASK_SHEEP]	1	1	P02669		HCD	0	0	1	1	0.003	0.05582	810	1.32727	0	31.7631	80	2	384.734	768.461	-0.381406	50.4136	14609	14609	MS2	0/0	CTRL_I_240319_02.raw
													High					AIPPKKD	Ambiguous	Kappa-casein OS=Ovis aries OX=9940 GN=CSN3 PE=1 SV=2 - [CASK_SHEEP]	1	1	P02669		HCD		0	2	2	0.005	0.08611	800	1.13722	0	44.2931	80	2	384.734	768.46	-1.49336	51.1079	14900	14900	MS2	0/0	CTRL_I_240319_02.raw
													High					AIPPKKD	Ambiguous	Kappa-casein OS=Ovis aries OX=9940 GN=CSN3 PE=1 SV=2 - [CASK_SHEEP]	1	1	P02669		HCD		0	2	2	0.003	0.06925	800	1.04325	0	30.2974	80	2	384.734	768.46	-1.49336	51.8461	15207	15207	MS2	0/0	CTRL_I_240319_02.raw
													High					AIPPKKD	Ambiguous	Kappa-casein OS=Ovis aries OX=9940 GN=CSN3 PE=1 SV=2 - [CASK_SHEEP]	1	1	P02669		HCD	0	0	1	1	0.005	0.09236	800	1.01249	0	41.286	80	2	384.733	768.46	-2.36704	53.8719	16070	16070	MS2	0/0	CTRL_I_240319_02.raw
														High				AIPPKKD	Ambiguous	Kappa-casein OS=Ovis aries OX=9940 GN=CSN3 PE=1 SV=2 - [CASK_SHEEP]	1	1	P02669		HCD		0	2	2	0.004	0.04167	800	1.18796	0	13.6474	80	2	384.734	768.46	-1.96991	48.8438	12099	12099	MS2	0/0	CTRL2_I_230319_01.raw
														High				AIPPKKD	Ambiguous	Kappa-casein OS=Ovis aries OX=9940 GN=CSN3 PE=1 SV=2 - [CASK_SHEEP]	1	1	P02669		HCD	0	0	1	1	0.005	0.05373	800	1.34499	0	12.3131	80	2	384.734	768.46	-1.89049	50.0701	12562	12562	MS2	0/0	CTRL2_I_230319_01.raw
														High				AIPPKKD	Ambiguous	Kappa-casein OS=Ovis aries OX=9940 GN=CSN3 PE=1 SV=2 - [CASK_SHEEP]	1	1	P02669		HCD	0	0	1	1	0.003	0.03203	800	1.36282	0	19.7177	80	2	384.734	768.46	-2.12876	50.5959	12748	12748	MS2	0/0	CTRL2_I_230319_01.raw
														High				AIPPKKD	Ambiguous	Kappa-casein OS=Ovis aries OX=9940 GN=CSN3 PE=1 SV=2 - [CASK_SHEEP]	1	1	P02669		HCD	0	0	1	1	0.005	0.0458	800	1.31856	0	22.9228	80	2	384.734	768.46	-1.41393	51.1055	12946	12946	MS2	0/0	CTRL2_I_230319_01.raw
														High				AIPPKKD	Ambiguous	Kappa-casein OS=Ovis aries OX=9940 GN=CSN3 PE=1 SV=2 - [CASK_SHEEP]	1	1	P02669		HCD	0	0	1	1	0.005	0.05412	800	1.29324	0	13.5482	80	2	384.734	768.46	-1.89049	51.6245	13153	13153	MS2	0/0	CTRL2_I_230319_01.raw
														High				AIPPKKD	Ambiguous	Kappa-casein OS=Ovis aries OX=9940 GN=CSN3 PE=1 SV=2 - [CASK_SHEEP]	1	1	P02669		HCD	0	0	1	1	0.008	0.0764	800	1.17795	0	11.2079	80	2	384.734	768.46	-2.12876	52.1446	13357	13357	MS2	0/0	CTRL2_I_230319_01.raw
														High				AIPPKKD	Ambiguous	Kappa-casein OS=Ovis aries OX=9940 GN=CSN3 PE=1 SV=2 - [CASK_SHEEP]	1	1	P02669		HCD	0	0	1	1	0.003	0.03085	800	1.32149	0	11.7148	80	2	384.734	768.46	-1.49336	52.6471	13561	13561	MS2	0/0	CTRL2_I_230319_01.raw
														High				AIPPKKD	Ambiguous	Kappa-casein OS=Ovis aries OX=9940 GN=CSN3 PE=1 SV=2 - [CASK_SHEEP]	1	1	P02669		HCD		0	2	2	0.007	0.06568	800	0.953857	0	19.0341	80	2	384.734	768.46	-1.96991	53.1582	13757	13757	MS2	0/0	CTRL2_I_230319_01.raw
														High				AIPPKKD	Ambiguous	Kappa-casein OS=Ovis aries OX=9940 GN=CSN3 PE=1 SV=2 - [CASK_SHEEP]	1	1	P02669		HCD		0	2	2	0.005	0.04995	800	1.21886	0	15.127	80	2	384.733	768.46	-2.36704	53.6685	13950	13950	MS2	0/0	CTRL2_I_230319_01.raw
														High				AIPPKKD	Ambiguous	Kappa-casein OS=Ovis aries OX=9940 GN=CSN3 PE=1 SV=2 - [CASK_SHEEP]	1	1	P02669		HCD		0	2	2	0.004	0.0444	800	1.08598	0	21.424	80	2	384.734	768.46	-2.12876	54.2047	14154	14154	MS2	0/0	CTRL2_I_230319_01.raw
														High				AIPPKKD	Ambiguous	Kappa-casein OS=Ovis aries OX=9940 GN=CSN3 PE=1 SV=2 - [CASK_SHEEP]	1	1	P02669		HCD	0	0	1	1	0.003	0.0345	800	1.32248	0	24.8971	80	2	384.734	768.461	-1.01681	55.2536	14567	14567	MS2	0/0	CTRL2_I_230319_01.raw
															High			AIPPKKD	Ambiguous	Kappa-casein OS=Ovis aries OX=9940 GN=CSN3 PE=1 SV=2 - [CASK_SHEEP]	1	1	P02669		HCD		0	2	2	0.008	0.07212	800	1.08151	0	15.0585	80	2	384.734	768.46	-1.81106	47.5699	11814	11814	MS2	0/0	CTRL2_I_240319_02.raw
															High			AIPPKKD	Ambiguous	Kappa-casein OS=Ovis aries OX=9940 GN=CSN3 PE=1 SV=2 - [CASK_SHEEP]	1	1	P02669		HCD		0	2	2	0.008	0.07533	800	1.13792	0	9.69747	80	2	384.734	768.46	-1.41393	48.1395	12039	12039	MS2	0/0	CTRL2_I_240319_02.raw
															High			AIPPKKD	Ambiguous	Kappa-casein OS=Ovis aries OX=9940 GN=CSN3 PE=1 SV=2 - [CASK_SHEEP]	1	1	P02669		HCD	0	0	1	1	0.007	0.06457	800	1.1418	0	11.6384	80	2	384.734	768.46	-1.73164	48.6883	12241	12241	MS2	0/0	CTRL2_I_240319_02.raw
															High			AIPPKKD	Ambiguous	Kappa-casein OS=Ovis aries OX=9940 GN=CSN3 PE=1 SV=2 - [CASK_SHEEP]	1	1	P02669		HCD	0	0	1	1	0.007	0.06476	800	1.08428	0	5.56621	80	2	384.733	768.46	-2.44647	49.1939	12438	12438	MS2	0/0	CTRL2_I_240319_02.raw
															High			AIPPKKD	Ambiguous	Kappa-casein OS=Ovis aries OX=9940 GN=CSN3 PE=1 SV=2 - [CASK_SHEEP]	1	1	P02669		HCD		0	2	2	0.008	0.0819	800	1.13292	0	14.7289	80	2	384.733	768.46	-2.28761	50.2188	12825	12825	MS2	0/0	CTRL2_I_240319_02.raw
															High			AIPPKKD	Ambiguous	Kappa-casein OS=Ovis aries OX=9940 GN=CSN3 PE=1 SV=2 - [CASK_SHEEP]	1	1	P02669		HCD	0	0	1	1	0.007	0.06774	800	1.31013	0	8.22623	80	2	384.734	768.46	-1.89049	50.7359	13026	13026	MS2	0/0	CTRL2_I_240319_02.raw
															High			AIPPKKD	Ambiguous	Kappa-casein OS=Ovis aries OX=9940 GN=CSN3 PE=1 SV=2 - [CASK_SHEEP]	1	1	P02669		HCD		0	2	2	0.008	0.07314	800	1.37967	0	6.80316	80	2	384.734	768.46	-1.49336	51.7636	13430	13430	MS2	0/0	CTRL2_I_240319_02.raw
															High			AIPPKKD	Ambiguous	Kappa-casein OS=Ovis aries OX=9940 GN=CSN3 PE=1 SV=2 - [CASK_SHEEP]	1	1	P02669		HCD	0	0	1	1	0.007	0.06707	800	1.06792	0	10.6577	80	2	384.734	768.46	-1.81106	52.789	13839	13839	MS2	0/0	CTRL2_I_240319_02.raw
															High			AIPPKKD	Ambiguous	Kappa-casein OS=Ovis aries OX=9940 GN=CSN3 PE=1 SV=2 - [CASK_SHEEP]	1	1	P02669		HCD	0	0	1	1	0.008	0.07474	800	1.34054	0	3.15222	80	2	384.734	768.46	-1.73164	53.2967	14037	14037	MS2	0/0	CTRL2_I_240319_02.raw
																High		AIPPKKD	Ambiguous	Kappa-casein OS=Ovis aries OX=9940 GN=CSN3 PE=1 SV=2 - [CASK_SHEEP]	1	1	P02669		HCD	0	0	1	1	0.005	0.02991	800	1.11919	0	11.3883	80	2	384.734	768.46	-1.57279	48.0288	11397	11397	MS2	0/0	CTRL3_I_230319_01.raw
																High		AIPPKKD	Ambiguous	Kappa-casein OS=Ovis aries OX=9940 GN=CSN3 PE=1 SV=2 - [CASK_SHEEP]	1	1	P02669		HCD		0	2	2	0.003	0.0186	800	1.01441	0	13.2063	80	2	384.734	768.46	-1.65221	48.7113	11653	11653	MS2	0/0	CTRL3_I_230319_01.raw
																High		AIPPKKD	Ambiguous	Kappa-casein OS=Ovis aries OX=9940 GN=CSN3 PE=1 SV=2 - [CASK_SHEEP]	1	1	P02669		HCD	0	0	1	1	0.003	0.01886	800	1.2933	0	18.8019	80	2	384.734	768.46	-2.04934	49.7062	12052	12052	MS2	0/0	CTRL3_I_230319_01.raw
																High		AIPPKKD	Ambiguous	Kappa-casein OS=Ovis aries OX=9940 GN=CSN3 PE=1 SV=2 - [CASK_SHEEP]	1	1	P02669		HCD		0	2	2	0.008	0.05307	800	1.00155	0	11.3455	80	2	384.733	768.46	-2.36704	50.214	12252	12252	MS2	0/0	CTRL3_I_230319_01.raw
																High		AIPPKKD	Ambiguous	Kappa-casein OS=Ovis aries OX=9940 GN=CSN3 PE=1 SV=2 - [CASK_SHEEP]	1	1	P02669		HCD		0	2	2	0.007	0.04378	800	1.30116	0	12.1397	80	2	384.734	768.46	-1.89049	50.7189	12461	12461	MS2	0/0	CTRL3_I_230319_01.raw
																High		AIPPKKD	Ambiguous	Kappa-casein OS=Ovis aries OX=9940 GN=CSN3 PE=1 SV=2 - [CASK_SHEEP]	1	1	P02669		HCD	0	0	1	1	0.007	0.04699	800	1.1758	0	22.6825	80	2	384.734	768.46	-1.65221	51.2254	12663	12663	MS2	0/0	CTRL3_I_230319_01.raw
																High		AIPPKKD	Ambiguous	Kappa-casein OS=Ovis aries OX=9940 GN=CSN3 PE=1 SV=2 - [CASK_SHEEP]	1	1	P02669		HCD	0	0	1	1	0.005	0.0312	800	1.2401	0	16.255	80	2	384.734	768.46	-1.96991	51.7381	12874	12874	MS2	0/0	CTRL3_I_230319_01.raw
																High		AIPPKKD	Ambiguous	Kappa-casein OS=Ovis aries OX=9940 GN=CSN3 PE=1 SV=2 - [CASK_SHEEP]	1	1	P02669		HCD	0	0	1	1	0.005	0.02707	800	1.34136	0	12.4348	80	2	384.734	768.46	-2.12876	52.2465	13082	13082	MS2	0/0	CTRL3_I_230319_01.raw
																High		AIPPKKD	Ambiguous	Kappa-casein OS=Ovis aries OX=9940 GN=CSN3 PE=1 SV=2 - [CASK_SHEEP]	1	1	P02669		HCD	0	0	1	1	0.007	0.04691	800	1.34045	0	12.6599	80	2	384.734	768.46	-1.33451	52.7595	13298	13298	MS2	0/0	CTRL3_I_230319_01.raw
																High		AIPPKKD	Ambiguous	Kappa-casein OS=Ovis aries OX=9940 GN=CSN3 PE=1 SV=2 - [CASK_SHEEP]	1	1	P02669		HCD	0	0	1	1	0.005	0.02529	800	1.18838	0	33.1706	80	2	384.734	768.46	-2.20819	54.3975	13966	13966	MS2	0/0	CTRL3_I_230319_01.raw
																	High	AIPPKKD	Ambiguous	Kappa-casein OS=Ovis aries OX=9940 GN=CSN3 PE=1 SV=2 - [CASK_SHEEP]	1	1	P02669		HCD		0	2	2	0.005	0.05428	800	1.28749	0	11.9998	80	2	384.734	768.46	-1.49336	47.2989	11491	11491	MS2	0/0	CTRL3_I_250319_02.raw
																	High	AIPPKKD	Ambiguous	Kappa-casein OS=Ovis aries OX=9940 GN=CSN3 PE=1 SV=2 - [CASK_SHEEP]	1	1	P02669		HCD	0	0	1	1	0.005	0.05217	800	1.21602	0	7.03872	80	2	384.734	768.46	-1.96991	47.8096	11709	11709	MS2	0/0	CTRL3_I_250319_02.raw
																	High	AIPPKKD	Ambiguous	Kappa-casein OS=Ovis aries OX=9940 GN=CSN3 PE=1 SV=2 - [CASK_SHEEP]	1	1	P02669		HCD	0	0	1	1	0.006	0.07654	800	1.28635	0	10.9936	80	2	384.734	768.46	-2.20819	48.5435	11999	11999	MS2	0/0	CTRL3_I_250319_02.raw
																	High	AIPPKKD	Ambiguous	Kappa-casein OS=Ovis aries OX=9940 GN=CSN3 PE=1 SV=2 - [CASK_SHEEP]	1	1	P02669		HCD		0	2	2	0.007	0.09545	800	1.26029	0	5.24095	80	2	384.734	768.46	-1.96991	49.0565	12206	12206	MS2	0/0	CTRL3_I_250319_02.raw
																	High	AIPPKKD	Ambiguous	Kappa-casein OS=Ovis aries OX=9940 GN=CSN3 PE=1 SV=2 - [CASK_SHEEP]	1	1	P02669		HCD	0	0	1	1	0.006	0.08092	800	1.16001	0	11.5823	80	2	384.734	768.46	-1.96991	49.5657	12417	12417	MS2	0/0	CTRL3_I_250319_02.raw
																	High	AIPPKKD	Ambiguous	Kappa-casein OS=Ovis aries OX=9940 GN=CSN3 PE=1 SV=2 - [CASK_SHEEP]	1	1	P02669		HCD	0	0	1	1	0.005	0.05349	800	1.16301	0	5.66666	80	2	384.734	768.46	-1.96991	50.093	12617	12617	MS2	0/0	CTRL3_I_250319_02.raw
																	High	AIPPKKD	Ambiguous	Kappa-casein OS=Ovis aries OX=9940 GN=CSN3 PE=1 SV=2 - [CASK_SHEEP]	1	1	P02669		HCD		0	2	2	0.005	0.0687	800	1.25874	0	4.85851	80	2	384.733	768.46	-2.28761	50.6046	12819	12819	MS2	0/0	CTRL3_I_250319_02.raw
																	High	AIPPKKD	Ambiguous	Kappa-casein OS=Ovis aries OX=9940 GN=CSN3 PE=1 SV=2 - [CASK_SHEEP]	1	1	P02669		HCD	0	0	1	1	0.005	0.05979	800	1.27656	0	14.2486	80	2	384.734	768.461	-1.01681	51.1146	13021	13021	MS2	0/0	CTRL3_I_250319_02.raw
																	High	AIPPKKD	Ambiguous	Kappa-casein OS=Ovis aries OX=9940 GN=CSN3 PE=1 SV=2 - [CASK_SHEEP]	1	1	P02669		HCD		0	2	2	0.009	0.1058	800	1.04646	0	13.7186	80	2	384.734	768.46	-1.73164	51.63	13229	13229	MS2	0/0	CTRL3_I_250319_02.raw
																	High	AIPPKKD	Ambiguous	Kappa-casein OS=Ovis aries OX=9940 GN=CSN3 PE=1 SV=2 - [CASK_SHEEP]	1	1	P02669		HCD		0	2	2	0.005	0.06004	800	1.2022	0	8.86843	80	2	384.734	768.46	-1.65221	52.1381	13435	13435	MS2	0/0	CTRL3_I_250319_02.raw
																	High	AIPPKKD	Ambiguous	Kappa-casein OS=Ovis aries OX=9940 GN=CSN3 PE=1 SV=2 - [CASK_SHEEP]	1	1	P02669		HCD	0	0	1	1	0.003	0.03532	800	1.28483	0	16.4447	80	2	384.734	768.46	-1.73164	52.6478	13645	13645	MS2	0/0	CTRL3_I_250319_02.raw
																	High	AIPPKKD	Ambiguous	Kappa-casein OS=Ovis aries OX=9940 GN=CSN3 PE=1 SV=2 - [CASK_SHEEP]	1	1	P02669		HCD	0	0	1	1	0.007	0.09402	800	1.05789	0	9.77239	80	2	384.734	768.46	-1.89049	53.1558	13852	13852	MS2	0/0	CTRL3_I_250319_02.raw
																	High	AIPPKKD	Ambiguous	Kappa-casein OS=Ovis aries OX=9940 GN=CSN3 PE=1 SV=2 - [CASK_SHEEP]	1	1	P02669		HCD		0	2	2	0.008	0.1022	800	1.31145	0	11.1578	80	2	384.734	768.46	-1.96991	53.6661	14058	14058	MS2	0/0	CTRL3_I_250319_02.raw
																	High	AIPPKKD	Ambiguous	Kappa-casein OS=Ovis aries OX=9940 GN=CSN3 PE=1 SV=2 - [CASK_SHEEP]	1	1	P02669		HCD		0	2	2	0.003	0.04119	800	1.14713	0	34.1078	80	2	384.734	768.46	-1.65221	54.3203	14324	14324	MS2	0/0	CTRL3_I_250319_02.raw
																	High	AIPPKKD	Ambiguous	Kappa-casein OS=Ovis aries OX=9940 GN=CSN3 PE=1 SV=2 - [CASK_SHEEP]	1	1	P02669		HCD		0	2	2	0.003	0.03113	800	1.30773	0	22.7475	80	2	384.734	768.46	-1.49336	55.346	14749	14749	MS2	0/0	CTRL3_I_250319_02.raw
																	High	AIPPKKD	Ambiguous	Kappa-casein OS=Ovis aries OX=9940 GN=CSN3 PE=1 SV=2 - [CASK_SHEEP]	1	1	P02669		HCD	0	0	1	1	0.002	0.02354	800	1.34263	0	18.7145	80	2	384.734	768.46	-1.89049	55.8706	14971	14971	MS2	0/0	CTRL3_I_250319_02.raw
																	High	AIPPKKD	Ambiguous	Kappa-casein OS=Ovis aries OX=9940 GN=CSN3 PE=1 SV=2 - [CASK_SHEEP]	1	1	P02669		HCD	0	0	1	1	0.003	0.03099	800	1.28626	0	21.7667	80	2	384.734	768.46	-1.96991	56.3864	15181	15181	MS2	0/0	CTRL3_I_250319_02.raw
																	High	AIPPKKD	Ambiguous	Kappa-casein OS=Ovis aries OX=9940 GN=CSN3 PE=1 SV=2 - [CASK_SHEEP]	1	1	P02669		HCD	0	0	1	1	0.002	0.01178	800	1.17153	0	30.6982	80	2	384.734	768.46	-1.49336	58.9394	16232	16232	MS2	0/0	CTRL3_I_250319_02.raw
								High										AIPPKKDQD	Ambiguous	Kappa-casein OS=Ovis aries OX=9940 GN=CSN3 PE=1 SV=2 - [CASK_SHEEP]	1	1	P02669		HCD		0	2	2	0.008	0.06094	4541	1.27413	0	21.162	80	2	506.277	1011.55	0.41479	36.1959	9244	9244	MS2	0/0	PSPH2_I_210319_01.raw
						High												AIPPKKDQDK	Ambiguous	Kappa-casein OS=Ovis aries OX=9940 GN=CSN3 PE=1 SV=2 - [CASK_SHEEP]	1	1	P02669		HCD	0	0	1	1	0.003	0.008866	4671	2.10975	0	0	80	3	380.552	1139.64	-0.44636	27.1949	6096	6096	MS2	0/0	PSPH_I_210319_01.raw
						High												AIPPKKDQDK	Ambiguous	Kappa-casein OS=Ovis aries OX=9940 GN=CSN3 PE=1 SV=2 - [CASK_SHEEP]	1	1	P02669		HCD	0	0	1	1	0.006	0.02945	4671	2.25373	0	5.88869	80	3	380.552	1139.64	-0.767699	28.2137	6486	6486	MS2	0/0	PSPH_I_210319_01.raw
						High												AIPPKKDQDK	Ambiguous	Kappa-casein OS=Ovis aries OX=9940 GN=CSN3 PE=1 SV=2 - [CASK_SHEEP]	1	1	P02669		HCD		0	2	2	0.005	0.01717	5233	1.67994	0	9.03194	80	2	570.325	1139.64	0.368785	28.4661	6571	6571	MS2	0/0	PSPH_I_210319_01.raw
						High												AIPPKKDQDK	Ambiguous	Kappa-casein OS=Ovis aries OX=9940 GN=CSN3 PE=1 SV=2 - [CASK_SHEEP]	1	1	P02669		HCD		0	2	2	0.006	0.0277	4677	2.40668	0	12.3065	80	3	380.552	1139.64	-0.205356	28.7208	6656	6656	MS2	0/0	PSPH_I_210319_01.raw
						High												AIPPKKDQDK	Ambiguous	Kappa-casein OS=Ovis aries OX=9940 GN=CSN3 PE=1 SV=2 - [CASK_SHEEP]	1	1	P02669		HCD	0	0	1	1	0.001	0.005039	4677	2.14009	0	10.5895	80	3	380.552	1139.64	-0.205356	29.226	6877	6877	MS2	0/0	PSPH_I_210319_01.raw
						High												AIPPKKDQDK	Ambiguous	Kappa-casein OS=Ovis aries OX=9940 GN=CSN3 PE=1 SV=2 - [CASK_SHEEP]	1	1	P02669		HCD		0	2	2	0.008	0.0423	5234	1.37713	0	23.2798	80	2	570.325	1139.64	0.690123	29.4915	6964	6964	MS2	0/0	PSPH_I_210319_01.raw
						High												AIPPKKDQDK	Ambiguous	Kappa-casein OS=Ovis aries OX=9940 GN=CSN3 PE=1 SV=2 - [CASK_SHEEP]	1	1	P02669		HCD	0	0	1	1	0	0.002197	4677	2.51398	0	4.6698	80	3	380.552	1139.64	-0.366026	29.7404	7070	7070	MS2	0/0	PSPH_I_210319_01.raw
						High												AIPPKKDQDK	Ambiguous	Kappa-casein OS=Ovis aries OX=9940 GN=CSN3 PE=1 SV=2 - [CASK_SHEEP]	1	1	P02669		HCD		0	2	2	0.006	0.02425	5853	1.49822	0	18.7537	80	2	570.325	1139.64	0.0474466	30.5109	7383	7383	MS2	0/0	PSPH_I_210319_01.raw
						High												AIPPKKDQDK	Ambiguous	Kappa-casein OS=Ovis aries OX=9940 GN=CSN3 PE=1 SV=2 - [CASK_SHEEP]	1	1	P02669		HCD		0	2	2	0.006	0.03381	4671	2.04125	0	8.81927	80	3	380.552	1139.64	-0.848034	30.7641	7472	7472	MS2	0/0	PSPH_I_210319_01.raw
						High												AIPPKKDQDK	Ambiguous	Kappa-casein OS=Ovis aries OX=9940 GN=CSN3 PE=1 SV=2 - [CASK_SHEEP]	1	1	P02669		HCD		0	2	2	0.003	0.006988	4677	2.03819	0	10.3095	80	3	380.552	1139.64	-0.285691	31.7798	7899	7899	MS2	0/0	PSPH_I_210319_01.raw
							High											AIPPKKDQDK	Ambiguous	Kappa-casein OS=Ovis aries OX=9940 GN=CSN3 PE=1 SV=2 - [CASK_SHEEP]	1	1	P02669		HCD	0	0	1	1	0.003	0.008866	4671	2.10975	0	0	80	3	380.552	1139.64	-0.44636	27.1949	6096	6096	MS2	0/0	PSPH_I_210319_01.raw
							High											AIPPKKDQDK	Ambiguous	Kappa-casein OS=Ovis aries OX=9940 GN=CSN3 PE=1 SV=2 - [CASK_SHEEP]	1	1	P02669		HCD	0	0	1	1	0.006	0.02945	4671	2.25373	0	5.88869	80	3	380.552	1139.64	-0.767699	28.2137	6486	6486	MS2	0/0	PSPH_I_210319_01.raw
							High											AIPPKKDQDK	Ambiguous	Kappa-casein OS=Ovis aries OX=9940 GN=CSN3 PE=1 SV=2 - [CASK_SHEEP]	1	1	P02669		HCD		0	2	2	0.005	0.01717	5233	1.67994	0	9.03194	80	2	570.325	1139.64	0.368785	28.4661	6571	6571	MS2	0/0	PSPH_I_210319_01.raw
							High											AIPPKKDQDK	Ambiguous	Kappa-casein OS=Ovis aries OX=9940 GN=CSN3 PE=1 SV=2 - [CASK_SHEEP]	1	1	P02669		HCD		0	2	2	0.006	0.0277	4677	2.40668	0	12.3065	80	3	380.552	1139.64	-0.205356	28.7208	6656	6656	MS2	0/0	PSPH_I_210319_01.raw
							High											AIPPKKDQDK	Ambiguous	Kappa-casein OS=Ovis aries OX=9940 GN=CSN3 PE=1 SV=2 - [CASK_SHEEP]	1	1	P02669		HCD	0	0	1	1	0.001	0.005039	4677	2.14009	0	10.5895	80	3	380.552	1139.64	-0.205356	29.226	6877	6877	MS2	0/0	PSPH_I_210319_01.raw
							High											AIPPKKDQDK	Ambiguous	Kappa-casein OS=Ovis aries OX=9940 GN=CSN3 PE=1 SV=2 - [CASK_SHEEP]	1	1	P02669		HCD		0	2	2	0.008	0.0423	5234	1.37713	0	23.2798	80	2	570.325	1139.64	0.690123	29.4915	6964	6964	MS2	0/0	PSPH_I_210319_01.raw
							High											AIPPKKDQDK	Ambiguous	Kappa-casein OS=Ovis aries OX=9940 GN=CSN3 PE=1 SV=2 - [CASK_SHEEP]	1	1	P02669		HCD	0	0	1	1	0	0.002197	4677	2.51398	0	4.6698	80	3	380.552	1139.64	-0.366026	29.7404	7070	7070	MS2	0/0	PSPH_I_210319_01.raw
							High											AIPPKKDQDK	Ambiguous	Kappa-casein OS=Ovis aries OX=9940 GN=CSN3 PE=1 SV=2 - [CASK_SHEEP]	1	1	P02669		HCD		0	2	2	0.006	0.02425	5853	1.49822	0	18.7537	80	2	570.325	1139.64	0.0474466	30.5109	7383	7383	MS2	0/0	PSPH_I_210319_01.raw
							High											AIPPKKDQDK	Ambiguous	Kappa-casein OS=Ovis aries OX=9940 GN=CSN3 PE=1 SV=2 - [CASK_SHEEP]	1	1	P02669		HCD		0	2	2	0.006	0.03381	4671	2.04125	0	8.81927	80	3	380.552	1139.64	-0.848034	30.7641	7472	7472	MS2	0/0	PSPH_I_210319_01.raw
							High											AIPPKKDQDK	Ambiguous	Kappa-casein OS=Ovis aries OX=9940 GN=CSN3 PE=1 SV=2 - [CASK_SHEEP]	1	1	P02669		HCD		0	2	2	0.003	0.006988	4677	2.03819	0	10.3095	80	3	380.552	1139.64	-0.285691	31.7798	7899	7899	MS2	0/0	PSPH_I_210319_01.raw
								High										AIPPKKDQDK	Ambiguous	Kappa-casein OS=Ovis aries OX=9940 GN=CSN3 PE=1 SV=2 - [CASK_SHEEP]	1	1	P02669		HCD		0	2	2	0.005	0.02717	4671	2.11715	0	1.48037	80	3	380.552	1139.64	-0.687364	26.7653	5608	5608	MS2	0/0	PSPH2_I_210319_01.raw
								High										AIPPKKDQDK	Ambiguous	Kappa-casein OS=Ovis aries OX=9940 GN=CSN3 PE=1 SV=2 - [CASK_SHEEP]	1	1	P02669		HCD	0	0	1	1	0.006	0.04076	4677	2.02813	0	5.22703	80	3	380.552	1139.64	-0.366026	27.2805	5809	5809	MS2	0/0	PSPH2_I_210319_01.raw
								High										AIPPKKDQDK	Ambiguous	Kappa-casein OS=Ovis aries OX=9940 GN=CSN3 PE=1 SV=2 - [CASK_SHEEP]	1	1	P02669		HCD		0	2	2	0.003	0.0112	5800	1.65173	0	23.926	80	2	570.325	1139.64	-0.166779	27.7531	5963	5963	MS2	0/0	PSPH2_I_210319_01.raw
								High										AIPPKKDQDK	Ambiguous	Kappa-casein OS=Ovis aries OX=9940 GN=CSN3 PE=1 SV=2 - [CASK_SHEEP]	1	1	P02669		HCD		0	2	2	0	0.001572	4671	2.26657	0	4.34266	80	3	380.552	1139.64	-0.60703	27.7899	5974	5974	MS2	0/0	PSPH2_I_210319_01.raw
								High										AIPPKKDQDK	Ambiguous	Kappa-casein OS=Ovis aries OX=9940 GN=CSN3 PE=1 SV=2 - [CASK_SHEEP]	1	1	P02669		HCD	0	0	1	1	0.005	0.02666	5233	1.93942	0	4.46874	80	2	570.325	1139.64	0.261672	28.2606	6111	6111	MS2	0/0	PSPH2_I_210319_01.raw
								High										AIPPKKDQDK	Ambiguous	Kappa-casein OS=Ovis aries OX=9940 GN=CSN3 PE=1 SV=2 - [CASK_SHEEP]	1	1	P02669		HCD	0	0	1	1	0.004	0.01222	4677	2.33939	0	9.9407	80	3	380.552	1139.64	-0.366026	28.2952	6122	6122	MS2	0/0	PSPH2_I_210319_01.raw
								High										AIPPKKDQDK	Ambiguous	Kappa-casein OS=Ovis aries OX=9940 GN=CSN3 PE=1 SV=2 - [CASK_SHEEP]	1	1	P02669		HCD	0	0	1	1	0	0.001572	4677	2.25259	0	8.98204	80	3	380.552	1139.64	-0.366026	28.7971	6323	6323	MS2	0/0	PSPH2_I_210319_01.raw
								High										AIPPKKDQDK	Ambiguous	Kappa-casein OS=Ovis aries OX=9940 GN=CSN3 PE=1 SV=2 - [CASK_SHEEP]	1	1	P02669		HCD	0	0	1	1	0.003	0.01105	4677	2.18686	0	6.18634	80	3	380.552	1139.64	-0.366026	29.819	6696	6696	MS2	0/0	PSPH2_I_210319_01.raw
								High										AIPPKKDQDK	Ambiguous	Kappa-casein OS=Ovis aries OX=9940 GN=CSN3 PE=1 SV=2 - [CASK_SHEEP]	1	1	P02669		HCD		0	2	2	0	0.001157	4671	2.58784	0	4.31491	80	3	380.552	1139.64	-0.767699	30.3312	6871	6871	MS2	0/0	PSPH2_I_210319_01.raw
								High										AIPPKKDQDK	Ambiguous	Kappa-casein OS=Ovis aries OX=9940 GN=CSN3 PE=1 SV=2 - [CASK_SHEEP]	1	1	P02669		HCD		0	2	2	0.007	0.04767	4671	1.51617	0	9.71747	80	2	570.324	1139.64	-0.488118	30.6473	6975	6975	MS2	0/0	PSPH2_I_210319_01.raw
								High										AIPPKKDQDK	Ambiguous	Kappa-casein OS=Ovis aries OX=9940 GN=CSN3 PE=1 SV=2 - [CASK_SHEEP]	1	1	P02669		HCD		0	2	2	0	0.001082	4671	2.10004	0	4.51503	80	3	380.552	1139.64	-0.848034	30.8466	7056	7056	MS2	0/0	PSPH2_I_210319_01.raw
								High										AIPPKKDQDK	Ambiguous	Kappa-casein OS=Ovis aries OX=9940 GN=CSN3 PE=1 SV=2 - [CASK_SHEEP]	1	1	P02669		HCD	0	0	1	1	0.003	0.007842	4671	2.19913	0	5.49909	80	3	380.552	1139.64	-0.687364	31.3499	7277	7277	MS2	0/0	PSPH2_I_210319_01.raw
								High										AIPPKKDQDK	Ambiguous	Kappa-casein OS=Ovis aries OX=9940 GN=CSN3 PE=1 SV=2 - [CASK_SHEEP]	1	1	P02669		HCD	0	0	1	1	0.003	0.01133	4674	1.72846	0	52.2329	80	3	380.552	1139.64	-1.24971	31.8674	7494	7494	MS2	0/0	PSPH2_I_210319_01.raw
								High										AIPPKKDQDK	Ambiguous	Kappa-casein OS=Ovis aries OX=9940 GN=CSN3 PE=1 SV=2 - [CASK_SHEEP]	1	1	P02669		HCD	0	0	1	1	0.004	0.02052	4671	1.67273	0	11.8278	80	3	380.552	1139.64	-0.60703	32.3722	7720	7720	MS2	0/0	PSPH2_I_210319_01.raw
								High										AIPPKKDQDK	Ambiguous	Kappa-casein OS=Ovis aries OX=9940 GN=CSN3 PE=1 SV=2 - [CASK_SHEEP]	1	1	P02669		HCD	0	0	1	1	0.006	0.03928	4671	2.15926	0	10.0651	80	3	380.552	1139.64	-0.767699	33.4005	8079	8079	MS2	0/0	PSPH2_I_210319_01.raw
								High										AIPPKKDQDK	Ambiguous	Kappa-casein OS=Ovis aries OX=9940 GN=CSN3 PE=1 SV=2 - [CASK_SHEEP]	1	1	P02669		HCD	0	0	1	1	0.003	0.004475	4671	1.94261	0	78.4689	80	3	380.552	1139.64	-0.44636	43.3384	12252	12252	MS2	0/0	PSPH2_I_210319_01.raw
								High										AIPPKKDQDK	Ambiguous	Kappa-casein OS=Ovis aries OX=9940 GN=CSN3 PE=1 SV=2 - [CASK_SHEEP]	1	1	P02669		HCD		0	2	2	0.007	0.04588	4674	1.65399	0	66.0065	80	3	380.552	1139.64	-1.16937	43.9072	12500	12500	MS2	0/0	PSPH2_I_210319_01.raw
									High									AIPPKKDQDK	Ambiguous	Kappa-casein OS=Ovis aries OX=9940 GN=CSN3 PE=1 SV=2 - [CASK_SHEEP]	1	1	P02669		HCD		0	2	2	0.007	0.03711	4671	1.8499	0	8.98271	80	3	380.552	1139.64	-0.687364	24.696	5018	5018	MS2	0/0	PSPH2_I_280319_02.raw
									High									AIPPKKDQDK	Ambiguous	Kappa-casein OS=Ovis aries OX=9940 GN=CSN3 PE=1 SV=2 - [CASK_SHEEP]	1	1	P02669		HCD		0	2	2	0.005	0.01574	4671	1.94913	0	5.52275	80	3	380.552	1139.64	-0.767699	25.2394	5170	5170	MS2	0/0	PSPH2_I_280319_02.raw
									High									AIPPKKDQDK	Ambiguous	Kappa-casein OS=Ovis aries OX=9940 GN=CSN3 PE=1 SV=2 - [CASK_SHEEP]	1	1	P02669		HCD	0	0	1	1	0.005	0.01974	5234	1.52075	0	3.16583	80	2	570.325	1139.64	0.583011	25.5629	5263	5263	MS2	0/0	PSPH2_I_280319_02.raw
									High									AIPPKKDQDK	Ambiguous	Kappa-casein OS=Ovis aries OX=9940 GN=CSN3 PE=1 SV=2 - [CASK_SHEEP]	1	1	P02669		HCD		0	2	2	0.006	0.02255	4671	2.11295	0	1.79842	80	3	380.552	1139.64	-0.526695	25.7446	5321	5321	MS2	0/0	PSPH2_I_280319_02.raw
									High									AIPPKKDQDK	Ambiguous	Kappa-casein OS=Ovis aries OX=9940 GN=CSN3 PE=1 SV=2 - [CASK_SHEEP]	1	1	P02669		HCD	0	0	1	1	0.005	0.01305	4671	2.18765	0	1.56391	80	3	380.552	1139.64	-0.767699	26.2561	5496	5496	MS2	0/0	PSPH2_I_280319_02.raw
									High									AIPPKKDQDK	Ambiguous	Kappa-casein OS=Ovis aries OX=9940 GN=CSN3 PE=1 SV=2 - [CASK_SHEEP]	1	1	P02669		HCD	0	0	1	1	0.005	0.01197	5233	1.49438	0	0	80	2	570.325	1139.64	0.261672	26.585	5638	5638	MS2	0/0	PSPH2_I_280319_02.raw
									High									AIPPKKDQDK	Ambiguous	Kappa-casein OS=Ovis aries OX=9940 GN=CSN3 PE=1 SV=2 - [CASK_SHEEP]	1	1	P02669		HCD	0	0	1	1	0.005	0.01045	4671	2.44144	0	3.76125	80	3	380.552	1139.64	-0.44636	26.7628	5693	5693	MS2	0/0	PSPH2_I_280319_02.raw
									High									AIPPKKDQDK	Ambiguous	Kappa-casein OS=Ovis aries OX=9940 GN=CSN3 PE=1 SV=2 - [CASK_SHEEP]	1	1	P02669		HCD		0	2	2	0.005	0.01655	4671	2.36361	0	4.61947	80	3	380.552	1139.64	-0.848034	27.2706	5870	5870	MS2	0/0	PSPH2_I_280319_02.raw
									High									AIPPKKDQDK	Ambiguous	Kappa-casein OS=Ovis aries OX=9940 GN=CSN3 PE=1 SV=2 - [CASK_SHEEP]	1	1	P02669		HCD		0	2	2	0.006	0.0245	4671	2.25888	0	31.4598	80	3	380.552	1139.64	-0.44636	27.7793	6039	6039	MS2	0/0	PSPH2_I_280319_02.raw
									High									AIPPKKDQDK	Ambiguous	Kappa-casein OS=Ovis aries OX=9940 GN=CSN3 PE=1 SV=2 - [CASK_SHEEP]	1	1	P02669		HCD	0	0	1	1	0.005	0.01795	4671	2.22973	0	4.22164	80	3	380.552	1139.64	-0.60703	28.2852	6238	6238	MS2	0/0	PSPH2_I_280319_02.raw
									High									AIPPKKDQDK	Ambiguous	Kappa-casein OS=Ovis aries OX=9940 GN=CSN3 PE=1 SV=2 - [CASK_SHEEP]	1	1	P02669		HCD	0	0	1	1	0.005	0.01822	4671	2.06514	0	3.84666	80	3	380.552	1139.64	-0.767699	28.7938	6429	6429	MS2	0/0	PSPH2_I_280319_02.raw
									High									AIPPKKDQDK	Ambiguous	Kappa-casein OS=Ovis aries OX=9940 GN=CSN3 PE=1 SV=2 - [CASK_SHEEP]	1	1	P02669		HCD	0	0	1	1	0.006	0.0237	4671	1.78417	0	2.30731	80	3	380.552	1139.64	-0.767699	29.3109	6616	6616	MS2	0/0	PSPH2_I_280319_02.raw
									High									AIPPKKDQDK	Ambiguous	Kappa-casein OS=Ovis aries OX=9940 GN=CSN3 PE=1 SV=2 - [CASK_SHEEP]	1	1	P02669		HCD	0	0	1	1	0.005	0.0126	4671	2.3126	0	5.82922	80	3	380.552	1139.64	-0.44636	29.8148	6803	6803	MS2	0/0	PSPH2_I_280319_02.raw
									High									AIPPKKDQDK	Ambiguous	Kappa-casein OS=Ovis aries OX=9940 GN=CSN3 PE=1 SV=2 - [CASK_SHEEP]	1	1	P02669		HCD		0	2	2	0.005	0.008102	4671	2.18992	0	1.27218	80	3	380.552	1139.64	-0.60703	30.3278	6985	6985	MS2	0/0	PSPH2_I_280319_02.raw
									High									AIPPKKDQDK	Ambiguous	Kappa-casein OS=Ovis aries OX=9940 GN=CSN3 PE=1 SV=2 - [CASK_SHEEP]	1	1	P02669		HCD		0	2	2	0.006	0.02513	4671	1.915	0	6.9644	80	3	380.552	1139.64	-0.848034	30.848	7176	7176	MS2	0/0	PSPH2_I_280319_02.raw
									High									AIPPKKDQDK	Ambiguous	Kappa-casein OS=Ovis aries OX=9940 GN=CSN3 PE=1 SV=2 - [CASK_SHEEP]	1	1	P02669		HCD		0	2	2	0.005	0.01844	4983	2.09787	0	6.7356	80	3	380.551	1139.64	-2.13339	31.3496	7384	7384	MS2	0/0	PSPH2_I_280319_02.raw
										High								AIPPKKDQDK	Ambiguous	Kappa-casein OS=Ovis aries OX=9940 GN=CSN3 PE=1 SV=2 - [CASK_SHEEP]	1	1	P02669		HCD		0	2	2	0.001	0.01632	5233	1.72625	0	10.2399	80	2	570.325	1139.64	0.475898	26.2139	5789	5789	MS2	0/0	PSPH3_I_220319_01.raw
										High								AIPPKKDQDK	Ambiguous	Kappa-casein OS=Ovis aries OX=9940 GN=CSN3 PE=1 SV=2 - [CASK_SHEEP]	1	1	P02669		HCD	0	0	1	1	0.002	0.01786	4671	1.98713	0	4.1698	80	3	380.552	1139.64	-0.44636	26.3465	5834	5834	MS2	0/0	PSPH3_I_220319_01.raw
										High								AIPPKKDQDK	Ambiguous	Kappa-casein OS=Ovis aries OX=9940 GN=CSN3 PE=1 SV=2 - [CASK_SHEEP]	1	1	P02669		HCD	0	0	1	1	0.002	0.02164	5220	1.50764	0	11.6144	80	2	570.325	1139.64	0.797236	26.7258	5996	5996	MS2	0/0	PSPH3_I_220319_01.raw
										High								AIPPKKDQDK	Ambiguous	Kappa-casein OS=Ovis aries OX=9940 GN=CSN3 PE=1 SV=2 - [CASK_SHEEP]	1	1	P02669		HCD	0	0	1	1	0.007	0.04591	4671	1.82667	0	0	80	3	380.552	1139.64	-0.526695	26.8574	6054	6054	MS2	0/0	PSPH3_I_220319_01.raw
										High								AIPPKKDQDK	Ambiguous	Kappa-casein OS=Ovis aries OX=9940 GN=CSN3 PE=1 SV=2 - [CASK_SHEEP]	1	1	P02669		HCD		0	2	2	0.001	0.01568	5233	1.73233	0	10.2759	80	2	570.325	1139.64	0.261672	27.2376	6220	6220	MS2	0/0	PSPH3_I_220319_01.raw
										High								AIPPKKDQDK	Ambiguous	Kappa-casein OS=Ovis aries OX=9940 GN=CSN3 PE=1 SV=2 - [CASK_SHEEP]	1	1	P02669		HCD		0	2	2	0.001	0.01247	4671	2.27639	0	3.67845	80	3	380.552	1139.64	-0.44636	27.3715	6273	6273	MS2	0/0	PSPH3_I_220319_01.raw
										High								AIPPKKDQDK	Ambiguous	Kappa-casein OS=Ovis aries OX=9940 GN=CSN3 PE=1 SV=2 - [CASK_SHEEP]	1	1	P02669		HCD	0	0	1	1	0.001	0.01041	5800	1.6937	0	11.0947	80	2	570.325	1139.64	-0.0596662	27.7536	6429	6429	MS2	0/0	PSPH3_I_220319_01.raw
										High								AIPPKKDQDK	Ambiguous	Kappa-casein OS=Ovis aries OX=9940 GN=CSN3 PE=1 SV=2 - [CASK_SHEEP]	1	1	P02669		HCD		0	2	2	0.001	0.01612	4671	2.31065	0	10.6999	80	3	380.552	1139.64	-0.60703	27.8783	6472	6472	MS2	0/0	PSPH3_I_220319_01.raw
										High								AIPPKKDQDK	Ambiguous	Kappa-casein OS=Ovis aries OX=9940 GN=CSN3 PE=1 SV=2 - [CASK_SHEEP]	1	1	P02669		HCD		0	2	2	0.003	0.0251	5800	1.45435	0	7.2375	80	2	570.325	1139.64	-0.0596662	28.2564	6610	6610	MS2	0/0	PSPH3_I_220319_01.raw
										High								AIPPKKDQDK	Ambiguous	Kappa-casein OS=Ovis aries OX=9940 GN=CSN3 PE=1 SV=2 - [CASK_SHEEP]	1	1	P02669		HCD		0	2	2	0.002	0.01852	4671	2.06108	0	17.7923	80	3	380.552	1139.64	-0.44636	28.4924	6704	6704	MS2	0/0	PSPH3_I_220319_01.raw
										High								AIPPKKDQDK	Ambiguous	Kappa-casein OS=Ovis aries OX=9940 GN=CSN3 PE=1 SV=2 - [CASK_SHEEP]	1	1	P02669		HCD		0	2	2	0.007	0.04809	5800	1.33153	0	32.7371	80	2	570.325	1139.64	-0.0596662	28.9337	6873	6873	MS2	0/0	PSPH3_I_220319_01.raw
										High								AIPPKKDQDK	Ambiguous	Kappa-casein OS=Ovis aries OX=9940 GN=CSN3 PE=1 SV=2 - [CASK_SHEEP]	1	1	P02669		HCD		0	2	2	0.002	0.01922	4671	2.14587	0	8.50784	80	3	380.552	1139.64	-0.60703	29.0047	6901	6901	MS2	0/0	PSPH3_I_220319_01.raw
										High								AIPPKKDQDK	Ambiguous	Kappa-casein OS=Ovis aries OX=9940 GN=CSN3 PE=1 SV=2 - [CASK_SHEEP]	1	1	P02669		HCD		0	2	2	0.001	0.01103	5800	1.48283	0	13.3086	80	2	570.325	1139.64	-0.0596662	29.4543	7097	7097	MS2	0/0	PSPH3_I_220319_01.raw
										High								AIPPKKDQDK	Ambiguous	Kappa-casein OS=Ovis aries OX=9940 GN=CSN3 PE=1 SV=2 - [CASK_SHEEP]	1	1	P02669		HCD	0	0	1	1	0.001	0.01152	4671	2.11416	0	3.44603	80	3	380.552	1139.64	-0.767699	29.5193	7122	7122	MS2	0/0	PSPH3_I_220319_01.raw
										High								AIPPKKDQDK	Ambiguous	Kappa-casein OS=Ovis aries OX=9940 GN=CSN3 PE=1 SV=2 - [CASK_SHEEP]	1	1	P02669		HCD	0	0	1	1	0.001	0.0125	5800	1.47347	0	13.8028	80	2	570.325	1139.64	-0.166779	29.9712	7305	7305	MS2	0/0	PSPH3_I_220319_01.raw
										High								AIPPKKDQDK	Ambiguous	Kappa-casein OS=Ovis aries OX=9940 GN=CSN3 PE=1 SV=2 - [CASK_SHEEP]	1	1	P02669		HCD		0	2	2	0.004	0.03401	4671	2.02182	0	3.65913	80	3	380.552	1139.64	-0.848034	30.0365	7334	7334	MS2	0/0	PSPH3_I_220319_01.raw
										High								AIPPKKDQDK	Ambiguous	Kappa-casein OS=Ovis aries OX=9940 GN=CSN3 PE=1 SV=2 - [CASK_SHEEP]	1	1	P02669		HCD		0	2	2	0.001	0.01289	4671	2.05236	0	0.674583	80	3	380.552	1139.64	-0.526695	30.547	7524	7524	MS2	0/0	PSPH3_I_220319_01.raw
										High								AIPPKKDQDK	Ambiguous	Kappa-casein OS=Ovis aries OX=9940 GN=CSN3 PE=1 SV=2 - [CASK_SHEEP]	1	1	P02669		HCD	0	0	1	1	0.003	0.02492	4671	2.41276	0	15.9542	80	3	380.552	1139.64	-0.44636	31.0529	7747	7747	MS2	0/0	PSPH3_I_220319_01.raw
										High								AIPPKKDQDK	Ambiguous	Kappa-casein OS=Ovis aries OX=9940 GN=CSN3 PE=1 SV=2 - [CASK_SHEEP]	1	1	P02669		HCD	0	0	1	1	0.001	0.009655	4671	2.10835	0	6.92434	80	3	380.552	1139.64	-0.687364	31.5683	7978	7978	MS2	0/0	PSPH3_I_220319_01.raw
											High							AIPPKKDQDK	Ambiguous	Kappa-casein OS=Ovis aries OX=9940 GN=CSN3 PE=1 SV=2 - [CASK_SHEEP]	1	1	P02669		HCD		0	2	2	0.003	0.01703	4671	2.23017	0	9.14914	80	3	380.552	1139.64	-0.60703	25.1197	5187	5187	MS2	0/0	PSPH3_I_290319_02.raw
											High							AIPPKKDQDK	Ambiguous	Kappa-casein OS=Ovis aries OX=9940 GN=CSN3 PE=1 SV=2 - [CASK_SHEEP]	1	1	P02669		HCD		0	2	2	0.007	0.06564	5853	1.94431	0	45.5539	80	2	570.325	1139.64	0.0474466	25.1403	5193	5193	MS2	0/0	PSPH3_I_290319_02.raw
											High							AIPPKKDQDK	Ambiguous	Kappa-casein OS=Ovis aries OX=9940 GN=CSN3 PE=1 SV=2 - [CASK_SHEEP]	1	1	P02669		HCD		0	2	2	0.003	0.01435	5233	1.61355	0	19.7901	80	2	570.325	1139.64	0.261672	25.6485	5355	5355	MS2	0/0	PSPH3_I_290319_02.raw
											High							AIPPKKDQDK	Ambiguous	Kappa-casein OS=Ovis aries OX=9940 GN=CSN3 PE=1 SV=2 - [CASK_SHEEP]	1	1	P02669		HCD	0	0	1	1	0.006	0.04496	4671	2.13786	0	0	80	3	380.552	1139.64	-0.687364	26.1424	5509	5509	MS2	0/0	PSPH3_I_290319_02.raw
											High							AIPPKKDQDK	Ambiguous	Kappa-casein OS=Ovis aries OX=9940 GN=CSN3 PE=1 SV=2 - [CASK_SHEEP]	1	1	P02669		HCD	0	0	1	1	0.003	0.01439	5233	1.72462	0	3.3749	80	2	570.325	1139.64	0.475898	26.1589	5516	5516	MS2	0/0	PSPH3_I_290319_02.raw
											High							AIPPKKDQDK	Ambiguous	Kappa-casein OS=Ovis aries OX=9940 GN=CSN3 PE=1 SV=2 - [CASK_SHEEP]	1	1	P02669		HCD		0	2	2	0.004	0.02176	4671	2.15853	0	4.835	80	3	380.552	1139.64	-0.928369	26.6467	5704	5704	MS2	0/0	PSPH3_I_290319_02.raw
											High							AIPPKKDQDK	Ambiguous	Kappa-casein OS=Ovis aries OX=9940 GN=CSN3 PE=1 SV=2 - [CASK_SHEEP]	1	1	P02669		HCD		0	2	2	0.003	0.01353	4671	2.16055	0	13.7076	80	3	380.552	1139.64	-0.44636	27.1501	5913	5913	MS2	0/0	PSPH3_I_290319_02.raw
											High							AIPPKKDQDK	Ambiguous	Kappa-casein OS=Ovis aries OX=9940 GN=CSN3 PE=1 SV=2 - [CASK_SHEEP]	1	1	P02669		HCD	0	0	1	1	0.004	0.02104	5233	1.75338	0	3.70084	80	2	570.325	1139.64	0.261672	27.1934	5928	5928	MS2	0/0	PSPH3_I_290319_02.raw
											High							AIPPKKDQDK	Ambiguous	Kappa-casein OS=Ovis aries OX=9940 GN=CSN3 PE=1 SV=2 - [CASK_SHEEP]	1	1	P02669		HCD		0	2	2	0.003	0.01423	4671	1.92913	0	3.58936	80	3	380.552	1139.64	-1.0087	27.6576	6099	6099	MS2	0/0	PSPH3_I_290319_02.raw
											High							AIPPKKDQDK	Ambiguous	Kappa-casein OS=Ovis aries OX=9940 GN=CSN3 PE=1 SV=2 - [CASK_SHEEP]	1	1	P02669		HCD	0	0	1	1	0.003	0.01985	4677	1.88143	0	20.5594	80	3	380.552	1139.64	-0.366026	28.168	6275	6275	MS2	0/0	PSPH3_I_290319_02.raw
											High							AIPPKKDQDK	Ambiguous	Kappa-casein OS=Ovis aries OX=9940 GN=CSN3 PE=1 SV=2 - [CASK_SHEEP]	1	1	P02669		HCD		0	2	2	0.006	0.05332	5233	1.59427	0	37.2775	80	2	570.325	1139.64	0.368785	28.3142	6321	6321	MS2	0/0	PSPH3_I_290319_02.raw
											High							AIPPKKDQDK	Ambiguous	Kappa-casein OS=Ovis aries OX=9940 GN=CSN3 PE=1 SV=2 - [CASK_SHEEP]	1	1	P02669		HCD		0	2	2	0.003	0.01468	4674	2.40711	0	7.5686	80	3	380.552	1139.64	-1.16937	28.6847	6471	6471	MS2	0/0	PSPH3_I_290319_02.raw
											High							AIPPKKDQDK	Ambiguous	Kappa-casein OS=Ovis aries OX=9940 GN=CSN3 PE=1 SV=2 - [CASK_SHEEP]	1	1	P02669		HCD		0	2	2	0.005	0.03809	5853	1.4325	0	19.2139	80	2	570.325	1139.64	0.0474466	28.819	6511	6511	MS2	0/0	PSPH3_I_290319_02.raw
											High							AIPPKKDQDK	Ambiguous	Kappa-casein OS=Ovis aries OX=9940 GN=CSN3 PE=1 SV=2 - [CASK_SHEEP]	1	1	P02669		HCD		0	2	2	0.004	0.02163	4671	1.74883	0	1.85919	80	3	380.552	1139.64	-0.60703	29.1923	6671	6671	MS2	0/0	PSPH3_I_290319_02.raw
											High							AIPPKKDQDK	Ambiguous	Kappa-casein OS=Ovis aries OX=9940 GN=CSN3 PE=1 SV=2 - [CASK_SHEEP]	1	1	P02669		HCD	0	0	1	1	0.003	0.01243	4671	2.19404	0	2.77369	80	3	380.552	1139.64	-0.44636	29.6939	6849	6849	MS2	0/0	PSPH3_I_290319_02.raw
											High							AIPPKKDQDK	Ambiguous	Kappa-casein OS=Ovis aries OX=9940 GN=CSN3 PE=1 SV=2 - [CASK_SHEEP]	1	1	P02669		HCD		0	2	2	0.004	0.02853	4671	2.49178	0	4.35825	80	3	380.552	1139.64	-0.928369	30.1992	7036	7036	MS2	0/0	PSPH3_I_290319_02.raw
											High							AIPPKKDQDK	Ambiguous	Kappa-casein OS=Ovis aries OX=9940 GN=CSN3 PE=1 SV=2 - [CASK_SHEEP]	1	1	P02669		HCD	0	0	1	1	0.006	0.04939	4671	2.07378	0	9.6327	80	3	380.552	1139.64	-0.848034	30.7034	7233	7233	MS2	0/0	PSPH3_I_290319_02.raw
											High							AIPPKKDQDK	Ambiguous	Kappa-casein OS=Ovis aries OX=9940 GN=CSN3 PE=1 SV=2 - [CASK_SHEEP]	1	1	P02669		HCD	0	0	1	1	0.003	0.007475	4671	2.36116	0	10.4411	80	3	380.552	1139.64	-0.60703	31.2119	7424	7424	MS2	0/0	PSPH3_I_290319_02.raw
											High							AIPPKKDQDK	Ambiguous	Kappa-casein OS=Ovis aries OX=9940 GN=CSN3 PE=1 SV=2 - [CASK_SHEEP]	1	1	P02669		HCD	0	0	1	1	0.003	0.01583	5581	1.68125	0	37.9797	80	3	380.551	1139.64	-2.53507	31.7243	7637	7637	MS2	0/0	PSPH3_I_290319_02.raw
High																		AIPPKKDQDKT	Ambiguous	Kappa-casein OS=Ovis aries OX=9940 GN=CSN3 PE=1 SV=2 - [CASK_SHEEP]	1	1	P02669		HCD	0	0	1	1	0.002	0.06309	7427	1.58484	0	32.5797	80	3	414.234	1240.69	-0.566894	31.4061	6933	6933	MS2	0/0	BSPH_I_190319_01.raw
High																		AIPPKKDQDKT	Ambiguous	Kappa-casein OS=Ovis aries OX=9940 GN=CSN3 PE=1 SV=2 - [CASK_SHEEP]	1	1	P02669		HCD		0	2	2	0.002	0.05552	7427	1.97036	0	22.0937	80	3	414.235	1240.69	-0.493102	31.9199	7144	7144	MS2	0/0	BSPH_I_190319_01.raw
High																		AIPPKKDQDKT	Ambiguous	Kappa-casein OS=Ovis aries OX=9940 GN=CSN3 PE=1 SV=2 - [CASK_SHEEP]	1	1	P02669		HCD		0	2	2	0.001	0.03215	7427	2.18417	0	10.8171	80	3	414.234	1240.69	-0.566894	32.4289	7332	7332	MS2	0/0	BSPH_I_190319_01.raw
High																		AIPPKKDQDKT	Ambiguous	Kappa-casein OS=Ovis aries OX=9940 GN=CSN3 PE=1 SV=2 - [CASK_SHEEP]	1	1	P02669		HCD		0	2	2	0.004	0.09547	7506	2.11926	0	15.9528	80	3	414.234	1240.69	-0.862062	32.9381	7526	7526	MS2	0/0	BSPH_I_190319_01.raw
High																		AIPPKKDQDKT	Ambiguous	Kappa-casein OS=Ovis aries OX=9940 GN=CSN3 PE=1 SV=2 - [CASK_SHEEP]	1	1	P02669		HCD		0	2	2	0.004	0.08821	7427	1.82495	0	13.1497	80	3	414.235	1240.69	-0.493102	33.4624	7754	7754	MS2	0/0	BSPH_I_190319_01.raw
High																		AIPPKKDQDKT	Ambiguous	Kappa-casein OS=Ovis aries OX=9940 GN=CSN3 PE=1 SV=2 - [CASK_SHEEP]	1	1	P02669		HCD		0	2	2	0.001	0.02066	7428	2.05889	0	13.1392	80	3	414.235	1240.69	-0.271726	33.9762	7937	7937	MS2	0/0	BSPH_I_190319_01.raw
High																		AIPPKKDQDKT	Ambiguous	Kappa-casein OS=Ovis aries OX=9940 GN=CSN3 PE=1 SV=2 - [CASK_SHEEP]	1	1	P02669		HCD		0	2	2	0.001	0.02629	7575	2.05628	0	19.9805	80	3	414.234	1240.69	-0.640686	34.4834	8126	8126	MS2	0/0	BSPH_I_190319_01.raw
	High																	AIPPKKDQDKT	Ambiguous	Kappa-casein OS=Ovis aries OX=9940 GN=CSN3 PE=1 SV=2 - [CASK_SHEEP]	1	1	P02669		HCD	0	0	1	1	0.001	0.02936	6289	1.77817	0	15.9171	80	3	414.234	1240.69	-1.00965	31.3966	7636	7636	MS2	0/0	BSPH_I_250319_02.raw
			High															AIPPKKDQDKT	Ambiguous	Kappa-casein OS=Ovis aries OX=9940 GN=CSN3 PE=1 SV=2 - [CASK_SHEEP]	1	1	P02669		HCD	0	0	1	1	0.001	0.01348	7575	1.92476	0	13.6844	80	3	414.234	1240.69	-0.640686	31.5486	7592	7592	MS2	0/0	BSPH2_I_260319_02.raw
				High														AIPPKKDQDKT	Ambiguous	Kappa-casein OS=Ovis aries OX=9940 GN=CSN3 PE=1 SV=2 - [CASK_SHEEP]	1	1	P02669		HCD		0	2	2	0.007	0.07448	7422	1.55165	0	21.3229	80	2	620.848	1240.69	-0.113305	30.8384	7705	7705	MS2	0/0	BSPH3_I_200319_01.raw
				High														AIPPKKDQDKT	Ambiguous	Kappa-casein OS=Ovis aries OX=9940 GN=CSN3 PE=1 SV=2 - [CASK_SHEEP]	1	1	P02669		HCD		0	2	2	0	0.01971	7422	2.19375	0	14.9057	80	3	414.235	1240.69	-0.345518	32.1662	8316	8316	MS2	0/0	BSPH3_I_200319_01.raw
				High														AIPPKKDQDKT	Ambiguous	Kappa-casein OS=Ovis aries OX=9940 GN=CSN3 PE=1 SV=2 - [CASK_SHEEP]	1	1	P02669		HCD	0	0	1	1	0	0.02425	7575	2.21129	0	10.4167	80	3	414.234	1240.69	-0.640686	32.6757	8550	8550	MS2	0/0	BSPH3_I_200319_01.raw
				High														AIPPKKDQDKT	Ambiguous	Kappa-casein OS=Ovis aries OX=9940 GN=CSN3 PE=1 SV=2 - [CASK_SHEEP]	1	1	P02669		HCD		0	2	2	0.005	0.04566	7583	2.0063	0	18.4221	80	3	414.234	1240.69	-0.714478	34.2257	9257	9257	MS2	0/0	BSPH3_I_200319_01.raw
					High													AIPPKKDQDKT	Ambiguous	Kappa-casein OS=Ovis aries OX=9940 GN=CSN3 PE=1 SV=2 - [CASK_SHEEP]	1	1	P02669		HCD	0	0	1	1	0	0.006256	7427	2.11341	0	22.8106	80	3	414.235	1240.69	-0.493102	27.3531	6156	6156	MS2	0/0	BSPH3_I_270319_02.raw
					High													AIPPKKDQDKT	Ambiguous	Kappa-casein OS=Ovis aries OX=9940 GN=CSN3 PE=1 SV=2 - [CASK_SHEEP]	1	1	P02669		HCD	0	0	1	1	0.006	0.1041	7427	1.87995	0	13.9608	80	3	414.235	1240.69	-0.493102	30.0685	7350	7350	MS2	0/0	BSPH3_I_270319_02.raw
					High													AIPPKKDQDKT	Ambiguous	Kappa-casein OS=Ovis aries OX=9940 GN=CSN3 PE=1 SV=2 - [CASK_SHEEP]	1	1	P02669		HCD	0	0	1	1	0.006	0.08531	7155	2.1511	0	26.8507	80	3	414.234	1240.69	-1.52619	30.5776	7579	7579	MS2	0/0	BSPH3_I_270319_02.raw
								High										AIPPKKDQDKT	Ambiguous	Kappa-casein OS=Ovis aries OX=9940 GN=CSN3 PE=1 SV=2 - [CASK_SHEEP]	1	1	P02669		HCD		0	2	2	0.008	0.05374	7155	1.59665	0	45.9509	80	3	414.234	1240.69	-1.52619	29.9417	6728	6728	MS2	0/0	PSPH2_I_210319_01.raw
High																		AIPPKKDQDKTE	Ambiguous	Kappa-casein OS=Ovis aries OX=9940 GN=CSN3 PE=1 SV=2 - [CASK_SHEEP]	1	1	P02669		HCD	0	0	1	1	0	0.003817	12877	1.90241	0	20.0435	80	3	457.249	1369.73	-0.0660337	32.1221	7216	7216	MS2	0/0	BSPH_I_190319_01.raw
High																		AIPPKKDQDKTE	Ambiguous	Kappa-casein OS=Ovis aries OX=9940 GN=CSN3 PE=1 SV=2 - [CASK_SHEEP]	1	1	P02669		HCD		0	2	2	0	0.005318	13994	1.98638	0	6.87377	80	3	457.249	1369.73	-0.266553	32.6304	7405	7405	MS2	0/0	BSPH_I_190319_01.raw
High																		AIPPKKDQDKTE	Ambiguous	Kappa-casein OS=Ovis aries OX=9940 GN=CSN3 PE=1 SV=2 - [CASK_SHEEP]	1	1	P02669		HCD	0	0	1	1	0	0.01231	13030	2.06601	0	2.1374	80	3	457.249	1369.73	0.134486	33.136	7610	7610	MS2	0/0	BSPH_I_190319_01.raw
High																		AIPPKKDQDKTE	Ambiguous	Kappa-casein OS=Ovis aries OX=9940 GN=CSN3 PE=1 SV=2 - [CASK_SHEEP]	1	1	P02669		HCD	0	0	1	1	0	0.001246	13171	2.334	0	13.5537	80	3	457.249	1369.73	-0.199713	33.6451	7816	7816	MS2	0/0	BSPH_I_190319_01.raw
High																		AIPPKKDQDKTE	Ambiguous	Kappa-casein OS=Ovis aries OX=9940 GN=CSN3 PE=1 SV=2 - [CASK_SHEEP]	1	1	P02669		HCD	0	0	1	1	0	0.00337	12877	2.51997	0	12.1193	80	3	457.249	1369.73	-0.0660337	34.1599	8012	8012	MS2	0/0	BSPH_I_190319_01.raw
High																		AIPPKKDQDKTE	Ambiguous	Kappa-casein OS=Ovis aries OX=9940 GN=CSN3 PE=1 SV=2 - [CASK_SHEEP]	1	1	P02669		HCD	0	0	1	1	0	0.0008545	13171	2.70583	0	16.1813	80	3	457.249	1369.73	-0.199713	34.6682	8189	8189	MS2	0/0	BSPH_I_190319_01.raw
High																		AIPPKKDQDKTE	Ambiguous	Kappa-casein OS=Ovis aries OX=9940 GN=CSN3 PE=1 SV=2 - [CASK_SHEEP]	1	1	P02669		HCD	0	0	1	1	0	0.001143	13994	2.62268	0	3.15627	80	3	457.249	1369.73	-0.266553	35.1805	8400	8400	MS2	0/0	BSPH_I_190319_01.raw
High																		AIPPKKDQDKTE	Ambiguous	Kappa-casein OS=Ovis aries OX=9940 GN=CSN3 PE=1 SV=2 - [CASK_SHEEP]	1	1	P02669		HCD	0	0	1	1	0	0.001203	13994	2.78579	0	6.9135	80	3	457.249	1369.73	-0.266553	35.7016	8626	8626	MS2	0/0	BSPH_I_190319_01.raw
High																		AIPPKKDQDKTE	Ambiguous	Kappa-casein OS=Ovis aries OX=9940 GN=CSN3 PE=1 SV=2 - [CASK_SHEEP]	1	1	P02669		HCD	0	0	1	1	0	0.001565	13995	2.41852	0	9.07675	80	3	457.249	1369.73	-0.600753	36.2089	8841	8841	MS2	0/0	BSPH_I_190319_01.raw
High																		AIPPKKDQDKTE	Ambiguous	Kappa-casein OS=Ovis aries OX=9940 GN=CSN3 PE=1 SV=2 - [CASK_SHEEP]	1	1	P02669		HCD		0	2	2	0.001	0.03902	13994	2.16923	0	14.9092	80	3	457.249	1369.73	-0.400233	36.7182	9042	9042	MS2	0/0	BSPH_I_190319_01.raw
High																		AIPPKKDQDKTE	Ambiguous	Kappa-casein OS=Ovis aries OX=9940 GN=CSN3 PE=1 SV=2 - [CASK_SHEEP]	1	1	P02669		HCD		0	2	2	0.001	0.03057	13994	2.24458	0	22.0778	80	3	457.249	1369.73	-0.266553	37.2252	9249	9249	MS2	0/0	BSPH_I_190319_01.raw
High																		AIPPKKDQDKTE	Ambiguous	Kappa-casein OS=Ovis aries OX=9940 GN=CSN3 PE=1 SV=2 - [CASK_SHEEP]	1	1	P02669		HCD	0	0	1	1	0.001	0.01801	12877	2.41639	0	24.7429	80	3	457.249	1369.73	-0.0660337	37.9165	9543	9543	MS2	0/0	BSPH_I_190319_01.raw
High																		AIPPKKDQDKTE	Ambiguous	Kappa-casein OS=Ovis aries OX=9940 GN=CSN3 PE=1 SV=2 - [CASK_SHEEP]	1	1	P02669		HCD		0	2	2	0.001	0.02221	13171	2.12088	0	30.2045	80	3	457.249	1369.73	-0.199713	39.278	10135	10135	MS2	0/0	BSPH_I_190319_01.raw
	High																	AIPPKKDQDKTE	Ambiguous	Kappa-casein OS=Ovis aries OX=9940 GN=CSN3 PE=1 SV=2 - [CASK_SHEEP]	1	1	P02669		HCD		0	2	2	0	0.003359	12877	2.45783	0	17.0492	80	3	457.249	1369.73	-0.0660337	29.122	6639	6639	MS2	0/0	BSPH_I_250319_02.raw
	High																	AIPPKKDQDKTE	Ambiguous	Kappa-casein OS=Ovis aries OX=9940 GN=CSN3 PE=1 SV=2 - [CASK_SHEEP]	1	1	P02669		HCD	0	0	1	1	0	0.00645	13994	2.37113	0	7.76606	80	3	457.249	1369.73	-0.266553	29.6324	6860	6860	MS2	0/0	BSPH_I_250319_02.raw
	High																	AIPPKKDQDKTE	Ambiguous	Kappa-casein OS=Ovis aries OX=9940 GN=CSN3 PE=1 SV=2 - [CASK_SHEEP]	1	1	P02669		HCD	0	0	1	1	0	0.004746	13010	2.18558	0	6.52267	80	3	457.249	1369.73	0.000806214	30.1533	7081	7081	MS2	0/0	BSPH_I_250319_02.raw
	High																	AIPPKKDQDKTE	Ambiguous	Kappa-casein OS=Ovis aries OX=9940 GN=CSN3 PE=1 SV=2 - [CASK_SHEEP]	1	1	P02669		HCD	0	0	1	1	0	0.008137	13171	2.19205	0	15.7034	80	3	457.249	1369.73	-0.199713	30.6824	7322	7322	MS2	0/0	BSPH_I_250319_02.raw
	High																	AIPPKKDQDKTE	Ambiguous	Kappa-casein OS=Ovis aries OX=9940 GN=CSN3 PE=1 SV=2 - [CASK_SHEEP]	1	1	P02669		HCD	0	0	1	1	0.001	0.02846	13010	2.14772	0	28.601	80	3	457.249	1369.73	0.000806214	31.1975	7557	7557	MS2	0/0	BSPH_I_250319_02.raw
	High																	AIPPKKDQDKTE	Ambiguous	Kappa-casein OS=Ovis aries OX=9940 GN=CSN3 PE=1 SV=2 - [CASK_SHEEP]	1	1	P02669		HCD	0	0	1	1	0	0.003118	13010	2.66942	0	8.54191	80	3	457.249	1369.73	0.0676461	31.7081	7760	7760	MS2	0/0	BSPH_I_250319_02.raw
	High																	AIPPKKDQDKTE	Ambiguous	Kappa-casein OS=Ovis aries OX=9940 GN=CSN3 PE=1 SV=2 - [CASK_SHEEP]	1	1	P02669		HCD		0	2	2	0	0.007598	13010	1.92051	0	4.9339	80	3	457.249	1369.73	0.000806214	32.2092	7963	7963	MS2	0/0	BSPH_I_250319_02.raw
	High																	AIPPKKDQDKTE	Ambiguous	Kappa-casein OS=Ovis aries OX=9940 GN=CSN3 PE=1 SV=2 - [CASK_SHEEP]	1	1	P02669		HCD		0	2	2	0	0.003797	12999	2.48277	0	27.4675	80	3	457.249	1369.73	0.335005	32.7275	8184	8184	MS2	0/0	BSPH_I_250319_02.raw
	High																	AIPPKKDQDKTE	Ambiguous	Kappa-casein OS=Ovis aries OX=9940 GN=CSN3 PE=1 SV=2 - [CASK_SHEEP]	1	1	P02669		HCD	0	0	1	1	0.001	0.0388	13010	2.35029	0	27.0038	80	3	457.249	1369.73	0.000806214	33.2456	8406	8406	MS2	0/0	BSPH_I_250319_02.raw
	High																	AIPPKKDQDKTE	Ambiguous	Kappa-casein OS=Ovis aries OX=9940 GN=CSN3 PE=1 SV=2 - [CASK_SHEEP]	1	1	P02669		HCD	0	0	1	1	0	0.0138	13171	1.91104	0	24.9622	80	3	457.249	1369.73	-0.199713	33.7531	8624	8624	MS2	0/0	BSPH_I_250319_02.raw
	High																	AIPPKKDQDKTE	Ambiguous	Kappa-casein OS=Ovis aries OX=9940 GN=CSN3 PE=1 SV=2 - [CASK_SHEEP]	1	1	P02669		HCD	0	0	1	1	0.008	0.0959	12877	1.94262	0	38.3413	80	3	457.249	1369.73	-0.0660337	34.7742	9067	9067	MS2	0/0	BSPH_I_250319_02.raw
			High															AIPPKKDQDKTE	Ambiguous	Kappa-casein OS=Ovis aries OX=9940 GN=CSN3 PE=1 SV=2 - [CASK_SHEEP]	1	1	P02669		HCD		0	2	2	0.004	0.03998	13010	1.89657	0	28.0098	80	3	457.249	1369.73	0.0676461	28.2314	6135	6135	MS2	0/0	BSPH2_I_260319_02.raw
			High															AIPPKKDQDKTE	Ambiguous	Kappa-casein OS=Ovis aries OX=9940 GN=CSN3 PE=1 SV=2 - [CASK_SHEEP]	1	1	P02669		HCD	0	0	1	1	0.001	0.02767	13171	1.93604	0	9.65578	80	3	457.249	1369.73	-0.199713	29.269	6598	6598	MS2	0/0	BSPH2_I_260319_02.raw
			High															AIPPKKDQDKTE	Ambiguous	Kappa-casein OS=Ovis aries OX=9940 GN=CSN3 PE=1 SV=2 - [CASK_SHEEP]	1	1	P02669		HCD		0	2	2	0	0.006267	13994	2.26094	0	7.56768	80	3	457.249	1369.73	-0.400233	29.7824	6830	6830	MS2	0/0	BSPH2_I_260319_02.raw
			High															AIPPKKDQDKTE	Ambiguous	Kappa-casein OS=Ovis aries OX=9940 GN=CSN3 PE=1 SV=2 - [CASK_SHEEP]	1	1	P02669		HCD		0	2	2	0.001	0.0159	13010	2.38483	0	4.25358	80	3	457.249	1369.73	0.000806214	30.2912	7045	7045	MS2	0/0	BSPH2_I_260319_02.raw
			High															AIPPKKDQDKTE	Ambiguous	Kappa-casein OS=Ovis aries OX=9940 GN=CSN3 PE=1 SV=2 - [CASK_SHEEP]	1	1	P02669		HCD	0	0	1	1	0.001	0.02173	13010	2.07544	0	10.1735	80	3	457.249	1369.73	0.000806214	30.8152	7276	7276	MS2	0/0	BSPH2_I_260319_02.raw
			High															AIPPKKDQDKTE	Ambiguous	Kappa-casein OS=Ovis aries OX=9940 GN=CSN3 PE=1 SV=2 - [CASK_SHEEP]	1	1	P02669		HCD		0.0091	3	3	0	0.001249	13120	2.17796	0	30.6711	80	3	457.249	1369.73	-0.132874	31.4881	7569	7569	MS2	0/0	BSPH2_I_260319_02.raw
			High															AIPPKKDQDKTE	Ambiguous	Kappa-casein OS=Ovis aries OX=9940 GN=CSN3 PE=1 SV=2 - [CASK_SHEEP]	1	1	P02669		HCD		0.0143	3	3	0	0.002937	13010	2.07024	0	17.2105	80	3	457.249	1369.73	0.0676461	31.999	7767	7767	MS2	0/0	BSPH2_I_260319_02.raw
			High															AIPPKKDQDKTE	Ambiguous	Kappa-casein OS=Ovis aries OX=9940 GN=CSN3 PE=1 SV=2 - [CASK_SHEEP]	1	1	P02669		HCD		0	2	2	0	0.006375	12877	2.06035	0	7.44442	80	3	457.249	1369.73	-0.0660337	32.5088	7974	7974	MS2	0/0	BSPH2_I_260319_02.raw
			High															AIPPKKDQDKTE	Ambiguous	Kappa-casein OS=Ovis aries OX=9940 GN=CSN3 PE=1 SV=2 - [CASK_SHEEP]	1	1	P02669		HCD	0	0	1	1	0.001	0.02632	13010	2.11866	0	15.849	80	3	457.249	1369.73	0.000806214	33.0284	8189	8189	MS2	0/0	BSPH2_I_260319_02.raw
			High															AIPPKKDQDKTE	Ambiguous	Kappa-casein OS=Ovis aries OX=9940 GN=CSN3 PE=1 SV=2 - [CASK_SHEEP]	1	1	P02669		HCD		0	2	2	0.001	0.0124	13120	1.74214	0	18.4392	80	3	457.249	1369.73	-0.132874	33.5451	8412	8412	MS2	0/0	BSPH2_I_260319_02.raw
			High															AIPPKKDQDKTE	Ambiguous	Kappa-casein OS=Ovis aries OX=9940 GN=CSN3 PE=1 SV=2 - [CASK_SHEEP]	1	1	P02669		HCD		0	2	2	0	0.002924	13994	2.48896	0	18.5195	80	3	457.249	1369.73	-0.333393	34.0498	8625	8625	MS2	0/0	BSPH2_I_260319_02.raw
			High															AIPPKKDQDKTE	Ambiguous	Kappa-casein OS=Ovis aries OX=9940 GN=CSN3 PE=1 SV=2 - [CASK_SHEEP]	1	1	P02669		HCD	0	0	1	1	0.001	0.02293	13994	1.92107	0	26.8977	80	3	457.249	1369.73	-0.266553	34.5671	8843	8843	MS2	0/0	BSPH2_I_260319_02.raw
			High															AIPPKKDQDKTE	Ambiguous	Kappa-casein OS=Ovis aries OX=9940 GN=CSN3 PE=1 SV=2 - [CASK_SHEEP]	1	1	P02669		HCD	0	0	1	1	0	0.003562	13120	1.99924	0	22.9864	80	3	457.249	1369.73	-0.132874	35.0838	9057	9057	MS2	0/0	BSPH2_I_260319_02.raw
				High														AIPPKKDQDKTE	Ambiguous	Kappa-casein OS=Ovis aries OX=9940 GN=CSN3 PE=1 SV=2 - [CASK_SHEEP]	1	1	P02669		HCD		0	2	2	0	0.007276	12630	2.06279	0	10.9785	80	3	457.249	1369.73	0.535525	31.3845	7958	7958	MS2	0/0	BSPH3_I_200319_01.raw
				High														AIPPKKDQDKTE	Ambiguous	Kappa-casein OS=Ovis aries OX=9940 GN=CSN3 PE=1 SV=2 - [CASK_SHEEP]	1	1	P02669		HCD		0	2	2	0	0.00222	12630	2.50918	0	7.95196	80	3	457.249	1369.73	0.468685	31.898	8193	8193	MS2	0/0	BSPH3_I_200319_01.raw
				High														AIPPKKDQDKTE	Ambiguous	Kappa-casein OS=Ovis aries OX=9940 GN=CSN3 PE=1 SV=2 - [CASK_SHEEP]	1	1	P02669		HCD	0	0	1	1	0	0.01416	13120	1.71215	0	2.66303	80	2	685.37	1369.73	-0.100777	32.2785	8368	8368	MS2	0/0	BSPH3_I_200319_01.raw
				High														AIPPKKDQDKTE	Ambiguous	Kappa-casein OS=Ovis aries OX=9940 GN=CSN3 PE=1 SV=2 - [CASK_SHEEP]	1	1	P02669		HCD		0	2	2	0	0.001717	13994	2.39559	0	11.413	80	3	457.249	1369.73	-0.266553	32.4183	8433	8433	MS2	0/0	BSPH3_I_200319_01.raw
				High														AIPPKKDQDKTE	Ambiguous	Kappa-casein OS=Ovis aries OX=9940 GN=CSN3 PE=1 SV=2 - [CASK_SHEEP]	1	1	P02669		HCD		0	2	2	0.001	0.03133	13994	1.36842	0	8.83402	80	2	685.369	1369.73	-0.457256	32.7875	8602	8602	MS2	0/0	BSPH3_I_200319_01.raw
				High														AIPPKKDQDKTE	Ambiguous	Kappa-casein OS=Ovis aries OX=9940 GN=CSN3 PE=1 SV=2 - [CASK_SHEEP]	1	1	P02669		HCD	0	0	1	1	0	0.002733	13994	2.84754	0	37.0669	80	3	457.249	1369.73	-0.266553	32.9278	8667	8667	MS2	0/0	BSPH3_I_200319_01.raw
				High														AIPPKKDQDKTE	Ambiguous	Kappa-casein OS=Ovis aries OX=9940 GN=CSN3 PE=1 SV=2 - [CASK_SHEEP]	1	1	P02669		HCD	0	0	1	1	0	0.001437	12630	1.77029	0	0.748314	80	2	685.37	1369.73	0.433942	33.3028	8840	8840	MS2	0/0	BSPH3_I_200319_01.raw
				High														AIPPKKDQDKTE	Ambiguous	Kappa-casein OS=Ovis aries OX=9940 GN=CSN3 PE=1 SV=2 - [CASK_SHEEP]	1	1	P02669		HCD		0	2	2	0	0.006199	13010	2.13563	0	34.0592	80	3	457.249	1369.73	0.0676461	33.5027	8933	8933	MS2	0/0	BSPH3_I_200319_01.raw
				High														AIPPKKDQDKTE	Ambiguous	Kappa-casein OS=Ovis aries OX=9940 GN=CSN3 PE=1 SV=2 - [CASK_SHEEP]	1	1	P02669		HCD		0	2	2	0	0.0009877	13120	1.37661	0	5.99163	80	2	685.37	1369.73	-0.100777	33.8058	9070	9070	MS2	0/0	BSPH3_I_200319_01.raw
				High														AIPPKKDQDKTE	Ambiguous	Kappa-casein OS=Ovis aries OX=9940 GN=CSN3 PE=1 SV=2 - [CASK_SHEEP]	1	1	P02669		HCD		0	2	2	0	0.007956	12583	2.12964	0	16.0775	80	3	457.249	1369.73	0.602365	34.0335	9168	9168	MS2	0/0	BSPH3_I_200319_01.raw
				High														AIPPKKDQDKTE	Ambiguous	Kappa-casein OS=Ovis aries OX=9940 GN=CSN3 PE=1 SV=2 - [CASK_SHEEP]	1	1	P02669		HCD	0	0	1	1	0	0.01667	13994	1.51265	0	4.11024	80	2	685.37	1369.73	-0.368136	34.3273	9304	9304	MS2	0/0	BSPH3_I_200319_01.raw
				High														AIPPKKDQDKTE	Ambiguous	Kappa-casein OS=Ovis aries OX=9940 GN=CSN3 PE=1 SV=2 - [CASK_SHEEP]	1	1	P02669		HCD		0	2	2	0	0.01127	13171	2.415	0	11.9627	80	3	457.249	1369.73	-0.199713	34.5629	9411	9411	MS2	0/0	BSPH3_I_200319_01.raw
				High														AIPPKKDQDKTE	Ambiguous	Kappa-casein OS=Ovis aries OX=9940 GN=CSN3 PE=1 SV=2 - [CASK_SHEEP]	1	1	P02669		HCD		0	2	2	0	0.002244	13994	1.41612	0	8.57004	80	2	685.37	1369.73	-0.368136	34.843	9540	9540	MS2	0/0	BSPH3_I_200319_01.raw
				High														AIPPKKDQDKTE	Ambiguous	Kappa-casein OS=Ovis aries OX=9940 GN=CSN3 PE=1 SV=2 - [CASK_SHEEP]	1	1	P02669		HCD		0	2	2	0	0.008672	12877	2.61988	0	5.43745	80	3	457.249	1369.73	-0.0660337	35.0788	9647	9647	MS2	0/0	BSPH3_I_200319_01.raw
				High														AIPPKKDQDKTE	Ambiguous	Kappa-casein OS=Ovis aries OX=9940 GN=CSN3 PE=1 SV=2 - [CASK_SHEEP]	1	1	P02669		HCD		0	2	2	0	0.02151	13994	1.5813	0	5.89167	80	2	685.37	1369.73	-0.368136	35.3635	9771	9771	MS2	0/0	BSPH3_I_200319_01.raw
				High														AIPPKKDQDKTE	Ambiguous	Kappa-casein OS=Ovis aries OX=9940 GN=CSN3 PE=1 SV=2 - [CASK_SHEEP]	1	1	P02669		HCD	0	0	1	1	0	0.003037	13994	2.78039	0	14.316	80	3	457.249	1369.73	-0.467073	35.5882	9874	9874	MS2	0/0	BSPH3_I_200319_01.raw
				High														AIPPKKDQDKTE	Ambiguous	Kappa-casein OS=Ovis aries OX=9940 GN=CSN3 PE=1 SV=2 - [CASK_SHEEP]	1	1	P02669		HCD		0	2	2	0	0.00321	13994	2.62965	0	16.6001	80	3	457.249	1369.73	-0.333393	36.1072	10110	10110	MS2	0/0	BSPH3_I_200319_01.raw
				High														AIPPKKDQDKTE	Ambiguous	Kappa-casein OS=Ovis aries OX=9940 GN=CSN3 PE=1 SV=2 - [CASK_SHEEP]	1	1	P02669		HCD		0	2	2	0	0.009048	13995	1.93732	0	13.5287	80	3	457.249	1369.73	-0.600753	36.6117	10341	10341	MS2	0/0	BSPH3_I_200319_01.raw
				High														AIPPKKDQDKTE	Ambiguous	Kappa-casein OS=Ovis aries OX=9940 GN=CSN3 PE=1 SV=2 - [CASK_SHEEP]	1	1	P02669		HCD	0	0	1	1	0	0.005359	13010	2.18491	0	19.1346	80	3	457.249	1369.73	0.000806214	37.1281	10579	10579	MS2	0/0	BSPH3_I_200319_01.raw
				High														AIPPKKDQDKTE	Ambiguous	Kappa-casein OS=Ovis aries OX=9940 GN=CSN3 PE=1 SV=2 - [CASK_SHEEP]	1	1	P02669		HCD		0.0062	2	4	0	0.004352	12999	1.58606	0	28.2879	80	3	457.249	1369.73	0.335005	37.7104	10847	10847	MS2	0/0	BSPH3_I_200319_01.raw
				High														AIPPKKDQDKTE	Ambiguous	Kappa-casein OS=Ovis aries OX=9940 GN=CSN3 PE=1 SV=2 - [CASK_SHEEP]	1	1	P02669		HCD	0	0	1	1	0	0.01747	13994	1.93445	0	44.9293	80	3	457.249	1369.73	-0.533913	38.2426	11088	11088	MS2	0/0	BSPH3_I_200319_01.raw
					High													AIPPKKDQDKTE	Ambiguous	Kappa-casein OS=Ovis aries OX=9940 GN=CSN3 PE=1 SV=2 - [CASK_SHEEP]	1	1	P02669		HCD		0	2	2	0.005	0.06588	13010	2.19342	0	25.0127	80	3	457.249	1369.73	0.0676461	27.7331	6319	6319	MS2	0/0	BSPH3_I_270319_02.raw
					High													AIPPKKDQDKTE	Ambiguous	Kappa-casein OS=Ovis aries OX=9940 GN=CSN3 PE=1 SV=2 - [CASK_SHEEP]	1	1	P02669		HCD		0	2	2	0	0.008794	13995	1.8781	0	30.8178	80	3	457.249	1369.73	-0.600753	28.2498	6541	6541	MS2	0/0	BSPH3_I_270319_02.raw
					High													AIPPKKDQDKTE	Ambiguous	Kappa-casein OS=Ovis aries OX=9940 GN=CSN3 PE=1 SV=2 - [CASK_SHEEP]	1	1	P02669		HCD		0	2	2	0	0.00709	12877	2.15816	0	12.7678	80	3	457.249	1369.73	-0.0660337	28.7664	6775	6775	MS2	0/0	BSPH3_I_270319_02.raw
					High													AIPPKKDQDKTE	Ambiguous	Kappa-casein OS=Ovis aries OX=9940 GN=CSN3 PE=1 SV=2 - [CASK_SHEEP]	1	1	P02669		HCD	0	0	1	1	0.005	0.06818	13010	2.33435	0	8.00955	80	3	457.249	1369.73	0.0676461	29.2772	7001	7001	MS2	0/0	BSPH3_I_270319_02.raw
					High													AIPPKKDQDKTE	Ambiguous	Kappa-casein OS=Ovis aries OX=9940 GN=CSN3 PE=1 SV=2 - [CASK_SHEEP]	1	1	P02669		HCD	0	0	1	1	0	0.00517	13803	1.69932	0	5.74351	80	2	685.369	1369.73	-1.61582	29.2791	7002	7002	MS2	0/0	BSPH3_I_270319_02.raw
					High													AIPPKKDQDKTE	Ambiguous	Kappa-casein OS=Ovis aries OX=9940 GN=CSN3 PE=1 SV=2 - [CASK_SHEEP]	1	1	P02669		HCD	0	0	1	1	0	0.02558	13120	2.39892	0	3.99215	80	3	457.249	1369.73	-0.132874	29.7947	7228	7228	MS2	0/0	BSPH3_I_270319_02.raw
					High													AIPPKKDQDKTE	Ambiguous	Kappa-casein OS=Ovis aries OX=9940 GN=CSN3 PE=1 SV=2 - [CASK_SHEEP]	1	1	P02669		HCD	0	0	1	1	0	0.001497	13010	2.26567	0	16.7868	80	3	457.249	1369.73	0.0676461	30.3135	7461	7461	MS2	0/0	BSPH3_I_270319_02.raw
					High													AIPPKKDQDKTE	Ambiguous	Kappa-casein OS=Ovis aries OX=9940 GN=CSN3 PE=1 SV=2 - [CASK_SHEEP]	1	1	P02669		HCD		0.0043	2	2	0	0.01147	13010	2.31036	0	31.827	80	3	457.249	1369.73	0.000806214	31.0243	7787	7787	MS2	0/0	BSPH3_I_270319_02.raw
					High													AIPPKKDQDKTE	Ambiguous	Kappa-casein OS=Ovis aries OX=9940 GN=CSN3 PE=1 SV=2 - [CASK_SHEEP]	1	1	P02669		HCD		0	2	2	0	0.01042	13994	1.25974	0	1.24981	80	2	685.37	1369.73	-0.279017	31.3506	7930	7930	MS2	0/0	BSPH3_I_270319_02.raw
					High													AIPPKKDQDKTE	Ambiguous	Kappa-casein OS=Ovis aries OX=9940 GN=CSN3 PE=1 SV=2 - [CASK_SHEEP]	1	1	P02669		HCD	0	0	1	1	0	0.001329	13994	2.87098	0	11.2636	80	3	457.249	1369.73	-0.333393	31.5327	8008	8008	MS2	0/0	BSPH3_I_270319_02.raw
					High													AIPPKKDQDKTE	Ambiguous	Kappa-casein OS=Ovis aries OX=9940 GN=CSN3 PE=1 SV=2 - [CASK_SHEEP]	1	1	P02669		HCD	0	0	1	1	0	0.004085	13994	1.74915	0	5.29233	80	2	685.37	1369.73	-0.279017	31.8557	8146	8146	MS2	0/0	BSPH3_I_270319_02.raw
					High													AIPPKKDQDKTE	Ambiguous	Kappa-casein OS=Ovis aries OX=9940 GN=CSN3 PE=1 SV=2 - [CASK_SHEEP]	1	1	P02669		HCD	0	0	1	1	0	0.009902	13994	2.29453	0	8.59448	80	3	457.249	1369.73	-0.266553	32.0462	8229	8229	MS2	0/0	BSPH3_I_270319_02.raw
					High													AIPPKKDQDKTE	Ambiguous	Kappa-casein OS=Ovis aries OX=9940 GN=CSN3 PE=1 SV=2 - [CASK_SHEEP]	1	1	P02669		HCD	0	0	1	1	0.006	0.08743	13994	1.35533	0	1.86818	80	2	685.37	1369.73	-0.368136	32.3651	8362	8362	MS2	0/0	BSPH3_I_270319_02.raw
					High													AIPPKKDQDKTE	Ambiguous	Kappa-casein OS=Ovis aries OX=9940 GN=CSN3 PE=1 SV=2 - [CASK_SHEEP]	1	1	P02669		HCD		0	2	2	0	0.001527	13171	2.10917	0	17.7705	80	3	457.249	1369.73	-0.199713	32.5541	8439	8439	MS2	0/0	BSPH3_I_270319_02.raw
					High													AIPPKKDQDKTE	Ambiguous	Kappa-casein OS=Ovis aries OX=9940 GN=CSN3 PE=1 SV=2 - [CASK_SHEEP]	1	1	P02669		HCD	0	0	1	1	0	0.01069	13010	2.64189	0	17.8633	80	3	457.249	1369.73	0.000806214	33.0845	8680	8680	MS2	0/0	BSPH3_I_270319_02.raw
					High													AIPPKKDQDKTE	Ambiguous	Kappa-casein OS=Ovis aries OX=9940 GN=CSN3 PE=1 SV=2 - [CASK_SHEEP]	1	1	P02669		HCD		0	2	2	0	0.003266	13994	2.31243	0	23.1748	80	3	457.249	1369.73	-0.266553	33.6108	8920	8920	MS2	0/0	BSPH3_I_270319_02.raw
					High													AIPPKKDQDKTE	Ambiguous	Kappa-casein OS=Ovis aries OX=9940 GN=CSN3 PE=1 SV=2 - [CASK_SHEEP]	1	1	P02669		HCD	0	0	1	1	0.006	0.103	13010	2.27714	0	23.4497	80	3	457.249	1369.73	0.0676461	34.119	9151	9151	MS2	0/0	BSPH3_I_270319_02.raw
					High													AIPPKKDQDKTE	Ambiguous	Kappa-casein OS=Ovis aries OX=9940 GN=CSN3 PE=1 SV=2 - [CASK_SHEEP]	1	1	P02669		HCD	0	0	1	2	0.003	0.06328	13994	1.63785	0	28.3742	80	3	457.249	1369.73	-0.533913	34.6426	9375	9375	MS2	0/0	BSPH3_I_270319_02.raw
						High												AIPPKKDQDKTEIPA	Unambiguous	Kappa-casein OS=Ovis aries OX=9940 GN=CSN3 PE=1 SV=2 - [CASK_SHEEP]	1	1	P02669		HCD	1	0	1	1	0.003	0.007484	15801	1.75186	0	5.90281	80	2	825.956	1650.9	-0.97685	68.7613	24306	24306	MS2	0/0	PSPH_I_210319_01.raw
							High											AIPPKKDQDKTEIPA	Unambiguous	Kappa-casein OS=Ovis aries OX=9940 GN=CSN3 PE=1 SV=2 - [CASK_SHEEP]	1	1	P02669		HCD	1	0	1	1	0.003	0.007484	15801	1.75186	0	5.90281	80	2	825.956	1650.9	-0.97685	68.7613	24306	24306	MS2	0/0	PSPH_I_210319_01.raw
								High										AIPPKKDQDKTEIPA	Unambiguous	Kappa-casein OS=Ovis aries OX=9940 GN=CSN3 PE=1 SV=2 - [CASK_SHEEP]	1	1	P02669		HCD	1	0	1	1	0.008	0.05135	15469	1.69677	0	0	3	2	825.955	1650.9	-1.93809	57.6223	18836	18836	MS2	0/0	PSPH2_I_210319_01.raw
								High										AIPPKKDQDKTEIPA	Unambiguous	Kappa-casein OS=Ovis aries OX=9940 GN=CSN3 PE=1 SV=2 - [CASK_SHEEP]	1	1	P02669		HCD	1	0	1	1	0.008	0.05797	15469	1.56459	0	4.59334	21	2	825.955	1650.9	-1.93809	66.8843	23180	23180	MS2	0/0	PSPH2_I_210319_01.raw
									High									AIPPKKDQDKTEIPA	Unambiguous	Kappa-casein OS=Ovis aries OX=9940 GN=CSN3 PE=1 SV=2 - [CASK_SHEEP]	1	1	P02669		HCD	1	0	1	1	0.008	0.06273	15400	1.942	0	6.78741	80	2	825.956	1650.91	-0.533201	67.0725	23184	23184	MS2	0/0	PSPH2_I_280319_02.raw
											High							AIPPKKDQDKTEIPA	Unambiguous	Kappa-casein OS=Ovis aries OX=9940 GN=CSN3 PE=1 SV=2 - [CASK_SHEEP]	1	1	P02669		HCD	1	0	1	1	0.006	0.05396	15753	2.12087	0	16.4286	80	2	825.956	1650.9	-1.27262	66.3998	22715	22715	MS2	0/0	PSPH3_I_290319_02.raw
High																		AIPPKKDQDKTEIPAIN	Unambiguous	Kappa-casein OS=Ovis aries OX=9940 GN=CSN3 PE=1 SV=2 - [CASK_SHEEP]	1	1	P02669		HCD	1	0	1	1	0	0.01593	18339	2.47178	0	25.7594	80	2	939.52	1878.03	-0.0386823	86.2747	33261	33261	MS2	0/0	BSPH_I_190319_01.raw
High																		AIPPKKDQDKTEIPAIN	Unambiguous	Kappa-casein OS=Ovis aries OX=9940 GN=CSN3 PE=1 SV=2 - [CASK_SHEEP]	1	1	P02669		HCD	1	0	1	1	0	0.01105	19682	2.78898	0	34.9706	80	2	939.519	1878.03	-1.33866	87.1562	33693	33693	MS2	0/0	BSPH_I_190319_01.raw
High																		AIPPKKDQDKTEIPAIN	Unambiguous	Kappa-casein OS=Ovis aries OX=9940 GN=CSN3 PE=1 SV=2 - [CASK_SHEEP]	1	1	P02669		HCD	1	0	1	1	0.001	0.02076	19084	2.29443	0	15.6405	80	2	939.518	1878.03	-2.18365	87.6739	33944	33944	MS2	0/0	BSPH_I_190319_01.raw
High																		AIPPKKDQDKTEIPAIN	Unambiguous	Kappa-casein OS=Ovis aries OX=9940 GN=CSN3 PE=1 SV=2 - [CASK_SHEEP]	1	1	P02669		HCD	1	0	1	1	0	0.007763	19149	2.72785	0	3.85115	80	2	939.518	1878.03	-1.98866	88.195	34201	34201	MS2	0/0	BSPH_I_190319_01.raw
High																		AIPPKKDQDKTEIPAIN	Unambiguous	Kappa-casein OS=Ovis aries OX=9940 GN=CSN3 PE=1 SV=2 - [CASK_SHEEP]	1	1	P02669		HCD	1	0	1	1	0.001	0.02562	20385	2.29563	0	10.0331	80	2	939.517	1878.03	-3.09365	88.723	34462	34462	MS2	0/0	BSPH_I_190319_01.raw
High																		AIPPKKDQDKTEIPAIN	Unambiguous	Kappa-casein OS=Ovis aries OX=9940 GN=CSN3 PE=1 SV=2 - [CASK_SHEEP]	1	1	P02669		HCD	1	0	1	1	0	0.01448	19062	2.61741	0	43.6901	80	2	939.518	1878.03	-2.24865	89.4709	34828	34828	MS2	0/0	BSPH_I_190319_01.raw
High																		AIPPKKDQDKTEIPAIN	Unambiguous	Kappa-casein OS=Ovis aries OX=9940 GN=CSN3 PE=1 SV=2 - [CASK_SHEEP]	1	1	P02669		HCD	1	0	1	1	0	0.003699	18153	2.6506	0	12.1896	80	2	939.521	1878.03	0.416311	89.9885	35082	35082	MS2	0/0	BSPH_I_190319_01.raw
High																		AIPPKKDQDKTEIPAIN	Unambiguous	Kappa-casein OS=Ovis aries OX=9940 GN=CSN3 PE=1 SV=2 - [CASK_SHEEP]	1	1	P02669		HCD	1	0	1	1	0	0.002581	18097	2.84706	0	31.838	80	2	939.52	1878.03	-0.753672	90.5249	35346	35346	MS2	0/0	BSPH_I_190319_01.raw
High																		AIPPKKDQDKTEIPAIN	Unambiguous	Kappa-casein OS=Ovis aries OX=9940 GN=CSN3 PE=1 SV=2 - [CASK_SHEEP]	1	1	P02669		HCD	1	0	1	1	0	0.003903	18379	2.42143	0	30.8028	80	2	939.52	1878.03	0.0913158	91.0388	35592	35592	MS2	0/0	BSPH_I_190319_01.raw
High																		AIPPKKDQDKTEIPAIN	Unambiguous	Kappa-casein OS=Ovis aries OX=9940 GN=CSN3 PE=1 SV=2 - [CASK_SHEEP]	1	1	P02669		HCD	1	0	1	1	0	0.009282	18103	2.28275	0	0	80	2	939.52	1878.03	-0.688673	91.5733	35859	35859	MS2	0/0	BSPH_I_190319_01.raw
High																		AIPPKKDQDKTEIPAIN	Unambiguous	Kappa-casein OS=Ovis aries OX=9940 GN=CSN3 PE=1 SV=2 - [CASK_SHEEP]	1	1	P02669		HCD	1	0	1	1	0	0.002339	18223	2.71808	0	2.36481	80	2	939.52	1878.03	-0.103681	92.0963	36121	36121	MS2	0/0	BSPH_I_190319_01.raw
High																		AIPPKKDQDKTEIPAIN	Unambiguous	Kappa-casein OS=Ovis aries OX=9940 GN=CSN3 PE=1 SV=2 - [CASK_SHEEP]	1	1	P02669		HCD	1	0	1	1	0.001	0.01914	18097	2.32974	0	3.65987	80	2	939.52	1878.03	-0.753672	92.6081	36370	36370	MS2	0/0	BSPH_I_190319_01.raw
High																		AIPPKKDQDKTEIPAIN	Unambiguous	Kappa-casein OS=Ovis aries OX=9940 GN=CSN3 PE=1 SV=2 - [CASK_SHEEP]	1	1	P02669		HCD	1	0	1	1	0	0.004041	18860	2.79237	0	0	80	2	939.519	1878.03	-1.20867	93.1236	36629	36629	MS2	0/0	BSPH_I_190319_01.raw
High																		AIPPKKDQDKTEIPAIN	Unambiguous	Kappa-casein OS=Ovis aries OX=9940 GN=CSN3 PE=1 SV=2 - [CASK_SHEEP]	1	1	P02669		HCD	1	0	1	1	0	0.003855	18862	2.6706	0	19.1052	80	2	939.519	1878.03	-1.14367	93.6431	36888	36888	MS2	0/0	BSPH_I_190319_01.raw
High																		AIPPKKDQDKTEIPAIN	Unambiguous	Kappa-casein OS=Ovis aries OX=9940 GN=CSN3 PE=1 SV=2 - [CASK_SHEEP]	1	1	P02669		HCD	1	0	1	1	0	0.0008957	17966	2.86269	0	0	80	2	939.52	1878.03	-0.16868	94.1616	37149	37149	MS2	0/0	BSPH_I_190319_01.raw
High																		AIPPKKDQDKTEIPAIN	Unambiguous	Kappa-casein OS=Ovis aries OX=9940 GN=CSN3 PE=1 SV=2 - [CASK_SHEEP]	1	1	P02669		HCD	1	0	1	1	0.001	0.02344	17966	2.00433	0	6.02346	80	2	939.52	1878.03	-0.16868	94.6894	37398	37398	MS2	0/0	BSPH_I_190319_01.raw
High																		AIPPKKDQDKTEIPAIN	Unambiguous	Kappa-casein OS=Ovis aries OX=9940 GN=CSN3 PE=1 SV=2 - [CASK_SHEEP]	1	1	P02669		HCD	1	0	1	1	0	0.005022	19062	2.66845	0	16.1403	80	2	939.518	1878.03	-2.24865	95.2014	37644	37644	MS2	0/0	BSPH_I_190319_01.raw
High																		AIPPKKDQDKTEIPAIN	Unambiguous	Kappa-casein OS=Ovis aries OX=9940 GN=CSN3 PE=1 SV=2 - [CASK_SHEEP]	1	1	P02669		HCD	1	0	1	1	0	0.002717	19745	2.81545	0	0	80	2	939.518	1878.03	-1.85866	95.7311	37905	37905	MS2	0/0	BSPH_I_190319_01.raw
High																		AIPPKKDQDKTEIPAIN	Unambiguous	Kappa-casein OS=Ovis aries OX=9940 GN=CSN3 PE=1 SV=2 - [CASK_SHEEP]	1	1	P02669		HCD	1	0	1	1	0.001	0.03344	19380	2.3387	0	11.3115	80	2	939.518	1878.03	-2.63865	96.2575	38159	38159	MS2	0/0	BSPH_I_190319_01.raw
High																		AIPPKKDQDKTEIPAIN	Unambiguous	Kappa-casein OS=Ovis aries OX=9940 GN=CSN3 PE=1 SV=2 - [CASK_SHEEP]	1	1	P02669		HCD	1	0	1	1	0.001	0.03469	17533	2.30674	0	36.6419	80	2	939.521	1878.03	0.871303	96.7842	38395	38395	MS2	0/0	BSPH_I_190319_01.raw
High																		AIPPKKDQDKTEIPAIN	Unambiguous	Kappa-casein OS=Ovis aries OX=9940 GN=CSN3 PE=1 SV=2 - [CASK_SHEEP]	1	1	P02669		HCD	1	0	1	1	0.002	0.05073	19373	2.40076	0	6.30652	80	2	939.518	1878.03	-2.44365	97.3054	38635	38635	MS2	0/0	BSPH_I_190319_01.raw
High																		AIPPKKDQDKTEIPAIN	Unambiguous	Kappa-casein OS=Ovis aries OX=9940 GN=CSN3 PE=1 SV=2 - [CASK_SHEEP]	1	1	P02669		HCD	1	0	1	1	0.001	0.04261	17920	2.12402	0	20.7127	80	2	939.52	1878.03	-0.298678	97.8175	38875	38875	MS2	0/0	BSPH_I_190319_01.raw
High																		AIPPKKDQDKTEIPAIN	Unambiguous	Kappa-casein OS=Ovis aries OX=9940 GN=CSN3 PE=1 SV=2 - [CASK_SHEEP]	1	1	P02669		HCD	1	0	1	1	0.002	0.06122	17652	1.98374	0	27.8817	80	2	939.521	1878.03	0.546309	98.3426	39122	39122	MS2	0/0	BSPH_I_190319_01.raw
High																		AIPPKKDQDKTEIPAIN	Unambiguous	Kappa-casein OS=Ovis aries OX=9940 GN=CSN3 PE=1 SV=2 - [CASK_SHEEP]	1	1	P02669		HCD	1	0	1	1	0.002	0.05673	17221	2.09623	0	22.8609	80	2	939.521	1878.04	1.3263	98.8564	39368	39368	MS2	0/0	BSPH_I_190319_01.raw
High																		AIPPKKDQDKTEIPAIN	Unambiguous	Kappa-casein OS=Ovis aries OX=9940 GN=CSN3 PE=1 SV=2 - [CASK_SHEEP]	1	1	P02669		HCD	1	0	1	1	0.004	0.1098	19684	3.09369	0	12.1048	24	3	626.682	1878.03	-1.41082	99.1935	39525	39525	MS2	0/0	BSPH_I_190319_01.raw
	High																	AIPPKKDQDKTEIPAIN	Unambiguous	Kappa-casein OS=Ovis aries OX=9940 GN=CSN3 PE=1 SV=2 - [CASK_SHEEP]	1	1	P02669		HCD	1	0	1	1	0.003	0.06513	18439	1.96133	0	16.2397	80	2	939.521	1878.03	0.286313	79.779	30653	30653	MS2	0/0	BSPH_I_250319_02.raw
	High																	AIPPKKDQDKTEIPAIN	Unambiguous	Kappa-casein OS=Ovis aries OX=9940 GN=CSN3 PE=1 SV=2 - [CASK_SHEEP]	1	1	P02669		HCD	1	0	1	1	0	0.0108	18339	2.24365	0	12.1433	80	2	939.52	1878.03	-0.0386823	80.2887	30902	30902	MS2	0/0	BSPH_I_250319_02.raw
	High																	AIPPKKDQDKTEIPAIN	Unambiguous	Kappa-casein OS=Ovis aries OX=9940 GN=CSN3 PE=1 SV=2 - [CASK_SHEEP]	1	1	P02669		HCD	1	0	1	1	0	0.00572	19084	2.26021	0	6.3327	80	2	939.518	1878.03	-2.18365	81.3109	31397	31397	MS2	0/0	BSPH_I_250319_02.raw
	High																	AIPPKKDQDKTEIPAIN	Unambiguous	Kappa-casein OS=Ovis aries OX=9940 GN=CSN3 PE=1 SV=2 - [CASK_SHEEP]	1	1	P02669		HCD	1	0	1	1	0	0.0143	19682	2.85535	0	15.0484	80	2	939.519	1878.03	-1.33866	81.8264	31644	31644	MS2	0/0	BSPH_I_250319_02.raw
	High																	AIPPKKDQDKTEIPAIN	Unambiguous	Kappa-casein OS=Ovis aries OX=9940 GN=CSN3 PE=1 SV=2 - [CASK_SHEEP]	1	1	P02669		HCD	1	0	1	1	0	0.008266	18223	2.46146	0	10.1213	80	2	939.52	1878.03	-0.103681	82.343	31895	31895	MS2	0/0	BSPH_I_250319_02.raw
	High																	AIPPKKDQDKTEIPAIN	Unambiguous	Kappa-casein OS=Ovis aries OX=9940 GN=CSN3 PE=1 SV=2 - [CASK_SHEEP]	1	1	P02669		HCD	1	0	1	1	0	0.003112	19735	2.70213	0	4.65973	80	2	939.519	1878.03	-1.79366	82.8624	32146	32146	MS2	0/0	BSPH_I_250319_02.raw
	High																	AIPPKKDQDKTEIPAIN	Unambiguous	Kappa-casein OS=Ovis aries OX=9940 GN=CSN3 PE=1 SV=2 - [CASK_SHEEP]	1	1	P02669		HCD	1	0	1	1	0	0.007711	19125	2.64317	0	10.7693	80	2	939.518	1878.03	-2.05366	83.3791	32396	32396	MS2	0/0	BSPH_I_250319_02.raw
	High																	AIPPKKDQDKTEIPAIN	Unambiguous	Kappa-casein OS=Ovis aries OX=9940 GN=CSN3 PE=1 SV=2 - [CASK_SHEEP]	1	1	P02669		HCD	1	0	1	1	0	0.003416	19627	2.50318	0	26.8059	80	2	939.519	1878.03	-1.66366	83.8999	32646	32646	MS2	0/0	BSPH_I_250319_02.raw
	High																	AIPPKKDQDKTEIPAIN	Unambiguous	Kappa-casein OS=Ovis aries OX=9940 GN=CSN3 PE=1 SV=2 - [CASK_SHEEP]	1	1	P02669		HCD	1	0	1	1	0	0.00177	17926	2.85185	0	30.692	80	2	939.52	1878.03	-0.363677	84.4184	32895	32895	MS2	0/0	BSPH_I_250319_02.raw
	High																	AIPPKKDQDKTEIPAIN	Unambiguous	Kappa-casein OS=Ovis aries OX=9940 GN=CSN3 PE=1 SV=2 - [CASK_SHEEP]	1	1	P02669		HCD	1	0	1	1	0	0.002244	18449	2.63695	0	10.4473	80	2	939.521	1878.03	0.351312	84.9457	33150	33150	MS2	0/0	BSPH_I_250319_02.raw
	High																	AIPPKKDQDKTEIPAIN	Unambiguous	Kappa-casein OS=Ovis aries OX=9940 GN=CSN3 PE=1 SV=2 - [CASK_SHEEP]	1	1	P02669		HCD	1	0	1	1	0	0.001622	18223	2.61015	0	12.3541	80	2	939.52	1878.03	-0.103681	85.4692	33408	33408	MS2	0/0	BSPH_I_250319_02.raw
	High																	AIPPKKDQDKTEIPAIN	Unambiguous	Kappa-casein OS=Ovis aries OX=9940 GN=CSN3 PE=1 SV=2 - [CASK_SHEEP]	1	1	P02669		HCD	1	0	1	1	0.007	0.09303	19371	2.94685	0	3.22913	3	3	626.681	1878.03	-2.38581	85.8093	33574	33574	MS2	0/0	BSPH_I_250319_02.raw
	High																	AIPPKKDQDKTEIPAIN	Unambiguous	Kappa-casein OS=Ovis aries OX=9940 GN=CSN3 PE=1 SV=2 - [CASK_SHEEP]	1	1	P02669		HCD	1	0	1	1	0	0.0001691	19125	3.18981	0	6.15553	80	2	939.518	1878.03	-2.05366	85.9797	33654	33654	MS2	0/0	BSPH_I_250319_02.raw
	High																	AIPPKKDQDKTEIPAIN	Unambiguous	Kappa-casein OS=Ovis aries OX=9940 GN=CSN3 PE=1 SV=2 - [CASK_SHEEP]	1	1	P02669		HCD	1	0	1	1	0	0.0005978	19682	2.93913	0	7.31299	80	2	939.519	1878.03	-1.33866	86.5011	33911	33911	MS2	0/0	BSPH_I_250319_02.raw
	High																	AIPPKKDQDKTEIPAIN	Unambiguous	Kappa-casein OS=Ovis aries OX=9940 GN=CSN3 PE=1 SV=2 - [CASK_SHEEP]	1	1	P02669		HCD	1	0	1	1	0	0.002169	17966	2.83668	0	8.69138	80	2	939.52	1878.03	-0.233679	87.012	34159	34159	MS2	0/0	BSPH_I_250319_02.raw
	High																	AIPPKKDQDKTEIPAIN	Unambiguous	Kappa-casein OS=Ovis aries OX=9940 GN=CSN3 PE=1 SV=2 - [CASK_SHEEP]	1	1	P02669		HCD	1	0	1	1	0	0.001338	19682	2.79995	0	38.0568	80	2	939.519	1878.03	-1.33866	87.6606	34474	34474	MS2	0/0	BSPH_I_250319_02.raw
	High																	AIPPKKDQDKTEIPAIN	Unambiguous	Kappa-casein OS=Ovis aries OX=9940 GN=CSN3 PE=1 SV=2 - [CASK_SHEEP]	1	1	P02669		HCD	1	0	1	1	0	0.006953	18339	2.68399	0	2.92418	80	2	939.52	1878.03	-0.0386823	88.1745	34720	34720	MS2	0/0	BSPH_I_250319_02.raw
	High																	AIPPKKDQDKTEIPAIN	Unambiguous	Kappa-casein OS=Ovis aries OX=9940 GN=CSN3 PE=1 SV=2 - [CASK_SHEEP]	1	1	P02669		HCD	1	0	1	1	0	0.005041	18097	2.25624	0	9.739	80	2	939.519	1878.03	-0.818671	88.694	34966	34966	MS2	0/0	BSPH_I_250319_02.raw
	High																	AIPPKKDQDKTEIPAIN	Unambiguous	Kappa-casein OS=Ovis aries OX=9940 GN=CSN3 PE=1 SV=2 - [CASK_SHEEP]	1	1	P02669		HCD	1	0	1	1	0	0.001373	18775	2.80471	0	42.7689	80	2	939.519	1878.03	-1.01367	89.2084	35214	35214	MS2	0/0	BSPH_I_250319_02.raw
	High																	AIPPKKDQDKTEIPAIN	Unambiguous	Kappa-casein OS=Ovis aries OX=9940 GN=CSN3 PE=1 SV=2 - [CASK_SHEEP]	1	1	P02669		HCD	1	0	1	1	0	0.001009	17714	2.83642	0	35.7559	80	2	939.521	1878.03	0.611308	90.1132	35656	35656	MS2	0/0	BSPH_I_250319_02.raw
	High																	AIPPKKDQDKTEIPAIN	Unambiguous	Kappa-casein OS=Ovis aries OX=9940 GN=CSN3 PE=1 SV=2 - [CASK_SHEEP]	1	1	P02669		HCD	1	0	1	1	0	0.00087	18044	2.71718	0	17.0612	80	2	939.52	1878.03	-0.493676	90.6328	35901	35901	MS2	0/0	BSPH_I_250319_02.raw
	High																	AIPPKKDQDKTEIPAIN	Unambiguous	Kappa-casein OS=Ovis aries OX=9940 GN=CSN3 PE=1 SV=2 - [CASK_SHEEP]	1	1	P02669		HCD	1	0	1	1	0	0.01315	18831	2.19718	0	21.1131	80	2	939.519	1878.03	-1.27367	91.1596	36153	36153	MS2	0/0	BSPH_I_250319_02.raw
	High																	AIPPKKDQDKTEIPAIN	Unambiguous	Kappa-casein OS=Ovis aries OX=9940 GN=CSN3 PE=1 SV=2 - [CASK_SHEEP]	1	1	P02669		HCD	1	0	1	1	0	0.001955	18044	3.0541	0	5.64346	80	2	939.52	1878.03	-0.493676	91.6848	36407	36407	MS2	0/0	BSPH_I_250319_02.raw
	High																	AIPPKKDQDKTEIPAIN	Unambiguous	Kappa-casein OS=Ovis aries OX=9940 GN=CSN3 PE=1 SV=2 - [CASK_SHEEP]	1	1	P02669		HCD	1	0	1	1	0	0.005445	18103	2.41137	0	27.3629	80	2	939.52	1878.03	-0.688673	92.2146	36653	36653	MS2	0/0	BSPH_I_250319_02.raw
	High																	AIPPKKDQDKTEIPAIN	Unambiguous	Kappa-casein OS=Ovis aries OX=9940 GN=CSN3 PE=1 SV=2 - [CASK_SHEEP]	1	1	P02669		HCD	1	0	1	1	0	0.007276	17698	2.33872	0	0	80	2	939.521	1878.03	0.806304	92.7261	36892	36892	MS2	0/0	BSPH_I_250319_02.raw
	High																	AIPPKKDQDKTEIPAIN	Unambiguous	Kappa-casein OS=Ovis aries OX=9940 GN=CSN3 PE=1 SV=2 - [CASK_SHEEP]	1	1	P02669		HCD	1	0	1	1	0.001	0.02069	19678	2.03399	0	8.52043	80	2	939.519	1878.03	-1.46866	93.7574	37372	37372	MS2	0/0	BSPH_I_250319_02.raw
		High																AIPPKKDQDKTEIPAIN	Unambiguous	Kappa-casein OS=Ovis aries OX=9940 GN=CSN3 PE=1 SV=2 - [CASK_SHEEP]	1	1	P02669		HCD	1	0	1	1	0.004	0.02994	21799	2.45709	0	12.1508	80	2	939.517	1878.03	-3.80864	84.3554	28767	28767	MS2	0/0	BSPH2_I_200319_01.raw
		High																AIPPKKDQDKTEIPAIN	Unambiguous	Kappa-casein OS=Ovis aries OX=9940 GN=CSN3 PE=1 SV=2 - [CASK_SHEEP]	1	1	P02669		HCD	1	0	1	1	0.002	0.02037	19735	2.58119	0	18.2483	80	2	939.519	1878.03	-1.79366	84.8815	29028	29028	MS2	0/0	BSPH2_I_200319_01.raw
		High																AIPPKKDQDKTEIPAIN	Unambiguous	Kappa-casein OS=Ovis aries OX=9940 GN=CSN3 PE=1 SV=2 - [CASK_SHEEP]	1	1	P02669		HCD	1	0	1	1	0.001	0.006703	19084	2.75132	0	13.9354	80	2	939.518	1878.03	-2.18365	85.407	29290	29290	MS2	0/0	BSPH2_I_200319_01.raw
		High																AIPPKKDQDKTEIPAIN	Unambiguous	Kappa-casein OS=Ovis aries OX=9940 GN=CSN3 PE=1 SV=2 - [CASK_SHEEP]	1	1	P02669		HCD	1	0	1	1	0	0.001521	20295	3.23135	0	14.7164	80	2	939.517	1878.03	-3.02865	85.9223	29537	29537	MS2	0/0	BSPH2_I_200319_01.raw
		High																AIPPKKDQDKTEIPAIN	Unambiguous	Kappa-casein OS=Ovis aries OX=9940 GN=CSN3 PE=1 SV=2 - [CASK_SHEEP]	1	1	P02669		HCD	1	0	1	1	0	0.0005802	19535	3.07184	0	14.5036	80	2	939.519	1878.03	-1.59866	86.4568	29799	29799	MS2	0/0	BSPH2_I_200319_01.raw
		High																AIPPKKDQDKTEIPAIN	Unambiguous	Kappa-casein OS=Ovis aries OX=9940 GN=CSN3 PE=1 SV=2 - [CASK_SHEEP]	1	1	P02669		HCD	1	0	1	1	0	0.002418	19682	2.65615	0	17.7858	80	2	939.519	1878.03	-1.33866	86.9752	30052	30052	MS2	0/0	BSPH2_I_200319_01.raw
		High																AIPPKKDQDKTEIPAIN	Unambiguous	Kappa-casein OS=Ovis aries OX=9940 GN=CSN3 PE=1 SV=2 - [CASK_SHEEP]	1	1	P02669		HCD	1	0	1	1	0	0.0001229	19373	2.89657	0	33.2118	72	2	939.518	1878.03	-2.44365	87.4903	30306	30306	MS2	0/0	BSPH2_I_200319_01.raw
		High																AIPPKKDQDKTEIPAIN	Unambiguous	Kappa-casein OS=Ovis aries OX=9940 GN=CSN3 PE=1 SV=2 - [CASK_SHEEP]	1	1	P02669		HCD	1	0	1	1	0	0.0001476	20407	2.95303	0	14.3511	80	2	939.517	1878.03	-3.22364	88.008	30560	30560	MS2	0/0	BSPH2_I_200319_01.raw
		High																AIPPKKDQDKTEIPAIN	Unambiguous	Kappa-casein OS=Ovis aries OX=9940 GN=CSN3 PE=1 SV=2 - [CASK_SHEEP]	1	1	P02669		HCD	1	0	1	1	0	0.0001842	19684	2.87463	0	18.943	80	2	939.519	1878.03	-1.40366	88.5302	30820	30820	MS2	0/0	BSPH2_I_200319_01.raw
		High																AIPPKKDQDKTEIPAIN	Unambiguous	Kappa-casein OS=Ovis aries OX=9940 GN=CSN3 PE=1 SV=2 - [CASK_SHEEP]	1	1	P02669		HCD	1	0	1	1	0.004	0.03837	19678	2.26373	0	16.4438	35	2	939.519	1878.03	-1.46866	88.5606	30836	30836	MS2	0/0	BSPH2_I_200319_01.raw
		High																AIPPKKDQDKTEIPAIN	Unambiguous	Kappa-casein OS=Ovis aries OX=9940 GN=CSN3 PE=1 SV=2 - [CASK_SHEEP]	1	1	P02669		HCD	1	0	1	1	0	0.0004978	19125	2.9942	0	4.20291	80	2	939.518	1878.03	-2.05366	89.0905	31089	31089	MS2	0/0	BSPH2_I_200319_01.raw
		High																AIPPKKDQDKTEIPAIN	Unambiguous	Kappa-casein OS=Ovis aries OX=9940 GN=CSN3 PE=1 SV=2 - [CASK_SHEEP]	1	1	P02669		HCD	1	0	1	1	0	0.00183	18860	3.04022	0	20.2492	45	2	939.519	1878.03	-1.07867	89.8684	31467	31467	MS2	0/0	BSPH2_I_200319_01.raw
		High																AIPPKKDQDKTEIPAIN	Unambiguous	Kappa-casein OS=Ovis aries OX=9940 GN=CSN3 PE=1 SV=2 - [CASK_SHEEP]	1	1	P02669		HCD	1	0	1	1	0	0.002667	19627	2.74379	0	6.41193	72	2	939.519	1878.03	-1.66366	90.3918	31725	31725	MS2	0/0	BSPH2_I_200319_01.raw
		High																AIPPKKDQDKTEIPAIN	Unambiguous	Kappa-casein OS=Ovis aries OX=9940 GN=CSN3 PE=1 SV=2 - [CASK_SHEEP]	1	1	P02669		HCD	1	0	1	1	0	0.001776	19373	2.81339	0	25.611	80	2	939.518	1878.03	-2.50865	90.9168	31984	31984	MS2	0/0	BSPH2_I_200319_01.raw
		High																AIPPKKDQDKTEIPAIN	Unambiguous	Kappa-casein OS=Ovis aries OX=9940 GN=CSN3 PE=1 SV=2 - [CASK_SHEEP]	1	1	P02669		HCD	1	0	1	1	0	0.0008004	19678	3.01616	0	0	80	2	939.519	1878.03	-1.46866	91.4316	32238	32238	MS2	0/0	BSPH2_I_200319_01.raw
		High																AIPPKKDQDKTEIPAIN	Unambiguous	Kappa-casein OS=Ovis aries OX=9940 GN=CSN3 PE=1 SV=2 - [CASK_SHEEP]	1	1	P02669		HCD	1	0	1	1	0	0.00265	18860	2.59027	0	6.37312	80	2	939.519	1878.03	-1.20867	91.9467	32495	32495	MS2	0/0	BSPH2_I_200319_01.raw
		High																AIPPKKDQDKTEIPAIN	Unambiguous	Kappa-casein OS=Ovis aries OX=9940 GN=CSN3 PE=1 SV=2 - [CASK_SHEEP]	1	1	P02669		HCD	1	0	1	1	0	0.0008125	19125	2.9356	0	3.33966	80	2	939.518	1878.03	-2.05366	92.4618	32749	32749	MS2	0/0	BSPH2_I_200319_01.raw
		High																AIPPKKDQDKTEIPAIN	Unambiguous	Kappa-casein OS=Ovis aries OX=9940 GN=CSN3 PE=1 SV=2 - [CASK_SHEEP]	1	1	P02669		HCD	1	0	1	1	0.001	0.003978	19125	2.53109	0	14.5997	80	2	939.518	1878.03	-2.05366	92.9853	33002	33002	MS2	0/0	BSPH2_I_200319_01.raw
		High																AIPPKKDQDKTEIPAIN	Unambiguous	Kappa-casein OS=Ovis aries OX=9940 GN=CSN3 PE=1 SV=2 - [CASK_SHEEP]	1	1	P02669		HCD	1	0	1	1	0	0.0009835	19125	2.74998	0	4.56748	80	2	939.518	1878.03	-2.05366	93.5095	33257	33257	MS2	0/0	BSPH2_I_200319_01.raw
		High																AIPPKKDQDKTEIPAIN	Unambiguous	Kappa-casein OS=Ovis aries OX=9940 GN=CSN3 PE=1 SV=2 - [CASK_SHEEP]	1	1	P02669		HCD	1	0	1	1	0	0.000783	19678	2.56744	0	2.27147	80	2	939.519	1878.03	-1.46866	94.025	33511	33511	MS2	0/0	BSPH2_I_200319_01.raw
		High																AIPPKKDQDKTEIPAIN	Unambiguous	Kappa-casein OS=Ovis aries OX=9940 GN=CSN3 PE=1 SV=2 - [CASK_SHEEP]	1	1	P02669		HCD	1	0	1	1	0.005	0.07405	19623	3.0193	0	1.46704	3	3	626.682	1878.03	-1.50832	94.4467	33717	33717	MS2	0/0	BSPH2_I_200319_01.raw
		High																AIPPKKDQDKTEIPAIN	Unambiguous	Kappa-casein OS=Ovis aries OX=9940 GN=CSN3 PE=1 SV=2 - [CASK_SHEEP]	1	1	P02669		HCD	1	0	1	1	0.001	0.003088	19623	2.54133	0	3.8775	80	2	939.519	1878.03	-1.53366	94.5348	33760	33760	MS2	0/0	BSPH2_I_200319_01.raw
		High																AIPPKKDQDKTEIPAIN	Unambiguous	Kappa-casein OS=Ovis aries OX=9940 GN=CSN3 PE=1 SV=2 - [CASK_SHEEP]	1	1	P02669		HCD	1	0	1	1	0	0.001674	19735	2.58649	0	0	80	2	939.519	1878.03	-1.79366	95.0431	34010	34010	MS2	0/0	BSPH2_I_200319_01.raw
		High																AIPPKKDQDKTEIPAIN	Unambiguous	Kappa-casein OS=Ovis aries OX=9940 GN=CSN3 PE=1 SV=2 - [CASK_SHEEP]	1	1	P02669		HCD	1	0	1	1	0.001	0.007583	19084	2.71702	0	0	80	2	939.518	1878.03	-2.18365	95.5639	34264	34264	MS2	0/0	BSPH2_I_200319_01.raw
		High																AIPPKKDQDKTEIPAIN	Unambiguous	Kappa-casein OS=Ovis aries OX=9940 GN=CSN3 PE=1 SV=2 - [CASK_SHEEP]	1	1	P02669		HCD	1	0	1	1	0	0.0008298	20295	3.03799	0	0	80	2	939.517	1878.03	-3.02865	96.0882	34518	34518	MS2	0/0	BSPH2_I_200319_01.raw
		High																AIPPKKDQDKTEIPAIN	Unambiguous	Kappa-casein OS=Ovis aries OX=9940 GN=CSN3 PE=1 SV=2 - [CASK_SHEEP]	1	1	P02669		HCD	1	0	1	1	0.001	0.006036	19682	2.54557	0	14.9953	80	2	939.519	1878.03	-1.33866	96.6075	34760	34760	MS2	0/0	BSPH2_I_200319_01.raw
		High																AIPPKKDQDKTEIPAIN	Unambiguous	Kappa-casein OS=Ovis aries OX=9940 GN=CSN3 PE=1 SV=2 - [CASK_SHEEP]	1	1	P02669		HCD	1	0	1	1	0.002	0.02098	19117	2.30822	0	24.1285	80	2	939.518	1878.03	-2.11866	97.1276	35008	35008	MS2	0/0	BSPH2_I_200319_01.raw
		High																AIPPKKDQDKTEIPAIN	Unambiguous	Kappa-casein OS=Ovis aries OX=9940 GN=CSN3 PE=1 SV=2 - [CASK_SHEEP]	1	1	P02669		HCD	1	0	1	1	0.007	0.07928	19117	2.17342	0	5.4549	80	2	939.518	1878.03	-2.11866	97.638	35238	35238	MS2	0/0	BSPH2_I_200319_01.raw
		High																AIPPKKDQDKTEIPAIN	Unambiguous	Kappa-casein OS=Ovis aries OX=9940 GN=CSN3 PE=1 SV=2 - [CASK_SHEEP]	1	1	P02669		HCD	1	0	1	1	0.004	0.0349	17714	2.05136	0	61.6369	80	2	939.521	1878.03	0.611308	99.3759	36058	36058	MS2	0/0	BSPH2_I_200319_01.raw
			High															AIPPKKDQDKTEIPAIN	Unambiguous	Kappa-casein OS=Ovis aries OX=9940 GN=CSN3 PE=1 SV=2 - [CASK_SHEEP]	1	1	P02669		HCD	1	0	1	1	0.008	0.06801	19633	2.72641	0	11.5275	9	3	626.682	1878.03	-1.70332	79.5696	30023	30023	MS2	0/0	BSPH2_I_260319_02.raw
			High															AIPPKKDQDKTEIPAIN	Unambiguous	Kappa-casein OS=Ovis aries OX=9940 GN=CSN3 PE=1 SV=2 - [CASK_SHEEP]	1	1	P02669		HCD	1	0	1	1	0	0.005634	17733	1.92751	0	14.5553	80	2	939.521	1878.03	0.676306	79.8499	30159	30159	MS2	0/0	BSPH2_I_260319_02.raw
			High															AIPPKKDQDKTEIPAIN	Unambiguous	Kappa-casein OS=Ovis aries OX=9940 GN=CSN3 PE=1 SV=2 - [CASK_SHEEP]	1	1	P02669		HCD	1	0	1	1	0.006	0.05784	18449	3.39476	0	5.96794	6	3	626.683	1878.03	0.344152	80.0745	30271	30271	MS2	0/0	BSPH2_I_260319_02.raw
			High															AIPPKKDQDKTEIPAIN	Unambiguous	Kappa-casein OS=Ovis aries OX=9940 GN=CSN3 PE=1 SV=2 - [CASK_SHEEP]	1	1	P02669		HCD	1	0	1	1	0	0.000763	17698	2.33497	0	6.3206	80	2	939.521	1878.03	0.806304	80.373	30414	30414	MS2	0/0	BSPH2_I_260319_02.raw
			High															AIPPKKDQDKTEIPAIN	Unambiguous	Kappa-casein OS=Ovis aries OX=9940 GN=CSN3 PE=1 SV=2 - [CASK_SHEEP]	1	1	P02669		HCD	1	0	1	1	0	0.006855	19627	2.32298	0	6.07292	80	2	939.519	1878.03	-1.66366	80.8841	30663	30663	MS2	0/0	BSPH2_I_260319_02.raw
			High															AIPPKKDQDKTEIPAIN	Unambiguous	Kappa-casein OS=Ovis aries OX=9940 GN=CSN3 PE=1 SV=2 - [CASK_SHEEP]	1	1	P02669		HCD	1	0	1	1	0	0.0005541	19117	2.75953	0	6.76764	80	2	939.518	1878.03	-2.11866	81.4132	30919	30919	MS2	0/0	BSPH2_I_260319_02.raw
			High															AIPPKKDQDKTEIPAIN	Unambiguous	Kappa-casein OS=Ovis aries OX=9940 GN=CSN3 PE=1 SV=2 - [CASK_SHEEP]	1	1	P02669		HCD	1	0	1	1	0.005	0.0522	19376	2.58581	0	3.06132	4	3	626.681	1878.03	-2.67831	81.6229	31019	31019	MS2	0/0	BSPH2_I_260319_02.raw
			High															AIPPKKDQDKTEIPAIN	Unambiguous	Kappa-casein OS=Ovis aries OX=9940 GN=CSN3 PE=1 SV=2 - [CASK_SHEEP]	1	1	P02669		HCD	1	0	1	1	0	0.0008167	18153	2.89011	0	4.65912	80	2	939.521	1878.03	0.416311	81.9338	31171	31171	MS2	0/0	BSPH2_I_260319_02.raw
			High															AIPPKKDQDKTEIPAIN	Unambiguous	Kappa-casein OS=Ovis aries OX=9940 GN=CSN3 PE=1 SV=2 - [CASK_SHEEP]	1	1	P02669		HCD	1	0	1	1	0	0.0001647	17966	2.77783	0	7.21377	80	2	939.52	1878.03	-0.233679	82.4674	31432	31432	MS2	0/0	BSPH2_I_260319_02.raw
			High															AIPPKKDQDKTEIPAIN	Unambiguous	Kappa-casein OS=Ovis aries OX=9940 GN=CSN3 PE=1 SV=2 - [CASK_SHEEP]	1	1	P02669		HCD	1	0	1	1	0	0.001016	18489	2.64781	0	10.4813	80	2	939.519	1878.03	-0.88367	82.9906	31684	31684	MS2	0/0	BSPH2_I_260319_02.raw
			High															AIPPKKDQDKTEIPAIN	Unambiguous	Kappa-casein OS=Ovis aries OX=9940 GN=CSN3 PE=1 SV=2 - [CASK_SHEEP]	1	1	P02669		HCD	1	0	1	1	0	0.0002618	18860	2.46611	0	10.7059	80	2	939.519	1878.03	-1.20867	83.5068	31931	31931	MS2	0/0	BSPH2_I_260319_02.raw
			High															AIPPKKDQDKTEIPAIN	Unambiguous	Kappa-casein OS=Ovis aries OX=9940 GN=CSN3 PE=1 SV=2 - [CASK_SHEEP]	1	1	P02669		HCD	1	0	1	1	0.005	0.05679	17926	2.5731	0	6.67845	2	3	626.682	1878.03	-0.338338	83.6902	32021	32021	MS2	0/0	BSPH2_I_260319_02.raw
			High															AIPPKKDQDKTEIPAIN	Unambiguous	Kappa-casein OS=Ovis aries OX=9940 GN=CSN3 PE=1 SV=2 - [CASK_SHEEP]	1	1	P02669		HCD	1	0	1	1	0	0.0002088	18223	2.97695	0	5.98493	80	2	939.52	1878.03	-0.103681	84.025	32184	32184	MS2	0/0	BSPH2_I_260319_02.raw
			High															AIPPKKDQDKTEIPAIN	Unambiguous	Kappa-casein OS=Ovis aries OX=9940 GN=CSN3 PE=1 SV=2 - [CASK_SHEEP]	1	1	P02669		HCD	1	0	1	1	0	0.00625	17714	2.31921	0	8.98166	48	2	939.521	1878.03	0.611308	84.542	32434	32434	MS2	0/0	BSPH2_I_260319_02.raw
			High															AIPPKKDQDKTEIPAIN	Unambiguous	Kappa-casein OS=Ovis aries OX=9940 GN=CSN3 PE=1 SV=2 - [CASK_SHEEP]	1	1	P02669		HCD	1	0	1	1	0	0.001695	17714	2.68152	0	7.23843	49	2	939.521	1878.03	0.611308	85.0636	32684	32684	MS2	0/0	BSPH2_I_260319_02.raw
			High															AIPPKKDQDKTEIPAIN	Unambiguous	Kappa-casein OS=Ovis aries OX=9940 GN=CSN3 PE=1 SV=2 - [CASK_SHEEP]	1	1	P02669		HCD	1	0	1	1	0	8.358e-06	18111	3.64962	0	7.05987	80	2	939.521	1878.03	0.48131	85.5721	32931	32931	MS2	0/0	BSPH2_I_260319_02.raw
			High															AIPPKKDQDKTEIPAIN	Unambiguous	Kappa-casein OS=Ovis aries OX=9940 GN=CSN3 PE=1 SV=2 - [CASK_SHEEP]	1	1	P02669		HCD	1	0	1	1	0	0.000315	19328	2.91952	0	4.93299	78	2	939.518	1878.03	-1.92366	86.0918	33180	33180	MS2	0/0	BSPH2_I_260319_02.raw
			High															AIPPKKDQDKTEIPAIN	Unambiguous	Kappa-casein OS=Ovis aries OX=9940 GN=CSN3 PE=1 SV=2 - [CASK_SHEEP]	1	1	P02669		HCD	1	0	1	1	0	0.0001308	19735	2.87517	0	12.0139	40	2	939.519	1878.03	-1.79366	86.6058	33426	33426	MS2	0/0	BSPH2_I_260319_02.raw
			High															AIPPKKDQDKTEIPAIN	Unambiguous	Kappa-casein OS=Ovis aries OX=9940 GN=CSN3 PE=1 SV=2 - [CASK_SHEEP]	1	1	P02669		HCD	1	0	1	1	0	0.0001515	18373	2.57253	0	4.17224	80	2	939.52	1878.03	0.0263168	87.1322	33680	33680	MS2	0/0	BSPH2_I_260319_02.raw
			High															AIPPKKDQDKTEIPAIN	Unambiguous	Kappa-casein OS=Ovis aries OX=9940 GN=CSN3 PE=1 SV=2 - [CASK_SHEEP]	1	1	P02669		HCD	1	0	1	1	0	0.0004841	18735	2.76967	0	3.68657	80	2	939.519	1878.03	-0.948669	87.6367	33918	33918	MS2	0/0	BSPH2_I_260319_02.raw
			High															AIPPKKDQDKTEIPAIN	Unambiguous	Kappa-casein OS=Ovis aries OX=9940 GN=CSN3 PE=1 SV=2 - [CASK_SHEEP]	1	1	P02669		HCD	1	0	1	1	0	0.00689	18862	3.44586	0	2.02341	3	3	626.682	1878.03	-1.11833	87.8274	34008	34008	MS2	0/0	BSPH2_I_260319_02.raw
			High															AIPPKKDQDKTEIPAIN	Unambiguous	Kappa-casein OS=Ovis aries OX=9940 GN=CSN3 PE=1 SV=2 - [CASK_SHEEP]	1	1	P02669		HCD	1	0	1	1	0	0.0002005	17934	2.68833	0	34.4851	80	2	939.52	1878.03	-0.428677	88.1468	34166	34166	MS2	0/0	BSPH2_I_260319_02.raw
			High															AIPPKKDQDKTEIPAIN	Unambiguous	Kappa-casein OS=Ovis aries OX=9940 GN=CSN3 PE=1 SV=2 - [CASK_SHEEP]	1	1	P02669		HCD	1	0	1	1	0	0.0002122	18044	2.83948	0	8.01225	80	2	939.52	1878.03	-0.493676	88.6784	34420	34420	MS2	0/0	BSPH2_I_260319_02.raw
			High															AIPPKKDQDKTEIPAIN	Unambiguous	Kappa-casein OS=Ovis aries OX=9940 GN=CSN3 PE=1 SV=2 - [CASK_SHEEP]	1	1	P02669		HCD	1	0	1	1	0.006	0.06003	17970	2.98788	0	2.04218	3	3	626.682	1878.03	-0.240839	88.843	34498	34498	MS2	0/0	BSPH2_I_260319_02.raw
			High															AIPPKKDQDKTEIPAIN	Unambiguous	Kappa-casein OS=Ovis aries OX=9940 GN=CSN3 PE=1 SV=2 - [CASK_SHEEP]	1	1	P02669		HCD	1	0	1	1	0	0.0004841	18860	2.67354	0	35.813	80	2	939.519	1878.03	-1.07867	89.195	34666	34666	MS2	0/0	BSPH2_I_260319_02.raw
			High															AIPPKKDQDKTEIPAIN	Unambiguous	Kappa-casein OS=Ovis aries OX=9940 GN=CSN3 PE=1 SV=2 - [CASK_SHEEP]	1	1	P02669		HCD	1	0	1	1	0	0.0004152	17920	2.63217	0	5.06106	80	2	939.52	1878.03	-0.298678	89.7081	34917	34917	MS2	0/0	BSPH2_I_260319_02.raw
			High															AIPPKKDQDKTEIPAIN	Unambiguous	Kappa-casein OS=Ovis aries OX=9940 GN=CSN3 PE=1 SV=2 - [CASK_SHEEP]	1	1	P02669		HCD	1	0	1	1	0.005	0.05454	18152	2.80907	0	0.640189	4	3	626.683	1878.03	0.44165	90.3774	35237	35237	MS2	0/0	BSPH2_I_260319_02.raw
			High															AIPPKKDQDKTEIPAIN	Unambiguous	Kappa-casein OS=Ovis aries OX=9940 GN=CSN3 PE=1 SV=2 - [CASK_SHEEP]	1	1	P02669		HCD	1	0	1	1	0	0.001565	18223	2.68336	0	38.6014	80	2	939.52	1878.03	-0.103681	90.4791	35288	35288	MS2	0/0	BSPH2_I_260319_02.raw
			High															AIPPKKDQDKTEIPAIN	Unambiguous	Kappa-casein OS=Ovis aries OX=9940 GN=CSN3 PE=1 SV=2 - [CASK_SHEEP]	1	1	P02669		HCD	1	0	1	1	0	0.0102	18264	3.29046	0	2.1624	5	3	626.683	1878.03	-0.0458421	90.8863	35483	35483	MS2	0/0	BSPH2_I_260319_02.raw
			High															AIPPKKDQDKTEIPAIN	Unambiguous	Kappa-casein OS=Ovis aries OX=9940 GN=CSN3 PE=1 SV=2 - [CASK_SHEEP]	1	1	P02669		HCD	1	0	1	1	0	0.0001374	18439	3.08402	0	8.40233	80	2	939.521	1878.03	0.286313	91.0026	35538	35538	MS2	0/0	BSPH2_I_260319_02.raw
			High															AIPPKKDQDKTEIPAIN	Unambiguous	Kappa-casein OS=Ovis aries OX=9940 GN=CSN3 PE=1 SV=2 - [CASK_SHEEP]	1	1	P02669		HCD	1	0	1	1	0	8.696e-05	18103	2.81252	0	0	80	2	939.52	1878.03	-0.623674	91.5098	35776	35776	MS2	0/0	BSPH2_I_260319_02.raw
			High															AIPPKKDQDKTEIPAIN	Unambiguous	Kappa-casein OS=Ovis aries OX=9940 GN=CSN3 PE=1 SV=2 - [CASK_SHEEP]	1	1	P02669		HCD	1	0	1	1	0	0.003409	17920	2.31993	0	4.60847	80	2	939.52	1878.03	-0.298678	92.0313	36020	36020	MS2	0/0	BSPH2_I_260319_02.raw
			High															AIPPKKDQDKTEIPAIN	Unambiguous	Kappa-casein OS=Ovis aries OX=9940 GN=CSN3 PE=1 SV=2 - [CASK_SHEEP]	1	1	P02669		HCD	1	0	1	1	0	0.00159	19125	2.37438	0	7.35271	80	2	939.518	1878.03	-2.05366	92.5452	36254	36254	MS2	0/0	BSPH2_I_260319_02.raw
			High															AIPPKKDQDKTEIPAIN	Unambiguous	Kappa-casein OS=Ovis aries OX=9940 GN=CSN3 PE=1 SV=2 - [CASK_SHEEP]	1	1	P02669		HCD	1	0	1	1	0	0.0007208	18046	2.44823	0	0	80	2	939.52	1878.03	-0.558675	93.061	36503	36503	MS2	0/0	BSPH2_I_260319_02.raw
			High															AIPPKKDQDKTEIPAIN	Unambiguous	Kappa-casein OS=Ovis aries OX=9940 GN=CSN3 PE=1 SV=2 - [CASK_SHEEP]	1	1	P02669		HCD	1	0	1	1	0	0.000593	17966	2.35895	0	0	80	2	939.52	1878.03	-0.233679	93.5689	36739	36739	MS2	0/0	BSPH2_I_260319_02.raw
			High															AIPPKKDQDKTEIPAIN	Unambiguous	Kappa-casein OS=Ovis aries OX=9940 GN=CSN3 PE=1 SV=2 - [CASK_SHEEP]	1	1	P02669		HCD	1	0	1	1	0	0.004364	17719	2.04386	0	0	80	2	939.521	1878.03	0.741305	94.0861	36979	36979	MS2	0/0	BSPH2_I_260319_02.raw
			High															AIPPKKDQDKTEIPAIN	Unambiguous	Kappa-casein OS=Ovis aries OX=9940 GN=CSN3 PE=1 SV=2 - [CASK_SHEEP]	1	1	P02669		HCD	1	0	1	1	0.008	0.07378	18111	1.65727	0	9.24013	80	2	939.521	1878.03	0.48131	94.6169	37234	37234	MS2	0/0	BSPH2_I_260319_02.raw
				High														AIPPKKDQDKTEIPAIN	Unambiguous	Kappa-casein OS=Ovis aries OX=9940 GN=CSN3 PE=1 SV=2 - [CASK_SHEEP]	1	1	P02669		HCD	1	0	1	1	0	0.008723	19373	2.41595	0	19.9906	80	2	939.518	1878.03	-2.44365	84.9894	33902	33902	MS2	0/0	BSPH3_I_200319_01.raw
				High														AIPPKKDQDKTEIPAIN	Unambiguous	Kappa-casein OS=Ovis aries OX=9940 GN=CSN3 PE=1 SV=2 - [CASK_SHEEP]	1	1	P02669		HCD	1	0	1	1	0	0.0007231	18735	2.46536	0	30.2174	80	2	939.519	1878.03	-0.948669	85.4991	34151	34151	MS2	0/0	BSPH3_I_200319_01.raw
				High														AIPPKKDQDKTEIPAIN	Unambiguous	Kappa-casein OS=Ovis aries OX=9940 GN=CSN3 PE=1 SV=2 - [CASK_SHEEP]	1	1	P02669		HCD	1	0	1	1	0	0.003746	18860	2.40232	0	13.0932	80	2	939.519	1878.03	-1.20867	86.1202	34453	34453	MS2	0/0	BSPH3_I_200319_01.raw
				High														AIPPKKDQDKTEIPAIN	Unambiguous	Kappa-casein OS=Ovis aries OX=9940 GN=CSN3 PE=1 SV=2 - [CASK_SHEEP]	1	1	P02669		HCD	1	0	1	1	0	0.02011	19745	2.49782	0	12.9461	80	2	939.518	1878.03	-1.85866	86.6511	34719	34719	MS2	0/0	BSPH3_I_200319_01.raw
				High														AIPPKKDQDKTEIPAIN	Unambiguous	Kappa-casein OS=Ovis aries OX=9940 GN=CSN3 PE=1 SV=2 - [CASK_SHEEP]	1	1	P02669		HCD	1	0	1	1	0	0.0006168	20407	2.74031	0	43.6175	76	2	939.517	1878.03	-3.22364	87.1644	34969	34969	MS2	0/0	BSPH3_I_200319_01.raw
				High														AIPPKKDQDKTEIPAIN	Unambiguous	Kappa-casein OS=Ovis aries OX=9940 GN=CSN3 PE=1 SV=2 - [CASK_SHEEP]	1	1	P02669		HCD	1	0	1	1	0	0.002742	17421	2.64352	0	18.1593	80	2	939.521	1878.04	1.0663	87.6948	35231	35231	MS2	0/0	BSPH3_I_200319_01.raw
				High														AIPPKKDQDKTEIPAIN	Unambiguous	Kappa-casein OS=Ovis aries OX=9940 GN=CSN3 PE=1 SV=2 - [CASK_SHEEP]	1	1	P02669		HCD	1	0	1	1	0	0.002753	19182	2.54652	0	10.4747	80	2	939.518	1878.03	-2.83365	88.2139	35483	35483	MS2	0/0	BSPH3_I_200319_01.raw
				High														AIPPKKDQDKTEIPAIN	Unambiguous	Kappa-casein OS=Ovis aries OX=9940 GN=CSN3 PE=1 SV=2 - [CASK_SHEEP]	1	1	P02669		HCD	1	0	1	1	0	0.0002327	18860	3.0793	0	6.72007	80	2	939.519	1878.03	-1.07867	88.7399	35742	35742	MS2	0/0	BSPH3_I_200319_01.raw
				High														AIPPKKDQDKTEIPAIN	Unambiguous	Kappa-casein OS=Ovis aries OX=9940 GN=CSN3 PE=1 SV=2 - [CASK_SHEEP]	1	1	P02669		HCD	1	0	1	1	0	0.0004667	19535	2.49778	0	3.43173	80	2	939.519	1878.03	-1.59866	89.2496	35998	35998	MS2	0/0	BSPH3_I_200319_01.raw
				High														AIPPKKDQDKTEIPAIN	Unambiguous	Kappa-casein OS=Ovis aries OX=9940 GN=CSN3 PE=1 SV=2 - [CASK_SHEEP]	1	1	P02669		HCD	1	0	1	1	0	0.0002541	19084	2.9697	0	31.3657	80	2	939.518	1878.03	-2.18365	89.7637	36257	36257	MS2	0/0	BSPH3_I_200319_01.raw
				High														AIPPKKDQDKTEIPAIN	Unambiguous	Kappa-casein OS=Ovis aries OX=9940 GN=CSN3 PE=1 SV=2 - [CASK_SHEEP]	1	1	P02669		HCD	1	0	1	1	0	0.0008575	19371	2.4069	0	42.318	80	2	939.518	1878.03	-2.37865	90.2993	36521	36521	MS2	0/0	BSPH3_I_200319_01.raw
				High														AIPPKKDQDKTEIPAIN	Unambiguous	Kappa-casein OS=Ovis aries OX=9940 GN=CSN3 PE=1 SV=2 - [CASK_SHEEP]	1	1	P02669		HCD	1	0	1	1	0	0.0002605	18097	3.1703	0	0	80	2	939.519	1878.03	-0.818671	90.8183	36776	36776	MS2	0/0	BSPH3_I_200319_01.raw
				High														AIPPKKDQDKTEIPAIN	Unambiguous	Kappa-casein OS=Ovis aries OX=9940 GN=CSN3 PE=1 SV=2 - [CASK_SHEEP]	1	1	P02669		HCD	1	0	1	1	0	0.0009376	18097	2.94567	0	2.39872	80	2	939.519	1878.03	-0.818671	91.3295	37031	37031	MS2	0/0	BSPH3_I_200319_01.raw
				High														AIPPKKDQDKTEIPAIN	Unambiguous	Kappa-casein OS=Ovis aries OX=9940 GN=CSN3 PE=1 SV=2 - [CASK_SHEEP]	1	1	P02669		HCD	1	0	1	1	0	0.001049	19627	2.78984	0	15.9711	80	2	939.519	1878.03	-1.66366	91.8453	37284	37284	MS2	0/0	BSPH3_I_200319_01.raw
				High														AIPPKKDQDKTEIPAIN	Unambiguous	Kappa-casein OS=Ovis aries OX=9940 GN=CSN3 PE=1 SV=2 - [CASK_SHEEP]	1	1	P02669		HCD	1	0	1	1	0	0.0008218	19117	2.91804	0	0	80	2	939.518	1878.03	-2.11866	92.3573	37529	37529	MS2	0/0	BSPH3_I_200319_01.raw
				High														AIPPKKDQDKTEIPAIN	Unambiguous	Kappa-casein OS=Ovis aries OX=9940 GN=CSN3 PE=1 SV=2 - [CASK_SHEEP]	1	1	P02669		HCD	1	0	1	1	0	0.002081	18775	2.69721	0	0	80	2	939.519	1878.03	-1.01367	92.8742	37780	37780	MS2	0/0	BSPH3_I_200319_01.raw
				High														AIPPKKDQDKTEIPAIN	Unambiguous	Kappa-casein OS=Ovis aries OX=9940 GN=CSN3 PE=1 SV=2 - [CASK_SHEEP]	1	1	P02669		HCD	1	0	1	1	0	6.904e-05	21799	2.81771	0	11.8567	80	2	939.517	1878.03	-3.80864	93.3918	38030	38030	MS2	0/0	BSPH3_I_200319_01.raw
				High														AIPPKKDQDKTEIPAIN	Unambiguous	Kappa-casein OS=Ovis aries OX=9940 GN=CSN3 PE=1 SV=2 - [CASK_SHEEP]	1	1	P02669		HCD	1	0	1	1	0	8.256e-05	19627	3.05419	0	0	80	2	939.519	1878.03	-1.66366	93.9105	38287	38287	MS2	0/0	BSPH3_I_200319_01.raw
				High														AIPPKKDQDKTEIPAIN	Unambiguous	Kappa-casein OS=Ovis aries OX=9940 GN=CSN3 PE=1 SV=2 - [CASK_SHEEP]	1	1	P02669		HCD	1	0	1	1	0	0.001037	20258	2.37889	0	7.53378	80	2	939.517	1878.03	-3.35364	94.4262	38542	38542	MS2	0/0	BSPH3_I_200319_01.raw
				High														AIPPKKDQDKTEIPAIN	Unambiguous	Kappa-casein OS=Ovis aries OX=9940 GN=CSN3 PE=1 SV=2 - [CASK_SHEEP]	1	1	P02669		HCD	1	0	1	1	0	0.001759	19371	2.6094	0	0	80	2	939.518	1878.03	-2.31365	94.9473	38798	38798	MS2	0/0	BSPH3_I_200319_01.raw
				High														AIPPKKDQDKTEIPAIN	Unambiguous	Kappa-casein OS=Ovis aries OX=9940 GN=CSN3 PE=1 SV=2 - [CASK_SHEEP]	1	1	P02669		HCD	1	0	1	1	0	0.001313	20407	2.55503	0	0	80	2	939.517	1878.03	-3.22364	95.4613	39038	39038	MS2	0/0	BSPH3_I_200319_01.raw
				High														AIPPKKDQDKTEIPAIN	Unambiguous	Kappa-casein OS=Ovis aries OX=9940 GN=CSN3 PE=1 SV=2 - [CASK_SHEEP]	1	1	P02669		HCD	1	0	1	1	0	0.002824	19633	2.55907	0	0	80	2	939.519	1878.03	-1.72866	95.972	39279	39279	MS2	0/0	BSPH3_I_200319_01.raw
				High														AIPPKKDQDKTEIPAIN	Unambiguous	Kappa-casein OS=Ovis aries OX=9940 GN=CSN3 PE=1 SV=2 - [CASK_SHEEP]	1	1	P02669		HCD	1	0	1	1	0	0.004295	18860	2.69283	0	0	80	2	939.519	1878.03	-1.20867	96.5014	39520	39520	MS2	0/0	BSPH3_I_200319_01.raw
					High													AIPPKKDQDKTEIPAIN	Unambiguous	Kappa-casein OS=Ovis aries OX=9940 GN=CSN3 PE=1 SV=2 - [CASK_SHEEP]	1	1	P02669		HCD	1	0	1	1	0.002	0.04444	18097	2.06671	0	24.7231	80	2	939.519	1878.03	-0.818671	80.0993	31086	31086	MS2	0/0	BSPH3_I_270319_02.raw
					High													AIPPKKDQDKTEIPAIN	Unambiguous	Kappa-casein OS=Ovis aries OX=9940 GN=CSN3 PE=1 SV=2 - [CASK_SHEEP]	1	1	P02669		HCD	1	0	1	1	0	0.01528	18428	2.22629	0	38.1342	80	2	939.52	1878.03	0.221314	80.6101	31334	31334	MS2	0/0	BSPH3_I_270319_02.raw
					High													AIPPKKDQDKTEIPAIN	Unambiguous	Kappa-casein OS=Ovis aries OX=9940 GN=CSN3 PE=1 SV=2 - [CASK_SHEEP]	1	1	P02669		HCD	1	0	1	1	0	0.001564	18775	2.52583	0	10.348	80	2	939.519	1878.03	-1.01367	81.1247	31584	31584	MS2	0/0	BSPH3_I_270319_02.raw
					High													AIPPKKDQDKTEIPAIN	Unambiguous	Kappa-casein OS=Ovis aries OX=9940 GN=CSN3 PE=1 SV=2 - [CASK_SHEEP]	1	1	P02669		HCD	1	0	1	1	0	0.007437	19633	2.62891	0	10.5087	80	2	939.519	1878.03	-1.72866	81.6558	31840	31840	MS2	0/0	BSPH3_I_270319_02.raw
					High													AIPPKKDQDKTEIPAIN	Unambiguous	Kappa-casein OS=Ovis aries OX=9940 GN=CSN3 PE=1 SV=2 - [CASK_SHEEP]	1	1	P02669		HCD	1	0	1	1	0	0.005627	18103	2.27563	0	7.41434	80	2	939.52	1878.03	-0.688673	82.1838	32094	32094	MS2	0/0	BSPH3_I_270319_02.raw
					High													AIPPKKDQDKTEIPAIN	Unambiguous	Kappa-casein OS=Ovis aries OX=9940 GN=CSN3 PE=1 SV=2 - [CASK_SHEEP]	1	1	P02669		HCD	1	0	1	1	0	0.0008121	17652	2.72568	0	16.1147	80	2	939.521	1878.03	0.546309	82.7029	32346	32346	MS2	0/0	BSPH3_I_270319_02.raw
					High													AIPPKKDQDKTEIPAIN	Unambiguous	Kappa-casein OS=Ovis aries OX=9940 GN=CSN3 PE=1 SV=2 - [CASK_SHEEP]	1	1	P02669		HCD	1	0	1	1	0	0.0002303	19535	2.655	0	12.8574	80	2	939.519	1878.03	-1.59866	83.2201	32596	32596	MS2	0/0	BSPH3_I_270319_02.raw
					High													AIPPKKDQDKTEIPAIN	Unambiguous	Kappa-casein OS=Ovis aries OX=9940 GN=CSN3 PE=1 SV=2 - [CASK_SHEEP]	1	1	P02669		HCD	1	0	1	1	0	0.0005365	19125	2.69569	0	16.3207	80	2	939.518	1878.03	-2.05366	83.7407	32845	32845	MS2	0/0	BSPH3_I_270319_02.raw
					High													AIPPKKDQDKTEIPAIN	Unambiguous	Kappa-casein OS=Ovis aries OX=9940 GN=CSN3 PE=1 SV=2 - [CASK_SHEEP]	1	1	P02669		HCD	1	0	1	1	0	0.00096	18428	2.37542	0	17.2021	80	2	939.52	1878.03	0.221314	84.2671	33104	33104	MS2	0/0	BSPH3_I_270319_02.raw
					High													AIPPKKDQDKTEIPAIN	Unambiguous	Kappa-casein OS=Ovis aries OX=9940 GN=CSN3 PE=1 SV=2 - [CASK_SHEEP]	1	1	P02669		HCD	1	0	1	1	0	0.0003469	18379	2.9264	0	16.3317	80	2	939.52	1878.03	0.0913158	84.8031	33359	33359	MS2	0/0	BSPH3_I_270319_02.raw
					High													AIPPKKDQDKTEIPAIN	Unambiguous	Kappa-casein OS=Ovis aries OX=9940 GN=CSN3 PE=1 SV=2 - [CASK_SHEEP]	1	1	P02669		HCD	1	0	1	1	0.006	0.1028	17969	2.76267	0	3.57312	3	3	626.682	1878.03	-0.143341	84.9246	33419	33419	MS2	0/0	BSPH3_I_270319_02.raw
					High													AIPPKKDQDKTEIPAIN	Unambiguous	Kappa-casein OS=Ovis aries OX=9940 GN=CSN3 PE=1 SV=2 - [CASK_SHEEP]	1	1	P02669		HCD	1	0	1	1	0	0.0003053	17934	2.94498	0	10.4368	80	2	939.52	1878.03	-0.428677	85.3336	33621	33621	MS2	0/0	BSPH3_I_270319_02.raw
					High													AIPPKKDQDKTEIPAIN	Unambiguous	Kappa-casein OS=Ovis aries OX=9940 GN=CSN3 PE=1 SV=2 - [CASK_SHEEP]	1	1	P02669		HCD	1	0	1	1	0	0.003796	17934	2.7729	0	4.9307	80	2	939.52	1878.03	-0.428677	85.8656	33881	33881	MS2	0/0	BSPH3_I_270319_02.raw
					High													AIPPKKDQDKTEIPAIN	Unambiguous	Kappa-casein OS=Ovis aries OX=9940 GN=CSN3 PE=1 SV=2 - [CASK_SHEEP]	1	1	P02669		HCD	1	0	1	1	0	6.657e-05	19735	2.75026	0	10.1782	80	2	939.519	1878.03	-1.79366	86.4002	34139	34139	MS2	0/0	BSPH3_I_270319_02.raw
					High													AIPPKKDQDKTEIPAIN	Unambiguous	Kappa-casein OS=Ovis aries OX=9940 GN=CSN3 PE=1 SV=2 - [CASK_SHEEP]	1	1	P02669		HCD	1	0	1	1	0	0.001295	18860	2.84294	0	19.7464	80	2	939.519	1878.03	-1.20867	86.9328	34401	34401	MS2	0/0	BSPH3_I_270319_02.raw
					High													AIPPKKDQDKTEIPAIN	Unambiguous	Kappa-casein OS=Ovis aries OX=9940 GN=CSN3 PE=1 SV=2 - [CASK_SHEEP]	1	1	P02669		HCD	1	0	1	1	0	0.0001302	18339	3.07564	0	4.27708	80	2	939.52	1878.03	-0.0386823	87.4582	34658	34658	MS2	0/0	BSPH3_I_270319_02.raw
					High													AIPPKKDQDKTEIPAIN	Unambiguous	Kappa-casein OS=Ovis aries OX=9940 GN=CSN3 PE=1 SV=2 - [CASK_SHEEP]	1	1	P02669		HCD	1	0	1	1	0	0.001966	18862	2.50489	0	26.4244	80	2	939.519	1878.03	-1.14367	87.9847	34909	34909	MS2	0/0	BSPH3_I_270319_02.raw
					High													AIPPKKDQDKTEIPAIN	Unambiguous	Kappa-casein OS=Ovis aries OX=9940 GN=CSN3 PE=1 SV=2 - [CASK_SHEEP]	1	1	P02669		HCD	1	0	1	1	0	0.0004627	18046	3.12647	0	4.98264	80	2	939.52	1878.03	-0.558675	88.5015	35163	35163	MS2	0/0	BSPH3_I_270319_02.raw
					High													AIPPKKDQDKTEIPAIN	Unambiguous	Kappa-casein OS=Ovis aries OX=9940 GN=CSN3 PE=1 SV=2 - [CASK_SHEEP]	1	1	P02669		HCD	1	0	1	1	0.006	0.09468	18103	2.61102	0	2.7214	3	3	626.682	1878.03	-0.728332	88.5451	35185	35185	MS2	0/0	BSPH3_I_270319_02.raw
					High													AIPPKKDQDKTEIPAIN	Unambiguous	Kappa-casein OS=Ovis aries OX=9940 GN=CSN3 PE=1 SV=2 - [CASK_SHEEP]	1	1	P02669		HCD	1	0	1	1	0	0.0002202	18489	2.81907	0	16.3541	80	2	939.519	1878.03	-0.88367	89.0259	35422	35422	MS2	0/0	BSPH3_I_270319_02.raw
					High													AIPPKKDQDKTEIPAIN	Unambiguous	Kappa-casein OS=Ovis aries OX=9940 GN=CSN3 PE=1 SV=2 - [CASK_SHEEP]	1	1	P02669		HCD	1	0	1	1	0	0.0001044	18339	2.33961	0	35.3222	80	2	939.52	1878.03	-0.0386823	89.5413	35675	35675	MS2	0/0	BSPH3_I_270319_02.raw
					High													AIPPKKDQDKTEIPAIN	Unambiguous	Kappa-casein OS=Ovis aries OX=9940 GN=CSN3 PE=1 SV=2 - [CASK_SHEEP]	1	1	P02669		HCD	1	0	1	1	0	0.000994	17306	2.74072	0	27.76	80	2	939.521	1878.04	1.1313	90.0485	35925	35925	MS2	0/0	BSPH3_I_270319_02.raw
					High													AIPPKKDQDKTEIPAIN	Unambiguous	Kappa-casein OS=Ovis aries OX=9940 GN=CSN3 PE=1 SV=2 - [CASK_SHEEP]	1	1	P02669		HCD	1	0	1	1	0.006	0.1162	17714	2.96221	0	2.89479	4	3	626.683	1878.03	0.636647	90.0888	35942	35942	MS2	0/0	BSPH3_I_270319_02.raw
					High													AIPPKKDQDKTEIPAIN	Unambiguous	Kappa-casein OS=Ovis aries OX=9940 GN=CSN3 PE=1 SV=2 - [CASK_SHEEP]	1	1	P02669		HCD	1	0	1	1	0	0.005935	19373	2.4974	0	38.4594	80	2	939.518	1878.03	-2.50865	90.5567	36171	36171	MS2	0/0	BSPH3_I_270319_02.raw
					High													AIPPKKDQDKTEIPAIN	Unambiguous	Kappa-casein OS=Ovis aries OX=9940 GN=CSN3 PE=1 SV=2 - [CASK_SHEEP]	1	1	P02669		HCD	1	0	1	1	0	0.001088	18097	2.93824	0	6.75507	80	2	939.519	1878.03	-0.818671	91.0654	36418	36418	MS2	0/0	BSPH3_I_270319_02.raw
					High													AIPPKKDQDKTEIPAIN	Unambiguous	Kappa-casein OS=Ovis aries OX=9940 GN=CSN3 PE=1 SV=2 - [CASK_SHEEP]	1	1	P02669		HCD	1	0	1	1	0	0.001731	19382	2.36071	0	7.608	80	2	939.518	1878.03	-2.70365	91.5834	36660	36660	MS2	0/0	BSPH3_I_270319_02.raw
					High													AIPPKKDQDKTEIPAIN	Unambiguous	Kappa-casein OS=Ovis aries OX=9940 GN=CSN3 PE=1 SV=2 - [CASK_SHEEP]	1	1	P02669		HCD	1	0	1	1	0	0.0003928	18097	2.78085	0	14.4905	80	2	939.519	1878.03	-0.818671	92.0992	36898	36898	MS2	0/0	BSPH3_I_270319_02.raw
					High													AIPPKKDQDKTEIPAIN	Unambiguous	Kappa-casein OS=Ovis aries OX=9940 GN=CSN3 PE=1 SV=2 - [CASK_SHEEP]	1	1	P02669		HCD	1	0	1	1	0.002	0.0443	19149	2.63764	0	2.836	7	3	626.681	1878.03	-1.99582	92.1671	36929	36929	MS2	0/0	BSPH3_I_270319_02.raw
					High													AIPPKKDQDKTEIPAIN	Unambiguous	Kappa-casein OS=Ovis aries OX=9940 GN=CSN3 PE=1 SV=2 - [CASK_SHEEP]	1	1	P02669		HCD	1	0	1	1	0	0.005713	18044	2.59603	0	20.7153	80	2	939.52	1878.03	-0.493676	92.6306	37147	37147	MS2	0/0	BSPH3_I_270319_02.raw
					High													AIPPKKDQDKTEIPAIN	Unambiguous	Kappa-casein OS=Ovis aries OX=9940 GN=CSN3 PE=1 SV=2 - [CASK_SHEEP]	1	1	P02669		HCD	1	0	1	1	0	0.003844	18775	2.65025	0	9.03423	80	2	939.519	1878.03	-1.01367	93.1588	37397	37397	MS2	0/0	BSPH3_I_270319_02.raw
					High													AIPPKKDQDKTEIPAIN	Unambiguous	Kappa-casein OS=Ovis aries OX=9940 GN=CSN3 PE=1 SV=2 - [CASK_SHEEP]	1	1	P02669		HCD	1	0	1	1	0	0.006826	19682	2.34909	0	0	80	2	939.519	1878.03	-1.33866	94.2007	37887	37887	MS2	0/0	BSPH3_I_270319_02.raw
					High													AIPPKKDQDKTEIPAIN	Unambiguous	Kappa-casein OS=Ovis aries OX=9940 GN=CSN3 PE=1 SV=2 - [CASK_SHEEP]	1	1	P02669		HCD	1	0	1	1	0	0.02287	17652	2.08337	0	0	80	2	939.521	1878.03	0.546309	94.722	38146	38146	MS2	0/0	BSPH3_I_270319_02.raw
					High													AIPPKKDQDKTEIPAIN	Unambiguous	Kappa-casein OS=Ovis aries OX=9940 GN=CSN3 PE=1 SV=2 - [CASK_SHEEP]	1	1	P02669		HCD	1	0	1	1	0	0.0146	17966	2.05697	0	17.2555	80	2	939.52	1878.03	-0.16868	95.7859	38661	38661	MS2	0/0	BSPH3_I_270319_02.raw
						High												AIPPKKDQDKTEIPAIN	Unambiguous	Kappa-casein OS=Ovis aries OX=9940 GN=CSN3 PE=1 SV=2 - [CASK_SHEEP]	1	1	P02669		HCD	1	0	1	1	0.007	0.03832	18735	2.07982	0	0	80	2	939.519	1878.03	-0.948669	80.6963	30082	30082	MS2	0/0	PSPH_I_210319_01.raw
						High												AIPPKKDQDKTEIPAIN	Unambiguous	Kappa-casein OS=Ovis aries OX=9940 GN=CSN3 PE=1 SV=2 - [CASK_SHEEP]	1	1	P02669		HCD	1	0	1	1	0.006	0.03726	18449	1.76404	0	33.9018	80	2	939.521	1878.03	0.351312	81.9624	30695	30695	MS2	0/0	PSPH_I_210319_01.raw
						High												AIPPKKDQDKTEIPAIN	Unambiguous	Kappa-casein OS=Ovis aries OX=9940 GN=CSN3 PE=1 SV=2 - [CASK_SHEEP]	1	1	P02669		HCD	1	0	1	1	0.006	0.02339	18103	2.0126	0	0	80	2	939.52	1878.03	-0.623674	83.0389	31216	31216	MS2	0/0	PSPH_I_210319_01.raw
						High												AIPPKKDQDKTEIPAIN	Unambiguous	Kappa-casein OS=Ovis aries OX=9940 GN=CSN3 PE=1 SV=2 - [CASK_SHEEP]	1	1	P02669		HCD	1	0	1	1	0.006	0.02913	17530	2.31684	0	0	80	2	939.521	1878.03	0.936302	83.5662	31474	31474	MS2	0/0	PSPH_I_210319_01.raw
						High												AIPPKKDQDKTEIPAIN	Unambiguous	Kappa-casein OS=Ovis aries OX=9940 GN=CSN3 PE=1 SV=2 - [CASK_SHEEP]	1	1	P02669		HCD	1	0	1	1	0.004	0.01247	19611	3.35208	0	11.7164	10	3	626.682	1878.03	-1.31332	84.409	31889	31889	MS2	0/0	PSPH_I_210319_01.raw
						High												AIPPKKDQDKTEIPAIN	Unambiguous	Kappa-casein OS=Ovis aries OX=9940 GN=CSN3 PE=1 SV=2 - [CASK_SHEEP]	1	1	P02669		HCD	1	0	1	1	0.006	0.02167	18862	2.71192	0	7.72484	8	3	626.682	1878.03	-1.11833	87.0112	33167	33167	MS2	0/0	PSPH_I_210319_01.raw
						High												AIPPKKDQDKTEIPAIN	Unambiguous	Kappa-casein OS=Ovis aries OX=9940 GN=CSN3 PE=1 SV=2 - [CASK_SHEEP]	1	1	P02669		HCD	1	0	1	1	0.009	0.05063	17920	1.9268	0	27.6543	80	2	939.52	1878.03	-0.298678	87.5703	33445	33445	MS2	0/0	PSPH_I_210319_01.raw
						High												AIPPKKDQDKTEIPAIN	Unambiguous	Kappa-casein OS=Ovis aries OX=9940 GN=CSN3 PE=1 SV=2 - [CASK_SHEEP]	1	1	P02669		HCD	1	0	1	1	0.006	0.01816	19149	3.30619	0	6.61205	13	3	626.681	1878.03	-1.99582	89.6234	34464	34464	MS2	0/0	PSPH_I_210319_01.raw
						High												AIPPKKDQDKTEIPAIN	Unambiguous	Kappa-casein OS=Ovis aries OX=9940 GN=CSN3 PE=1 SV=2 - [CASK_SHEEP]	1	1	P02669		HCD	1	0	1	1	0.006	0.02078	19735	2.85372	0	16.5497	80	3	626.681	1878.03	-1.80082	93.46	36356	36356	MS2	0/0	PSPH_I_210319_01.raw
							High											AIPPKKDQDKTEIPAIN	Unambiguous	Kappa-casein OS=Ovis aries OX=9940 GN=CSN3 PE=1 SV=2 - [CASK_SHEEP]	1	1	P02669		HCD	1	0	1	1	0.007	0.03832	18735	2.07982	0	0	80	2	939.519	1878.03	-0.948669	80.6963	30082	30082	MS2	0/0	PSPH_I_210319_01.raw
							High											AIPPKKDQDKTEIPAIN	Unambiguous	Kappa-casein OS=Ovis aries OX=9940 GN=CSN3 PE=1 SV=2 - [CASK_SHEEP]	1	1	P02669		HCD	1	0	1	1	0.006	0.03726	18449	1.76404	0	33.9018	80	2	939.521	1878.03	0.351312	81.9624	30695	30695	MS2	0/0	PSPH_I_210319_01.raw
							High											AIPPKKDQDKTEIPAIN	Unambiguous	Kappa-casein OS=Ovis aries OX=9940 GN=CSN3 PE=1 SV=2 - [CASK_SHEEP]	1	1	P02669		HCD	1	0	1	1	0.006	0.02339	18103	2.0126	0	0	80	2	939.52	1878.03	-0.623674	83.0389	31216	31216	MS2	0/0	PSPH_I_210319_01.raw
							High											AIPPKKDQDKTEIPAIN	Unambiguous	Kappa-casein OS=Ovis aries OX=9940 GN=CSN3 PE=1 SV=2 - [CASK_SHEEP]	1	1	P02669		HCD	1	0	1	1	0.006	0.02913	17530	2.31684	0	0	80	2	939.521	1878.03	0.936302	83.5662	31474	31474	MS2	0/0	PSPH_I_210319_01.raw
							High											AIPPKKDQDKTEIPAIN	Unambiguous	Kappa-casein OS=Ovis aries OX=9940 GN=CSN3 PE=1 SV=2 - [CASK_SHEEP]	1	1	P02669		HCD	1	0	1	1	0.004	0.01247	19611	3.35208	0	11.7164	10	3	626.682	1878.03	-1.31332	84.409	31889	31889	MS2	0/0	PSPH_I_210319_01.raw
							High											AIPPKKDQDKTEIPAIN	Unambiguous	Kappa-casein OS=Ovis aries OX=9940 GN=CSN3 PE=1 SV=2 - [CASK_SHEEP]	1	1	P02669		HCD	1	0	1	1	0.006	0.02167	18862	2.71192	0	7.72484	8	3	626.682	1878.03	-1.11833	87.0112	33167	33167	MS2	0/0	PSPH_I_210319_01.raw
							High											AIPPKKDQDKTEIPAIN	Unambiguous	Kappa-casein OS=Ovis aries OX=9940 GN=CSN3 PE=1 SV=2 - [CASK_SHEEP]	1	1	P02669		HCD	1	0	1	1	0.009	0.05063	17920	1.9268	0	27.6543	80	2	939.52	1878.03	-0.298678	87.5703	33445	33445	MS2	0/0	PSPH_I_210319_01.raw
							High											AIPPKKDQDKTEIPAIN	Unambiguous	Kappa-casein OS=Ovis aries OX=9940 GN=CSN3 PE=1 SV=2 - [CASK_SHEEP]	1	1	P02669		HCD	1	0	1	1	0.006	0.01816	19149	3.30619	0	6.61205	13	3	626.681	1878.03	-1.99582	89.6234	34464	34464	MS2	0/0	PSPH_I_210319_01.raw
							High											AIPPKKDQDKTEIPAIN	Unambiguous	Kappa-casein OS=Ovis aries OX=9940 GN=CSN3 PE=1 SV=2 - [CASK_SHEEP]	1	1	P02669		HCD	1	0	1	1	0.006	0.02078	19735	2.85372	0	16.5497	80	3	626.681	1878.03	-1.80082	93.46	36356	36356	MS2	0/0	PSPH_I_210319_01.raw
								High										AIPPKKDQDKTEIPAIN	Unambiguous	Kappa-casein OS=Ovis aries OX=9940 GN=CSN3 PE=1 SV=2 - [CASK_SHEEP]	1	1	P02669		HCD	1	0	1	1	0.006	0.03845	19735	2.65715	0	9.4911	8	3	626.681	1878.03	-1.80082	81.0733	30012	30012	MS2	0/0	PSPH2_I_210319_01.raw
								High										AIPPKKDQDKTEIPAIN	Unambiguous	Kappa-casein OS=Ovis aries OX=9940 GN=CSN3 PE=1 SV=2 - [CASK_SHEEP]	1	1	P02669		HCD	1	0	1	1	0.006	0.04156	19382	2.36968	0	0	80	2	939.518	1878.03	-2.70365	81.4763	30209	30209	MS2	0/0	PSPH2_I_210319_01.raw
								High										AIPPKKDQDKTEIPAIN	Unambiguous	Kappa-casein OS=Ovis aries OX=9940 GN=CSN3 PE=1 SV=2 - [CASK_SHEEP]	1	1	P02669		HCD	1	0	1	1	0.003	0.003393	18097	2.30262	0	0	80	2	939.52	1878.03	-0.753672	82.0079	30463	30463	MS2	0/0	PSPH2_I_210319_01.raw
								High										AIPPKKDQDKTEIPAIN	Unambiguous	Kappa-casein OS=Ovis aries OX=9940 GN=CSN3 PE=1 SV=2 - [CASK_SHEEP]	1	1	P02669		HCD	1	0	1	1	0	0.0009045	18097	2.64529	0	0	80	2	939.519	1878.03	-0.818671	82.5389	30721	30721	MS2	0/0	PSPH2_I_210319_01.raw
								High										AIPPKKDQDKTEIPAIN	Unambiguous	Kappa-casein OS=Ovis aries OX=9940 GN=CSN3 PE=1 SV=2 - [CASK_SHEEP]	1	1	P02669		HCD	1	0	1	1	0.008	0.06139	19334	3.00461	0	8.41417	6	3	626.681	1878.03	-2.28831	82.6787	30787	30787	MS2	0/0	PSPH2_I_210319_01.raw
								High										AIPPKKDQDKTEIPAIN	Unambiguous	Kappa-casein OS=Ovis aries OX=9940 GN=CSN3 PE=1 SV=2 - [CASK_SHEEP]	1	1	P02669		HCD	1	0	1	1	0	0.0007157	18111	2.76128	0	34.4246	80	2	939.521	1878.03	0.48131	83.1206	31001	31001	MS2	0/0	PSPH2_I_210319_01.raw
								High										AIPPKKDQDKTEIPAIN	Unambiguous	Kappa-casein OS=Ovis aries OX=9940 GN=CSN3 PE=1 SV=2 - [CASK_SHEEP]	1	1	P02669		HCD	1	0	1	1	0	0.001155	19735	2.69805	0	0	80	2	939.519	1878.03	-1.79366	83.639	31249	31249	MS2	0/0	PSPH2_I_210319_01.raw
								High										AIPPKKDQDKTEIPAIN	Unambiguous	Kappa-casein OS=Ovis aries OX=9940 GN=CSN3 PE=1 SV=2 - [CASK_SHEEP]	1	1	P02669		HCD	1	0	1	1	0.004	0.02169	19684	3.14657	0	4.87435	4	3	626.682	1878.03	-1.41082	83.6975	31277	31277	MS2	0/0	PSPH2_I_210319_01.raw
								High										AIPPKKDQDKTEIPAIN	Unambiguous	Kappa-casein OS=Ovis aries OX=9940 GN=CSN3 PE=1 SV=2 - [CASK_SHEEP]	1	1	P02669		HCD	1	0	1	1	0.003	0.002834	18223	2.49267	0	11.8955	80	2	939.52	1878.03	-0.103681	84.1494	31496	31496	MS2	0/0	PSPH2_I_210319_01.raw
								High										AIPPKKDQDKTEIPAIN	Unambiguous	Kappa-casein OS=Ovis aries OX=9940 GN=CSN3 PE=1 SV=2 - [CASK_SHEEP]	1	1	P02669		HCD	1	0	1	1	0	0.001081	19678	2.50172	0	0	80	2	939.519	1878.03	-1.46866	84.6727	31755	31755	MS2	0/0	PSPH2_I_210319_01.raw
								High										AIPPKKDQDKTEIPAIN	Unambiguous	Kappa-casein OS=Ovis aries OX=9940 GN=CSN3 PE=1 SV=2 - [CASK_SHEEP]	1	1	P02669		HCD	1	0	1	1	0.003	0.002369	19735	2.51557	0	0	68	2	939.519	1878.03	-1.79366	85.1912	32006	32006	MS2	0/0	PSPH2_I_210319_01.raw
								High										AIPPKKDQDKTEIPAIN	Unambiguous	Kappa-casein OS=Ovis aries OX=9940 GN=CSN3 PE=1 SV=2 - [CASK_SHEEP]	1	1	P02669		HCD	1	0	1	1	0.008	0.05248	19535	2.76509	0	2.83223	3	3	626.682	1878.03	-1.60582	85.7766	32286	32286	MS2	0/0	PSPH2_I_210319_01.raw
								High										AIPPKKDQDKTEIPAIN	Unambiguous	Kappa-casein OS=Ovis aries OX=9940 GN=CSN3 PE=1 SV=2 - [CASK_SHEEP]	1	1	P02669		HCD	1	0	1	1	0.004	0.02015	19149	2.28458	0	41.2081	36	2	939.518	1878.03	-1.98866	85.9048	32351	32351	MS2	0/0	PSPH2_I_210319_01.raw
								High										AIPPKKDQDKTEIPAIN	Unambiguous	Kappa-casein OS=Ovis aries OX=9940 GN=CSN3 PE=1 SV=2 - [CASK_SHEEP]	1	1	P02669		HCD	1	0	1	1	0	0.001489	19745	2.62946	0	38.2455	80	2	939.518	1878.03	-1.85866	86.0861	32437	32437	MS2	0/0	PSPH2_I_210319_01.raw
								High										AIPPKKDQDKTEIPAIN	Unambiguous	Kappa-casein OS=Ovis aries OX=9940 GN=CSN3 PE=1 SV=2 - [CASK_SHEEP]	1	1	P02669		HCD	1	0	1	1	0.004	0.02266	18735	2.21913	0	0	80	2	939.519	1878.03	-0.948669	86.9289	32852	32852	MS2	0/0	PSPH2_I_210319_01.raw
								High										AIPPKKDQDKTEIPAIN	Unambiguous	Kappa-casein OS=Ovis aries OX=9940 GN=CSN3 PE=1 SV=2 - [CASK_SHEEP]	1	1	P02669		HCD	1	0	1	1	0.003	0.004451	20295	2.28651	0	9.24586	80	2	939.517	1878.03	-3.02865	87.4522	33110	33110	MS2	0/0	PSPH2_I_210319_01.raw
								High										AIPPKKDQDKTEIPAIN	Unambiguous	Kappa-casein OS=Ovis aries OX=9940 GN=CSN3 PE=1 SV=2 - [CASK_SHEEP]	1	1	P02669		HCD	1	0	1	1	0.002	0.002292	18775	2.43468	0	30.2009	80	2	939.519	1878.03	-1.01367	87.9668	33361	33361	MS2	0/0	PSPH2_I_210319_01.raw
								High										AIPPKKDQDKTEIPAIN	Unambiguous	Kappa-casein OS=Ovis aries OX=9940 GN=CSN3 PE=1 SV=2 - [CASK_SHEEP]	1	1	P02669		HCD	1	0	1	1	0.003	0.004789	19328	2.45429	0	15.8498	80	2	939.518	1878.03	-1.92366	88.5008	33622	33622	MS2	0/0	PSPH2_I_210319_01.raw
								High										AIPPKKDQDKTEIPAIN	Unambiguous	Kappa-casein OS=Ovis aries OX=9940 GN=CSN3 PE=1 SV=2 - [CASK_SHEEP]	1	1	P02669		HCD	1	0	1	1	0.003	0.004153	17733	2.50482	0	0	80	2	939.521	1878.03	0.676306	89.0423	33889	33889	MS2	0/0	PSPH2_I_210319_01.raw
								High										AIPPKKDQDKTEIPAIN	Unambiguous	Kappa-casein OS=Ovis aries OX=9940 GN=CSN3 PE=1 SV=2 - [CASK_SHEEP]	1	1	P02669		HCD	1	0	1	1	0.004	0.0143	18103	1.94779	0	37.9045	80	2	939.52	1878.03	-0.688673	90.0022	34365	34365	MS2	0/0	PSPH2_I_210319_01.raw
								High										AIPPKKDQDKTEIPAIN	Unambiguous	Kappa-casein OS=Ovis aries OX=9940 GN=CSN3 PE=1 SV=2 - [CASK_SHEEP]	1	1	P02669		HCD	1	0	1	1	0.005	0.03451	19334	3.12795	0	5.59316	9	3	626.681	1878.03	-2.28831	91.5462	35126	35126	MS2	0/0	PSPH2_I_210319_01.raw
									High									AIPPKKDQDKTEIPAIN	Unambiguous	Kappa-casein OS=Ovis aries OX=9940 GN=CSN3 PE=1 SV=2 - [CASK_SHEEP]	1	1	P02669		HCD	1	0	1	1	0.005	0.0164	19149	2.58636	0	0	80	2	939.518	1878.03	-1.98866	80.0267	29331	29331	MS2	0/0	PSPH2_I_280319_02.raw
									High									AIPPKKDQDKTEIPAIN	Unambiguous	Kappa-casein OS=Ovis aries OX=9940 GN=CSN3 PE=1 SV=2 - [CASK_SHEEP]	1	1	P02669		HCD	1	0	1	1	0	0.004081	19084	2.78924	0	0	80	2	939.518	1878.03	-2.18365	80.5483	29579	29579	MS2	0/0	PSPH2_I_280319_02.raw
									High									AIPPKKDQDKTEIPAIN	Unambiguous	Kappa-casein OS=Ovis aries OX=9940 GN=CSN3 PE=1 SV=2 - [CASK_SHEEP]	1	1	P02669		HCD	1	0	1	1	0.005	0.01036	19084	2.25901	0	0	80	2	939.518	1878.03	-2.18365	81.0637	29831	29831	MS2	0/0	PSPH2_I_280319_02.raw
									High									AIPPKKDQDKTEIPAIN	Unambiguous	Kappa-casein OS=Ovis aries OX=9940 GN=CSN3 PE=1 SV=2 - [CASK_SHEEP]	1	1	P02669		HCD	1	0	1	1	0	0.002908	17920	2.55333	0	0	80	2	939.52	1878.03	-0.298678	81.5957	30081	30081	MS2	0/0	PSPH2_I_280319_02.raw
									High									AIPPKKDQDKTEIPAIN	Unambiguous	Kappa-casein OS=Ovis aries OX=9940 GN=CSN3 PE=1 SV=2 - [CASK_SHEEP]	1	1	P02669		HCD	1	0	1	1	0	0.002113	18097	2.79126	0	0	80	2	939.519	1878.03	-0.818671	82.1117	30334	30334	MS2	0/0	PSPH2_I_280319_02.raw
									High									AIPPKKDQDKTEIPAIN	Unambiguous	Kappa-casein OS=Ovis aries OX=9940 GN=CSN3 PE=1 SV=2 - [CASK_SHEEP]	1	1	P02669		HCD	1	0	1	1	0.001	0.005376	18373	2.60848	0	7.28052	80	2	939.52	1878.03	0.0263168	82.6192	30576	30576	MS2	0/0	PSPH2_I_280319_02.raw
									High									AIPPKKDQDKTEIPAIN	Unambiguous	Kappa-casein OS=Ovis aries OX=9940 GN=CSN3 PE=1 SV=2 - [CASK_SHEEP]	1	1	P02669		HCD	1	0	1	1	0	0.001479	18735	2.86348	0	9.71449	80	2	939.519	1878.03	-0.948669	83.1348	30828	30828	MS2	0/0	PSPH2_I_280319_02.raw
									High									AIPPKKDQDKTEIPAIN	Unambiguous	Kappa-casein OS=Ovis aries OX=9940 GN=CSN3 PE=1 SV=2 - [CASK_SHEEP]	1	1	P02669		HCD	1	0	1	1	0.001	0.005785	18103	2.69255	0	0	80	2	939.52	1878.03	-0.688673	83.6587	31082	31082	MS2	0/0	PSPH2_I_280319_02.raw
									High									AIPPKKDQDKTEIPAIN	Unambiguous	Kappa-casein OS=Ovis aries OX=9940 GN=CSN3 PE=1 SV=2 - [CASK_SHEEP]	1	1	P02669		HCD	1	0	1	1	0.007	0.03421	19633	2.62306	0	3.53051	3	3	626.682	1878.03	-1.70332	83.9151	31205	31205	MS2	0/0	PSPH2_I_280319_02.raw
									High									AIPPKKDQDKTEIPAIN	Unambiguous	Kappa-casein OS=Ovis aries OX=9940 GN=CSN3 PE=1 SV=2 - [CASK_SHEEP]	1	1	P02669		HCD	1	0	1	1	0.006	0.02433	18862	2.44821	0	3.42863	80	2	939.519	1878.03	-1.14367	84.1892	31337	31337	MS2	0/0	PSPH2_I_280319_02.raw
									High									AIPPKKDQDKTEIPAIN	Unambiguous	Kappa-casein OS=Ovis aries OX=9940 GN=CSN3 PE=1 SV=2 - [CASK_SHEEP]	1	1	P02669		HCD	1	0	1	1	0	0.003192	19149	2.46716	0	0	80	2	939.518	1878.03	-1.98866	84.7004	31587	31587	MS2	0/0	PSPH2_I_280319_02.raw
									High									AIPPKKDQDKTEIPAIN	Unambiguous	Kappa-casein OS=Ovis aries OX=9940 GN=CSN3 PE=1 SV=2 - [CASK_SHEEP]	1	1	P02669		HCD	1	0	1	1	0.007	0.03662	19627	2.24499	0	31.175	48	2	939.519	1878.03	-1.66366	85.2347	31847	31847	MS2	0/0	PSPH2_I_280319_02.raw
									High									AIPPKKDQDKTEIPAIN	Unambiguous	Kappa-casein OS=Ovis aries OX=9940 GN=CSN3 PE=1 SV=2 - [CASK_SHEEP]	1	1	P02669		HCD	1	0	1	1	0.005	0.02139	19684	2.20724	0	33.4405	56	2	939.519	1878.03	-1.40366	85.2886	31875	31875	MS2	0/0	PSPH2_I_280319_02.raw
									High									AIPPKKDQDKTEIPAIN	Unambiguous	Kappa-casein OS=Ovis aries OX=9940 GN=CSN3 PE=1 SV=2 - [CASK_SHEEP]	1	1	P02669		HCD	1	0	1	1	0	0.002111	18862	2.95073	0	0	80	2	939.519	1878.03	-1.14367	85.8087	32128	32128	MS2	0/0	PSPH2_I_280319_02.raw
									High									AIPPKKDQDKTEIPAIN	Unambiguous	Kappa-casein OS=Ovis aries OX=9940 GN=CSN3 PE=1 SV=2 - [CASK_SHEEP]	1	1	P02669		HCD	1	0	1	1	0.007	0.03767	19633	2.99584	0	3.56365	4	3	626.682	1878.03	-1.70332	85.9909	32217	32217	MS2	0/0	PSPH2_I_280319_02.raw
									High									AIPPKKDQDKTEIPAIN	Unambiguous	Kappa-casein OS=Ovis aries OX=9940 GN=CSN3 PE=1 SV=2 - [CASK_SHEEP]	1	1	P02669		HCD	1	0	1	1	0.005	0.01374	19627	2.61195	0	0	80	2	939.519	1878.03	-1.66366	86.3512	32395	32395	MS2	0/0	PSPH2_I_280319_02.raw
									High									AIPPKKDQDKTEIPAIN	Unambiguous	Kappa-casein OS=Ovis aries OX=9940 GN=CSN3 PE=1 SV=2 - [CASK_SHEEP]	1	1	P02669		HCD	1	0	1	1	0.008	0.06158	19182	2.83172	0	5.80812	5	3	626.681	1878.03	-2.77581	86.5196	32477	32477	MS2	0/0	PSPH2_I_280319_02.raw
									High									AIPPKKDQDKTEIPAIN	Unambiguous	Kappa-casein OS=Ovis aries OX=9940 GN=CSN3 PE=1 SV=2 - [CASK_SHEEP]	1	1	P02669		HCD	1	0	1	1	0.006	0.02811	18097	2.26873	0	40.3496	80	2	939.519	1878.03	-0.818671	86.9946	32712	32712	MS2	0/0	PSPH2_I_280319_02.raw
									High									AIPPKKDQDKTEIPAIN	Unambiguous	Kappa-casein OS=Ovis aries OX=9940 GN=CSN3 PE=1 SV=2 - [CASK_SHEEP]	1	1	P02669		HCD	1	0	1	1	0.006	0.02355	18862	2.25295	0	7.4769	80	2	939.519	1878.03	-1.14367	87.5077	32964	32964	MS2	0/0	PSPH2_I_280319_02.raw
									High									AIPPKKDQDKTEIPAIN	Unambiguous	Kappa-casein OS=Ovis aries OX=9940 GN=CSN3 PE=1 SV=2 - [CASK_SHEEP]	1	1	P02669		HCD	1	0	1	1	0.005	0.01913	20394	1.89941	0	16.4831	80	2	939.517	1878.03	-3.15865	88.0318	33224	33224	MS2	0/0	PSPH2_I_280319_02.raw
									High									AIPPKKDQDKTEIPAIN	Unambiguous	Kappa-casein OS=Ovis aries OX=9940 GN=CSN3 PE=1 SV=2 - [CASK_SHEEP]	1	1	P02669		HCD	1	0	1	1	0.008	0.06733	19334	2.87514	0	8.15024	52	3	626.681	1878.03	-2.28831	92.2411	35283	35283	MS2	0/0	PSPH2_I_280319_02.raw
										High								AIPPKKDQDKTEIPAIN	Unambiguous	Kappa-casein OS=Ovis aries OX=9940 GN=CSN3 PE=1 SV=2 - [CASK_SHEEP]	1	1	P02669		HCD	1	0	1	1	0.001	0.008242	17714	2.86336	0	0	80	2	939.521	1878.03	0.611308	80.6471	30431	30431	MS2	0/0	PSPH3_I_220319_01.raw
										High								AIPPKKDQDKTEIPAIN	Unambiguous	Kappa-casein OS=Ovis aries OX=9940 GN=CSN3 PE=1 SV=2 - [CASK_SHEEP]	1	1	P02669		HCD	1	0	1	1	0.001	0.008831	17273	2.67425	0	0	80	2	939.521	1878.04	1.2613	81.1639	30684	30684	MS2	0/0	PSPH3_I_220319_01.raw
										High								AIPPKKDQDKTEIPAIN	Unambiguous	Kappa-casein OS=Ovis aries OX=9940 GN=CSN3 PE=1 SV=2 - [CASK_SHEEP]	1	1	P02669		HCD	1	0	1	1	0	0.002913	17421	2.88438	0	0	80	2	939.521	1878.04	1.0663	81.6987	30938	30938	MS2	0/0	PSPH3_I_220319_01.raw
										High								AIPPKKDQDKTEIPAIN	Unambiguous	Kappa-casein OS=Ovis aries OX=9940 GN=CSN3 PE=1 SV=2 - [CASK_SHEEP]	1	1	P02669		HCD	1	0	1	1	0	0.002276	17533	2.86412	0	0	80	2	939.521	1878.03	0.871303	82.231	31197	31197	MS2	0/0	PSPH3_I_220319_01.raw
										High								AIPPKKDQDKTEIPAIN	Unambiguous	Kappa-casein OS=Ovis aries OX=9940 GN=CSN3 PE=1 SV=2 - [CASK_SHEEP]	1	1	P02669		HCD	1	0	1	1	0.002	0.01821	17733	2.39383	0	0	80	2	939.521	1878.03	0.676306	82.7488	31450	31450	MS2	0/0	PSPH3_I_220319_01.raw
										High								AIPPKKDQDKTEIPAIN	Unambiguous	Kappa-casein OS=Ovis aries OX=9940 GN=CSN3 PE=1 SV=2 - [CASK_SHEEP]	1	1	P02669		HCD	1	0	1	1	0.001	0.01572	16022	2.69921	0	0	79	2	939.523	1878.04	3.27626	83.2792	31708	31708	MS2	0/0	PSPH3_I_220319_01.raw
										High								AIPPKKDQDKTEIPAIN	Unambiguous	Kappa-casein OS=Ovis aries OX=9940 GN=CSN3 PE=1 SV=2 - [CASK_SHEEP]	1	1	P02669		HCD	1	0	1	1	0.001	0.01408	17891	2.46587	0	0	80	2	939.522	1878.04	1.97628	83.7891	31956	31956	MS2	0/0	PSPH3_I_220319_01.raw
										High								AIPPKKDQDKTEIPAIN	Unambiguous	Kappa-casein OS=Ovis aries OX=9940 GN=CSN3 PE=1 SV=2 - [CASK_SHEEP]	1	1	P02669		HCD	1	0	1	1	0.007	0.04302	17698	2.41706	0	0	61	2	939.521	1878.03	0.806304	84.3043	32209	32209	MS2	0/0	PSPH3_I_220319_01.raw
										High								AIPPKKDQDKTEIPAIN	Unambiguous	Kappa-casein OS=Ovis aries OX=9940 GN=CSN3 PE=1 SV=2 - [CASK_SHEEP]	1	1	P02669		HCD	1	0	1	1	0.001	0.01528	17358	2.2285	0	35.5976	53	2	939.521	1878.04	1.1963	84.8169	32460	32460	MS2	0/0	PSPH3_I_220319_01.raw
										High								AIPPKKDQDKTEIPAIN	Unambiguous	Kappa-casein OS=Ovis aries OX=9940 GN=CSN3 PE=1 SV=2 - [CASK_SHEEP]	1	1	P02669		HCD	1	0	1	1	0.004	0.03452	17184	1.98693	0	38.4891	25	2	939.522	1878.04	1.84629	85.3344	32713	32713	MS2	0/0	PSPH3_I_220319_01.raw
										High								AIPPKKDQDKTEIPAIN	Unambiguous	Kappa-casein OS=Ovis aries OX=9940 GN=CSN3 PE=1 SV=2 - [CASK_SHEEP]	1	1	P02669		HCD	1	0	1	1	0.001	0.01096	17714	2.66226	0	25.8134	73	2	939.521	1878.03	0.611308	85.5394	32813	32813	MS2	0/0	PSPH3_I_220319_01.raw
										High								AIPPKKDQDKTEIPAIN	Unambiguous	Kappa-casein OS=Ovis aries OX=9940 GN=CSN3 PE=1 SV=2 - [CASK_SHEEP]	1	1	P02669		HCD	1	0	1	1	0	0.003056	17221	2.6534	0	0	80	2	939.522	1878.04	1.39129	86.0623	33069	33069	MS2	0/0	PSPH3_I_220319_01.raw
										High								AIPPKKDQDKTEIPAIN	Unambiguous	Kappa-casein OS=Ovis aries OX=9940 GN=CSN3 PE=1 SV=2 - [CASK_SHEEP]	1	1	P02669		HCD	1	0	1	1	0.007	0.04975	17358	2.07887	0	16.7568	80	2	939.521	1878.04	1.1963	86.8041	33437	33437	MS2	0/0	PSPH3_I_220319_01.raw
										High								AIPPKKDQDKTEIPAIN	Unambiguous	Kappa-casein OS=Ovis aries OX=9940 GN=CSN3 PE=1 SV=2 - [CASK_SHEEP]	1	1	P02669		HCD	1	0	1	1	0	0.002569	17698	2.73879	0	13.5115	80	2	939.521	1878.03	0.806304	87.3271	33694	33694	MS2	0/0	PSPH3_I_220319_01.raw
										High								AIPPKKDQDKTEIPAIN	Unambiguous	Kappa-casein OS=Ovis aries OX=9940 GN=CSN3 PE=1 SV=2 - [CASK_SHEEP]	1	1	P02669		HCD	1	0	1	1	0.002	0.02067	18264	3.10534	0	9.98871	11	3	626.683	1878.03	-0.0458421	90.4995	35273	35273	MS2	0/0	PSPH3_I_220319_01.raw
											High							AIPPKKDQDKTEIPAIN	Unambiguous	Kappa-casein OS=Ovis aries OX=9940 GN=CSN3 PE=1 SV=2 - [CASK_SHEEP]	1	1	P02669		HCD	1	0	1	1	0.007	0.0597	18775	2.14904	0	0	80	2	939.519	1878.03	-1.01367	77.7485	28091	28091	MS2	0/0	PSPH3_I_290319_02.raw
											High							AIPPKKDQDKTEIPAIN	Unambiguous	Kappa-casein OS=Ovis aries OX=9940 GN=CSN3 PE=1 SV=2 - [CASK_SHEEP]	1	1	P02669		HCD	1	0	1	1	0.001	0.005375	17306	2.79618	0	0	80	2	939.521	1878.04	1.1313	79.4567	28899	28899	MS2	0/0	PSPH3_I_290319_02.raw
											High							AIPPKKDQDKTEIPAIN	Unambiguous	Kappa-casein OS=Ovis aries OX=9940 GN=CSN3 PE=1 SV=2 - [CASK_SHEEP]	1	1	P02669		HCD	1	0	1	1	0.001	0.005465	17920	2.26432	0	0	80	2	939.52	1878.03	-0.298678	79.9771	29141	29141	MS2	0/0	PSPH3_I_290319_02.raw
											High							AIPPKKDQDKTEIPAIN	Unambiguous	Kappa-casein OS=Ovis aries OX=9940 GN=CSN3 PE=1 SV=2 - [CASK_SHEEP]	1	1	P02669		HCD	1	0	1	1	0	0.001115	18097	2.95258	0	0	80	2	939.52	1878.03	-0.753672	80.503	29391	29391	MS2	0/0	PSPH3_I_290319_02.raw
											High							AIPPKKDQDKTEIPAIN	Unambiguous	Kappa-casein OS=Ovis aries OX=9940 GN=CSN3 PE=1 SV=2 - [CASK_SHEEP]	1	1	P02669		HCD	1	0	1	1	0	0.001259	18097	2.59171	0	0	80	2	939.519	1878.03	-0.818671	81.0185	29638	29638	MS2	0/0	PSPH3_I_290319_02.raw
											High							AIPPKKDQDKTEIPAIN	Unambiguous	Kappa-casein OS=Ovis aries OX=9940 GN=CSN3 PE=1 SV=2 - [CASK_SHEEP]	1	1	P02669		HCD	1	0	1	1	0	0.0016	18103	2.9699	0	0	80	2	939.52	1878.03	-0.688673	81.5339	29888	29888	MS2	0/0	PSPH3_I_290319_02.raw
											High							AIPPKKDQDKTEIPAIN	Unambiguous	Kappa-casein OS=Ovis aries OX=9940 GN=CSN3 PE=1 SV=2 - [CASK_SHEEP]	1	1	P02669		HCD	1	0	1	1	0	0.001248	18831	2.74048	0	0	80	2	939.519	1878.03	-1.27367	82.0655	30147	30147	MS2	0/0	PSPH3_I_290319_02.raw
											High							AIPPKKDQDKTEIPAIN	Unambiguous	Kappa-casein OS=Ovis aries OX=9940 GN=CSN3 PE=1 SV=2 - [CASK_SHEEP]	1	1	P02669		HCD	1	0	1	1	0	0.004377	18097	2.71456	0	9.92916	65	2	939.52	1878.03	-0.753672	82.6039	30406	30406	MS2	0/0	PSPH3_I_290319_02.raw
											High							AIPPKKDQDKTEIPAIN	Unambiguous	Kappa-casein OS=Ovis aries OX=9940 GN=CSN3 PE=1 SV=2 - [CASK_SHEEP]	1	1	P02669		HCD	1	0	1	1	0.003	0.008288	17966	2.3385	0	8.78007	76	2	939.52	1878.03	-0.233679	83.1375	30664	30664	MS2	0/0	PSPH3_I_290319_02.raw
											High							AIPPKKDQDKTEIPAIN	Unambiguous	Kappa-casein OS=Ovis aries OX=9940 GN=CSN3 PE=1 SV=2 - [CASK_SHEEP]	1	1	P02669		HCD	1	0	1	1	0	0.0006282	18103	2.74738	0	0	80	2	939.52	1878.03	-0.623674	83.6671	30923	30923	MS2	0/0	PSPH3_I_290319_02.raw
											High							AIPPKKDQDKTEIPAIN	Unambiguous	Kappa-casein OS=Ovis aries OX=9940 GN=CSN3 PE=1 SV=2 - [CASK_SHEEP]	1	1	P02669		HCD	1	0	1	1	0	0.0006174	17966	2.92557	0	25.7724	80	2	939.52	1878.03	-0.16868	84.1958	31179	31179	MS2	0/0	PSPH3_I_290319_02.raw
											High							AIPPKKDQDKTEIPAIN	Unambiguous	Kappa-casein OS=Ovis aries OX=9940 GN=CSN3 PE=1 SV=2 - [CASK_SHEEP]	1	1	P02669		HCD	1	0	1	1	0.007	0.06538	18831	1.96196	0	58.9898	47	2	939.519	1878.03	-1.27367	84.9137	31530	31530	MS2	0/0	PSPH3_I_290319_02.raw
											High							AIPPKKDQDKTEIPAIN	Unambiguous	Kappa-casein OS=Ovis aries OX=9940 GN=CSN3 PE=1 SV=2 - [CASK_SHEEP]	1	1	P02669		HCD	1	0	1	1	0.007	0.06241	17934	2.16214	0	13.6292	45	2	939.52	1878.03	-0.428677	85.1061	31624	31624	MS2	0/0	PSPH3_I_290319_02.raw
											High							AIPPKKDQDKTEIPAIN	Unambiguous	Kappa-casein OS=Ovis aries OX=9940 GN=CSN3 PE=1 SV=2 - [CASK_SHEEP]	1	1	P02669		HCD	1	0	1	1	0	0.001703	18046	2.74339	0	0	80	2	939.52	1878.03	-0.558675	85.6295	31881	31881	MS2	0/0	PSPH3_I_290319_02.raw
											High							AIPPKKDQDKTEIPAIN	Unambiguous	Kappa-casein OS=Ovis aries OX=9940 GN=CSN3 PE=1 SV=2 - [CASK_SHEEP]	1	1	P02669		HCD	1	0	1	1	0	0.002482	18831	2.61702	0	13.6299	80	2	939.519	1878.03	-1.27367	86.1558	32140	32140	MS2	0/0	PSPH3_I_290319_02.raw
											High							AIPPKKDQDKTEIPAIN	Unambiguous	Kappa-casein OS=Ovis aries OX=9940 GN=CSN3 PE=1 SV=2 - [CASK_SHEEP]	1	1	P02669		HCD	1	0	1	1	0	0.003415	18097	2.55183	0	0	80	2	939.52	1878.03	-0.753672	86.9652	32541	32541	MS2	0/0	PSPH3_I_290319_02.raw
											High							AIPPKKDQDKTEIPAIN	Unambiguous	Kappa-casein OS=Ovis aries OX=9940 GN=CSN3 PE=1 SV=2 - [CASK_SHEEP]	1	1	P02669		HCD	1	0	1	1	0.003	0.01657	19535	2.78075	0	12.9948	80	2	939.519	1878.03	-1.59866	87.4762	32793	32793	MS2	0/0	PSPH3_I_290319_02.raw
											High							AIPPKKDQDKTEIPAIN	Unambiguous	Kappa-casein OS=Ovis aries OX=9940 GN=CSN3 PE=1 SV=2 - [CASK_SHEEP]	1	1	P02669		HCD	1	0	1	1	0.006	0.04267	19684	2.25758	0	40.6983	80	2	939.519	1878.03	-1.40366	88.0007	33052	33052	MS2	0/0	PSPH3_I_290319_02.raw
											High							AIPPKKDQDKTEIPAIN	Unambiguous	Kappa-casein OS=Ovis aries OX=9940 GN=CSN3 PE=1 SV=2 - [CASK_SHEEP]	1	1	P02669		HCD	1	0	1	1	0.008	0.07162	19678	1.70469	0	32.7806	80	2	939.519	1878.03	-1.46866	89.7142	33897	33897	MS2	0/0	PSPH3_I_290319_02.raw
												High						AIPPKKDQDKTEIPAIN	Unambiguous	Kappa-casein OS=Ovis aries OX=9940 GN=CSN3 PE=1 SV=2 - [CASK_SHEEP]	1	1	P02669		HCD	1	0	1	1	0.004	0.02665	17934	2.74365	0	10.6079	80	3	626.682	1878.03	-0.435836	87.2158	30100	30100	MS2	0/0	CTRL_I_220319_01.raw
												High						AIPPKKDQDKTEIPAIN	Unambiguous	Kappa-casein OS=Ovis aries OX=9940 GN=CSN3 PE=1 SV=2 - [CASK_SHEEP]	1	1	P02669		HCD	1	0	1	1	0.002	0.01198	17221	3.35698	0	28.0659	80	3	626.684	1878.04	1.51413	87.7374	30340	30340	MS2	0/0	CTRL_I_220319_01.raw
												High						AIPPKKDQDKTEIPAIN	Unambiguous	Kappa-casein OS=Ovis aries OX=9940 GN=CSN3 PE=1 SV=2 - [CASK_SHEEP]	1	1	P02669		HCD	1	0	1	1	0.005	0.04949	18449	2.7702	0	18.6014	80	3	626.683	1878.03	0.344152	88.2659	30578	30578	MS2	0/0	CTRL_I_220319_01.raw
												High						AIPPKKDQDKTEIPAIN	Unambiguous	Kappa-casein OS=Ovis aries OX=9940 GN=CSN3 PE=1 SV=2 - [CASK_SHEEP]	1	1	P02669		HCD	1	0	1	1	0.004	0.03261	18353	2.37293	0	5.16616	80	3	626.683	1878.03	0.149155	88.7734	30813	30813	MS2	0/0	CTRL_I_220319_01.raw
												High						AIPPKKDQDKTEIPAIN	Unambiguous	Kappa-casein OS=Ovis aries OX=9940 GN=CSN3 PE=1 SV=2 - [CASK_SHEEP]	1	1	P02669		HCD	1	0	1	1	0.006	0.06248	18489	2.05976	0	14.873	80	3	626.682	1878.03	-0.92333	91.3421	31991	31991	MS2	0/0	CTRL_I_220319_01.raw
													High					AIPPKKDQDKTEIPAIN	Unambiguous	Kappa-casein OS=Ovis aries OX=9940 GN=CSN3 PE=1 SV=2 - [CASK_SHEEP]	1	1	P02669		HCD	1	0	1	1	0.006	0.1064	18097	2.50868	0	3.10947	80	3	626.682	1878.03	-0.825831	87.5656	31370	31370	MS2	0/0	CTRL_I_240319_02.raw
													High					AIPPKKDQDKTEIPAIN	Unambiguous	Kappa-casein OS=Ovis aries OX=9940 GN=CSN3 PE=1 SV=2 - [CASK_SHEEP]	1	1	P02669		HCD	1	0	1	1	0.005	0.08719	18449	2.42291	0	16.2284	80	3	626.683	1878.03	0.344152	88.6251	31861	31861	MS2	0/0	CTRL_I_240319_02.raw
														High				AIPPKKDQDKTEIPAIN	Unambiguous	Kappa-casein OS=Ovis aries OX=9940 GN=CSN3 PE=1 SV=2 - [CASK_SHEEP]	1	1	P02669		HCD	1	0	1	1	0.003	0.03571	18353	2.74772	0	2.96392	80	3	626.683	1878.03	0.149155	88.0816	27882	27882	MS2	0/0	CTRL2_I_230319_01.raw
														High				AIPPKKDQDKTEIPAIN	Unambiguous	Kappa-casein OS=Ovis aries OX=9940 GN=CSN3 PE=1 SV=2 - [CASK_SHEEP]	1	1	P02669		HCD	1	0	1	1	0.001	0.01613	17844	2.65972	0	23.3252	80	3	626.684	1878.04	2.48911	88.6062	28121	28121	MS2	0/0	CTRL2_I_230319_01.raw
														High				AIPPKKDQDKTEIPAIN	Unambiguous	Kappa-casein OS=Ovis aries OX=9940 GN=CSN3 PE=1 SV=2 - [CASK_SHEEP]	1	1	P02669		HCD	1	0	1	1	0.006	0.05727	17969	2.70109	0	5.06855	80	3	626.682	1878.03	-0.143341	89.116	28351	28351	MS2	0/0	CTRL2_I_230319_01.raw
														High				AIPPKKDQDKTEIPAIN	Unambiguous	Kappa-casein OS=Ovis aries OX=9940 GN=CSN3 PE=1 SV=2 - [CASK_SHEEP]	1	1	P02669		HCD	1	0	1	1	0.002	0.02304	18449	2.63554	0	3.88106	80	3	626.683	1878.03	0.344152	89.6347	28587	28587	MS2	0/0	CTRL2_I_230319_01.raw
														High				AIPPKKDQDKTEIPAIN	Unambiguous	Kappa-casein OS=Ovis aries OX=9940 GN=CSN3 PE=1 SV=2 - [CASK_SHEEP]	1	1	P02669		HCD	1	0	1	1	0.009	0.09303	18264	2.40113	0	3.42174	80	3	626.683	1878.03	-0.0458421	91.1644	29287	29287	MS2	0/0	CTRL2_I_230319_01.raw
														High				AIPPKKDQDKTEIPAIN	Unambiguous	Kappa-casein OS=Ovis aries OX=9940 GN=CSN3 PE=1 SV=2 - [CASK_SHEEP]	1	1	P02669		HCD	1	0	1	1	0.003	0.03169	17934	2.47025	0	11.3872	80	3	626.682	1878.03	-0.435836	92.1919	29749	29749	MS2	0/0	CTRL2_I_230319_01.raw
															High			AIPPKKDQDKTEIPAIN	Unambiguous	Kappa-casein OS=Ovis aries OX=9940 GN=CSN3 PE=1 SV=2 - [CASK_SHEEP]	1	1	P02669		HCD	1	0	1	1	0.006	0.04909	18046	2.42129	0	2.58252	80	3	626.682	1878.03	-0.533335	86.5012	27481	27481	MS2	0/0	CTRL2_I_240319_02.raw
															High			AIPPKKDQDKTEIPAIN	Unambiguous	Kappa-casein OS=Ovis aries OX=9940 GN=CSN3 PE=1 SV=2 - [CASK_SHEEP]	1	1	P02669		HCD	1	0	1	1	0.007	0.06524	18046	2.52681	0	5.24133	80	3	626.682	1878.03	-0.533335	90.6943	29379	29379	MS2	0/0	CTRL2_I_240319_02.raw
															High			AIPPKKDQDKTEIPAIN	Unambiguous	Kappa-casein OS=Ovis aries OX=9940 GN=CSN3 PE=1 SV=2 - [CASK_SHEEP]	1	1	P02669		HCD	1	0	1	1	0.007	0.06267	19063	2.09567	0	28.9008	80	3	626.681	1878.03	-2.19081	92.2542	30078	30078	MS2	0/0	CTRL2_I_240319_02.raw
																High		AIPPKKDQDKTEIPAIN	Unambiguous	Kappa-casein OS=Ovis aries OX=9940 GN=CSN3 PE=1 SV=2 - [CASK_SHEEP]	1	1	P02669		HCD	1	0	1	1	0.009	0.06396	18103	2.57367	0	4.05424	80	3	626.682	1878.03	-0.728332	85.4403	27119	27119	MS2	0/0	CTRL3_I_230319_01.raw
																High		AIPPKKDQDKTEIPAIN	Unambiguous	Kappa-casein OS=Ovis aries OX=9940 GN=CSN3 PE=1 SV=2 - [CASK_SHEEP]	1	1	P02669		HCD	1	0	1	1	0.002	0.01215	17926	2.36927	0	4.05361	80	3	626.682	1878.03	-0.338338	85.9658	27343	27343	MS2	0/0	CTRL3_I_230319_01.raw
																High		AIPPKKDQDKTEIPAIN	Unambiguous	Kappa-casein OS=Ovis aries OX=9940 GN=CSN3 PE=1 SV=2 - [CASK_SHEEP]	1	1	P02669		HCD	1	0	1	1	0.006	0.04202	18103	2.92669	0	7.17305	80	3	626.682	1878.03	-0.728332	86.4929	27574	27574	MS2	0/0	CTRL3_I_230319_01.raw
																High		AIPPKKDQDKTEIPAIN	Unambiguous	Kappa-casein OS=Ovis aries OX=9940 GN=CSN3 PE=1 SV=2 - [CASK_SHEEP]	1	1	P02669		HCD	1	0	1	1	0.002	0.01207	17969	2.54507	0	5.48553	80	3	626.682	1878.03	-0.143341	87.0025	27796	27796	MS2	0/0	CTRL3_I_230319_01.raw
																High		AIPPKKDQDKTEIPAIN	Unambiguous	Kappa-casein OS=Ovis aries OX=9940 GN=CSN3 PE=1 SV=2 - [CASK_SHEEP]	1	1	P02669		HCD	1	0	1	1	0.009	0.05906	17969	2.25337	0	2.22568	80	3	626.682	1878.03	-0.143341	87.514	28021	28021	MS2	0/0	CTRL3_I_230319_01.raw
																High		AIPPKKDQDKTEIPAIN	Unambiguous	Kappa-casein OS=Ovis aries OX=9940 GN=CSN3 PE=1 SV=2 - [CASK_SHEEP]	1	1	P02669		HCD	1	0	1	1	0.006	0.0404	18264	2.82975	0	5.28735	80	3	626.683	1878.03	-0.0458421	88.0239	28247	28247	MS2	0/0	CTRL3_I_230319_01.raw
																High		AIPPKKDQDKTEIPAIN	Unambiguous	Kappa-casein OS=Ovis aries OX=9940 GN=CSN3 PE=1 SV=2 - [CASK_SHEEP]	1	1	P02669		HCD	1	0	1	1	0.002	0.009354	17719	3.33553	0	7.36563	80	3	626.683	1878.03	0.734146	88.5518	28485	28485	MS2	0/0	CTRL3_I_230319_01.raw
																High		AIPPKKDQDKTEIPAIN	Unambiguous	Kappa-casein OS=Ovis aries OX=9940 GN=CSN3 PE=1 SV=2 - [CASK_SHEEP]	1	1	P02669		HCD	1	0	1	1	0.003	0.01802	18264	2.25875	0	2.01371	80	3	626.683	1878.03	-0.0458421	89.0702	28725	28725	MS2	0/0	CTRL3_I_230319_01.raw
																High		AIPPKKDQDKTEIPAIN	Unambiguous	Kappa-casein OS=Ovis aries OX=9940 GN=CSN3 PE=1 SV=2 - [CASK_SHEEP]	1	1	P02669		HCD	1	0	1	1	0.003	0.01503	18373	2.72715	0	7.41232	80	3	626.683	1878.03	0.0516564	89.5783	28956	28956	MS2	0/0	CTRL3_I_230319_01.raw
																	High	AIPPKKDQDKTEIPAIN	Unambiguous	Kappa-casein OS=Ovis aries OX=9940 GN=CSN3 PE=1 SV=2 - [CASK_SHEEP]	1	1	P02669		HCD	1	0	1	1	0.004	0.04404	17970	2.97955	0	16.5614	80	3	626.682	1878.03	-0.240839	84.9108	27197	27197	MS2	0/0	CTRL3_I_250319_02.raw
																	High	AIPPKKDQDKTEIPAIN	Unambiguous	Kappa-casein OS=Ovis aries OX=9940 GN=CSN3 PE=1 SV=2 - [CASK_SHEEP]	1	1	P02669		HCD	1	0	1	1	0.004	0.04522	18103	3.05169	0	7.83319	80	3	626.682	1878.03	-0.630834	87.476	28331	28331	MS2	0/0	CTRL3_I_250319_02.raw
																	High	AIPPKKDQDKTEIPAIN	Unambiguous	Kappa-casein OS=Ovis aries OX=9940 GN=CSN3 PE=1 SV=2 - [CASK_SHEEP]	1	1	P02669		HCD	1	0	1	1	0.006	0.08039	18353	2.6254	0	5.11212	80	3	626.683	1878.03	0.149155	88.5138	28797	28797	MS2	0/0	CTRL3_I_250319_02.raw
																	High	AIPPKKDQDKTEIPAIN	Unambiguous	Kappa-casein OS=Ovis aries OX=9940 GN=CSN3 PE=1 SV=2 - [CASK_SHEEP]	1	1	P02669		HCD	1	0	1	1	0.002	0.02317	17103	2.55794	0	19.9734	80	3	626.684	1878.04	1.70913	89.0233	29027	29027	MS2	0/0	CTRL3_I_250319_02.raw
High																		AIPPKKDQDKTEIPAINT	Unambiguous	Kappa-casein OS=Ovis aries OX=9940 GN=CSN3 PE=1 SV=2 - [CASK_SHEEP]	1	1	P02669		HCD	1	0	1	1	0.007	0.1181	23476	2.03337	0	23.8849	80	2	990.043	1979.08	-1.18363	91.949	36046	36046	MS2	0/0	BSPH_I_190319_01.raw
High																		AIPPKKDQDKTEIPAINT	Unambiguous	Kappa-casein OS=Ovis aries OX=9940 GN=CSN3 PE=1 SV=2 - [CASK_SHEEP]	1	1	P02669		HCD	1	0	1	1	0.001	0.02888	23165	2.15372	0	12.4592	80	2	990.044	1979.08	-0.505142	94.0782	37105	37105	MS2	0/0	BSPH_I_190319_01.raw
High																		AIPPKKDQDKTEIPAINT	Unambiguous	Kappa-casein OS=Ovis aries OX=9940 GN=CSN3 PE=1 SV=2 - [CASK_SHEEP]	1	1	P02669		HCD	1	0	1	1	0.001	0.03527	23050	2.45345	0	5.32056	80	2	990.044	1979.08	-0.443462	95.1289	37610	37610	MS2	0/0	BSPH_I_190319_01.raw
High																		AIPPKKDQDKTEIPAINT	Unambiguous	Kappa-casein OS=Ovis aries OX=9940 GN=CSN3 PE=1 SV=2 - [CASK_SHEEP]	1	1	P02669		HCD	1	0	1	1	0	0.009395	23580	2.72741	0	0	80	2	990.043	1979.08	-0.751864	95.6452	37861	37861	MS2	0/0	BSPH_I_190319_01.raw
High																		AIPPKKDQDKTEIPAINT	Unambiguous	Kappa-casein OS=Ovis aries OX=9940 GN=CSN3 PE=1 SV=2 - [CASK_SHEEP]	1	1	P02669		HCD	1	0	1	1	0.002	0.06851	23981	2.64884	0	0	80	2	990.042	1979.08	-1.92379	96.1681	38116	38116	MS2	0/0	BSPH_I_190319_01.raw
High																		AIPPKKDQDKTEIPAINT	Unambiguous	Kappa-casein OS=Ovis aries OX=9940 GN=CSN3 PE=1 SV=2 - [CASK_SHEEP]	1	1	P02669		HCD	1	0	1	1	0	0.00266	22725	2.82517	0	0	80	2	990.043	1979.08	-0.690183	96.6845	38349	38349	MS2	0/0	BSPH_I_190319_01.raw
High																		AIPPKKDQDKTEIPAINT	Unambiguous	Kappa-casein OS=Ovis aries OX=9940 GN=CSN3 PE=1 SV=2 - [CASK_SHEEP]	1	1	P02669		HCD	1	0	1	1	0.001	0.02411	21346	2.57895	0	0	80	2	990.045	1979.08	1.22191	97.1908	38584	38584	MS2	0/0	BSPH_I_190319_01.raw
High																		AIPPKKDQDKTEIPAINT	Unambiguous	Kappa-casein OS=Ovis aries OX=9940 GN=CSN3 PE=1 SV=2 - [CASK_SHEEP]	1	1	P02669		HCD	1	0	1	1	0	0.01719	22218	2.61055	0	0	80	2	990.044	1979.08	0.111661	97.7197	38828	38828	MS2	0/0	BSPH_I_190319_01.raw
High																		AIPPKKDQDKTEIPAINT	Unambiguous	Kappa-casein OS=Ovis aries OX=9940 GN=CSN3 PE=1 SV=2 - [CASK_SHEEP]	1	1	P02669		HCD	1	0	1	1	0	0.00452	23560	3.05779	0	0	80	2	990.043	1979.08	-0.936905	98.2549	39081	39081	MS2	0/0	BSPH_I_190319_01.raw
High																		AIPPKKDQDKTEIPAINT	Unambiguous	Kappa-casein OS=Ovis aries OX=9940 GN=CSN3 PE=1 SV=2 - [CASK_SHEEP]	1	1	P02669		HCD	1	0	1	1	0.009	0.127	23566	1.82377	0	21.9533	80	2	990.043	1979.08	-1.49203	98.7765	39330	39330	MS2	0/0	BSPH_I_190319_01.raw
High																		AIPPKKDQDKTEIPAINT	Unambiguous	Kappa-casein OS=Ovis aries OX=9940 GN=CSN3 PE=1 SV=2 - [CASK_SHEEP]	1	1	P02669		HCD	1	0	1	1	0	0.008995	22909	2.69852	0	0	80	2	990.043	1979.08	-0.628503	99.2993	39577	39577	MS2	0/0	BSPH_I_190319_01.raw
High																		AIPPKKDQDKTEIPAINT	Unambiguous	Kappa-casein OS=Ovis aries OX=9940 GN=CSN3 PE=1 SV=2 - [CASK_SHEEP]	1	1	P02669		HCD	1	0	1	1	0.002	0.06755	25916	2.35072	0	0	80	2	990.041	1979.08	-2.91068	99.8236	39821	39821	MS2	0/0	BSPH_I_190319_01.raw
High																		AIPPKKDQDKTEIPAINT	Unambiguous	Kappa-casein OS=Ovis aries OX=9940 GN=CSN3 PE=1 SV=2 - [CASK_SHEEP]	1	1	P02669		HCD	1	0	1	1	0.001	0.03094	21190	2.75922	0	0	80	2	990.045	1979.08	1.03686	100.344	40072	40072	MS2	0/0	BSPH_I_190319_01.raw
High																		AIPPKKDQDKTEIPAINT	Unambiguous	Kappa-casein OS=Ovis aries OX=9940 GN=CSN3 PE=1 SV=2 - [CASK_SHEEP]	1	1	P02669		HCD	1	0	1	1	0.001	0.0362	21353	2.24336	0	39.0287	80	2	990.046	1979.08	1.65367	101.508	40643	40643	MS2	0/0	BSPH_I_190319_01.raw
High																		AIPPKKDQDKTEIPAINT	Unambiguous	Kappa-casein OS=Ovis aries OX=9940 GN=CSN3 PE=1 SV=2 - [CASK_SHEEP]	1	1	P02669		HCD	1	0	1	1	0.004	0.1003	21768	1.7825	0	32.7814	80	2	990.045	1979.08	1.40695	102.553	41160	41160	MS2	0/0	BSPH_I_190319_01.raw
	High																	AIPPKKDQDKTEIPAINT	Unambiguous	Kappa-casein OS=Ovis aries OX=9940 GN=CSN3 PE=1 SV=2 - [CASK_SHEEP]	1	1	P02669		HCD	1	0	1	1	0.002	0.04091	24063	2.222	0	4.49655	80	2	990.042	1979.08	-1.73875	87.6798	34483	34483	MS2	0/0	BSPH_I_250319_02.raw
	High																	AIPPKKDQDKTEIPAINT	Unambiguous	Kappa-casein OS=Ovis aries OX=9940 GN=CSN3 PE=1 SV=2 - [CASK_SHEEP]	1	1	P02669		HCD	1	0	1	1	0.002	0.04787	22096	2.3826	0	0	80	2	990.044	1979.08	0.420062	88.1995	34732	34732	MS2	0/0	BSPH_I_250319_02.raw
	High																	AIPPKKDQDKTEIPAINT	Unambiguous	Kappa-casein OS=Ovis aries OX=9940 GN=CSN3 PE=1 SV=2 - [CASK_SHEEP]	1	1	P02669		HCD	1	0	1	1	0	0.001424	23496	2.67538	0	2.00161	80	2	990.043	1979.08	-1.24531	89.4711	35341	35341	MS2	0/0	BSPH_I_250319_02.raw
	High																	AIPPKKDQDKTEIPAINT	Unambiguous	Kappa-casein OS=Ovis aries OX=9940 GN=CSN3 PE=1 SV=2 - [CASK_SHEEP]	1	1	P02669		HCD	1	0	1	1	0.001	0.03	23496	2.53771	0	0	80	2	990.043	1979.08	-1.30699	89.9808	35590	35590	MS2	0/0	BSPH_I_250319_02.raw
	High																	AIPPKKDQDKTEIPAINT	Unambiguous	Kappa-casein OS=Ovis aries OX=9940 GN=CSN3 PE=1 SV=2 - [CASK_SHEEP]	1	1	P02669		HCD	1	0	1	1	0	0.00239	22096	3.06078	0	5.09078	80	2	990.044	1979.08	0.420062	90.5017	35838	35838	MS2	0/0	BSPH_I_250319_02.raw
	High																	AIPPKKDQDKTEIPAINT	Unambiguous	Kappa-casein OS=Ovis aries OX=9940 GN=CSN3 PE=1 SV=2 - [CASK_SHEEP]	1	1	P02669		HCD	1	0	1	1	0	9.745e-05	23165	2.52843	0	0	80	2	990.044	1979.08	-0.505142	91.0109	36083	36083	MS2	0/0	BSPH_I_250319_02.raw
	High																	AIPPKKDQDKTEIPAINT	Unambiguous	Kappa-casein OS=Ovis aries OX=9940 GN=CSN3 PE=1 SV=2 - [CASK_SHEEP]	1	1	P02669		HCD	1	0	1	1	0	0.003265	23560	2.74408	0	2.6505	80	2	990.043	1979.08	-0.936905	91.5288	36333	36333	MS2	0/0	BSPH_I_250319_02.raw
	High																	AIPPKKDQDKTEIPAINT	Unambiguous	Kappa-casein OS=Ovis aries OX=9940 GN=CSN3 PE=1 SV=2 - [CASK_SHEEP]	1	1	P02669		HCD	1	0	1	1	0	0.002239	24131	2.91841	0	0	80	2	990.042	1979.08	-2.17051	92.0335	36567	36567	MS2	0/0	BSPH_I_250319_02.raw
	High																	AIPPKKDQDKTEIPAINT	Unambiguous	Kappa-casein OS=Ovis aries OX=9940 GN=CSN3 PE=1 SV=2 - [CASK_SHEEP]	1	1	P02669		HCD	1	0	1	1	0	0.002245	22909	2.5256	0	13.0324	80	2	990.043	1979.08	-0.628503	92.5603	36815	36815	MS2	0/0	BSPH_I_250319_02.raw
	High																	AIPPKKDQDKTEIPAINT	Unambiguous	Kappa-casein OS=Ovis aries OX=9940 GN=CSN3 PE=1 SV=2 - [CASK_SHEEP]	1	1	P02669		HCD	1	0	1	1	0	0.006963	24067	2.80762	0	7.40121	80	2	990.042	1979.08	-1.80043	93.0822	37057	37057	MS2	0/0	BSPH_I_250319_02.raw
	High																	AIPPKKDQDKTEIPAINT	Unambiguous	Kappa-casein OS=Ovis aries OX=9940 GN=CSN3 PE=1 SV=2 - [CASK_SHEEP]	1	1	P02669		HCD	1	0	1	1	0	0.001127	23585	2.48252	0	0	80	2	990.042	1979.08	-1.61539	93.6068	37300	37300	MS2	0/0	BSPH_I_250319_02.raw
	High																	AIPPKKDQDKTEIPAINT	Unambiguous	Kappa-casein OS=Ovis aries OX=9940 GN=CSN3 PE=1 SV=2 - [CASK_SHEEP]	1	1	P02669		HCD	1	0	1	1	0	0.001351	24063	3.05766	0	7.74321	80	2	990.042	1979.08	-1.67707	94.1189	37543	37543	MS2	0/0	BSPH_I_250319_02.raw
	High																	AIPPKKDQDKTEIPAINT	Unambiguous	Kappa-casein OS=Ovis aries OX=9940 GN=CSN3 PE=1 SV=2 - [CASK_SHEEP]	1	1	P02669		HCD	1	0	1	1	0	0.004751	23496	2.83592	0	2.64819	80	2	990.043	1979.08	-1.30699	94.625	37785	37785	MS2	0/0	BSPH_I_250319_02.raw
	High																	AIPPKKDQDKTEIPAINT	Unambiguous	Kappa-casein OS=Ovis aries OX=9940 GN=CSN3 PE=1 SV=2 - [CASK_SHEEP]	1	1	P02669		HCD	1	0	1	1	0	0.006693	23050	2.41481	0	0	80	2	990.044	1979.08	-0.443462	95.1527	38036	38036	MS2	0/0	BSPH_I_250319_02.raw
	High																	AIPPKKDQDKTEIPAINT	Unambiguous	Kappa-casein OS=Ovis aries OX=9940 GN=CSN3 PE=1 SV=2 - [CASK_SHEEP]	1	1	P02669		HCD	1	0	1	1	0	0.002852	23476	2.64055	0	0	80	2	990.043	1979.08	-1.18363	95.6639	38285	38285	MS2	0/0	BSPH_I_250319_02.raw
	High																	AIPPKKDQDKTEIPAINT	Unambiguous	Kappa-casein OS=Ovis aries OX=9940 GN=CSN3 PE=1 SV=2 - [CASK_SHEEP]	1	1	P02669		HCD	1	0	1	1	0.001	0.01988	21214	2.80534	0	16.7903	80	2	990.045	1979.08	1.16022	96.1859	38536	38536	MS2	0/0	BSPH_I_250319_02.raw
	High																	AIPPKKDQDKTEIPAINT	Unambiguous	Kappa-casein OS=Ovis aries OX=9940 GN=CSN3 PE=1 SV=2 - [CASK_SHEEP]	1	1	P02669		HCD	1	0	1	1	0.007	0.09216	23566	2.1387	0	12.4808	80	2	990.043	1979.08	-1.43035	97.2267	39042	39042	MS2	0/0	BSPH_I_250319_02.raw
	High																	AIPPKKDQDKTEIPAINT	Unambiguous	Kappa-casein OS=Ovis aries OX=9940 GN=CSN3 PE=1 SV=2 - [CASK_SHEEP]	1	1	P02669		HCD	1	0	1	1	0	0.004231	22996	2.44047	0	4.18388	80	2	990.044	1979.08	-0.566823	97.7403	39286	39286	MS2	0/0	BSPH_I_250319_02.raw
	High																	AIPPKKDQDKTEIPAINT	Unambiguous	Kappa-casein OS=Ovis aries OX=9940 GN=CSN3 PE=1 SV=2 - [CASK_SHEEP]	1	1	P02669		HCD	1	0	1	1	0.005	0.07797	24131	2.48963	0	0	80	2	990.042	1979.08	-2.17051	98.2523	39534	39534	MS2	0/0	BSPH_I_250319_02.raw
		High																AIPPKKDQDKTEIPAINT	Unambiguous	Kappa-casein OS=Ovis aries OX=9940 GN=CSN3 PE=1 SV=2 - [CASK_SHEEP]	1	1	P02669		HCD	1	0	1	1	0.002	0.02385	23587	2.6986	0	0	80	2	990.043	1979.08	-0.998585	90.967	32009	32009	MS2	0/0	BSPH2_I_200319_01.raw
		High																AIPPKKDQDKTEIPAINT	Unambiguous	Kappa-casein OS=Ovis aries OX=9940 GN=CSN3 PE=1 SV=2 - [CASK_SHEEP]	1	1	P02669		HCD	1	0	1	1	0.002	0.02137	23476	2.55618	0	0	80	2	990.043	1979.08	-1.18363	91.4834	32263	32263	MS2	0/0	BSPH2_I_200319_01.raw
		High																AIPPKKDQDKTEIPAINT	Unambiguous	Kappa-casein OS=Ovis aries OX=9940 GN=CSN3 PE=1 SV=2 - [CASK_SHEEP]	1	1	P02669		HCD	1	0	1	1	0.001	0.008023	23050	2.52024	0	0	80	2	990.044	1979.08	-0.443462	92.0012	32522	32522	MS2	0/0	BSPH2_I_200319_01.raw
		High																AIPPKKDQDKTEIPAINT	Unambiguous	Kappa-casein OS=Ovis aries OX=9940 GN=CSN3 PE=1 SV=2 - [CASK_SHEEP]	1	1	P02669		HCD	1	0	1	1	0.004	0.05337	24063	2.61558	0	8.16902	80	2	990.042	1979.08	-1.73875	92.5237	32778	32778	MS2	0/0	BSPH2_I_200319_01.raw
		High																AIPPKKDQDKTEIPAINT	Unambiguous	Kappa-casein OS=Ovis aries OX=9940 GN=CSN3 PE=1 SV=2 - [CASK_SHEEP]	1	1	P02669		HCD	1	0	1	1	0	0.00268	24131	2.86292	0	5.74287	80	2	990.042	1979.08	-2.17051	93.0389	33027	33027	MS2	0/0	BSPH2_I_200319_01.raw
		High																AIPPKKDQDKTEIPAINT	Unambiguous	Kappa-casein OS=Ovis aries OX=9940 GN=CSN3 PE=1 SV=2 - [CASK_SHEEP]	1	1	P02669		HCD	1	0	1	1	0.001	0.005901	24122	2.93251	0	4.78813	80	2	990.042	1979.08	-2.29388	93.5599	33281	33281	MS2	0/0	BSPH2_I_200319_01.raw
		High																AIPPKKDQDKTEIPAINT	Unambiguous	Kappa-casein OS=Ovis aries OX=9940 GN=CSN3 PE=1 SV=2 - [CASK_SHEEP]	1	1	P02669		HCD	1	0	1	1	0.001	0.006058	24067	2.83336	0	0	61	2	990.042	1979.08	-1.80043	94.0797	33538	33538	MS2	0/0	BSPH2_I_200319_01.raw
		High																AIPPKKDQDKTEIPAINT	Unambiguous	Kappa-casein OS=Ovis aries OX=9940 GN=CSN3 PE=1 SV=2 - [CASK_SHEEP]	1	1	P02669		HCD	1	0	1	1	0	0.002228	22400	2.8769	0	31.643	80	2	990.044	1979.08	-0.258421	94.5969	33790	33790	MS2	0/0	BSPH2_I_200319_01.raw
		High																AIPPKKDQDKTEIPAINT	Unambiguous	Kappa-casein OS=Ovis aries OX=9940 GN=CSN3 PE=1 SV=2 - [CASK_SHEEP]	1	1	P02669		HCD	1	0	1	1	0	0.001515	25965	2.79408	0	0	80	2	990.041	1979.07	-3.09572	95.1092	34042	34042	MS2	0/0	BSPH2_I_200319_01.raw
		High																AIPPKKDQDKTEIPAINT	Unambiguous	Kappa-casein OS=Ovis aries OX=9940 GN=CSN3 PE=1 SV=2 - [CASK_SHEEP]	1	1	P02669		HCD	1	0	1	1	0	0.001817	24141	2.66284	0	1.74103	76	2	990.042	1979.08	-2.10883	95.6374	34301	34301	MS2	0/0	BSPH2_I_200319_01.raw
		High																AIPPKKDQDKTEIPAINT	Unambiguous	Kappa-casein OS=Ovis aries OX=9940 GN=CSN3 PE=1 SV=2 - [CASK_SHEEP]	1	1	P02669		HCD	1	0	1	1	0.001	0.003928	25916	2.41966	0	3.37083	80	2	990.041	1979.08	-2.91068	96.1594	34552	34552	MS2	0/0	BSPH2_I_200319_01.raw
		High																AIPPKKDQDKTEIPAINT	Unambiguous	Kappa-casein OS=Ovis aries OX=9940 GN=CSN3 PE=1 SV=2 - [CASK_SHEEP]	1	1	P02669		HCD	1	0	1	1	0.001	0.00349	24063	2.8279	0	3.24258	71	2	990.042	1979.08	-1.67707	96.6864	34796	34796	MS2	0/0	BSPH2_I_200319_01.raw
		High																AIPPKKDQDKTEIPAINT	Unambiguous	Kappa-casein OS=Ovis aries OX=9940 GN=CSN3 PE=1 SV=2 - [CASK_SHEEP]	1	1	P02669		HCD	1	0	1	1	0.001	0.007188	23566	2.80522	0	1.8396	39	2	990.043	1979.08	-1.43035	97.1986	35039	35039	MS2	0/0	BSPH2_I_200319_01.raw
		High																AIPPKKDQDKTEIPAINT	Unambiguous	Kappa-casein OS=Ovis aries OX=9940 GN=CSN3 PE=1 SV=2 - [CASK_SHEEP]	1	1	P02669		HCD	1	0	1	1	0	0.0002228	25916	3.40933	0	0	80	2	990.041	1979.08	-2.849	97.7119	35271	35271	MS2	0/0	BSPH2_I_200319_01.raw
		High																AIPPKKDQDKTEIPAINT	Unambiguous	Kappa-casein OS=Ovis aries OX=9940 GN=CSN3 PE=1 SV=2 - [CASK_SHEEP]	1	1	P02669		HCD	1	0	1	1	0	9.948e-05	23496	3.03017	0	0	65	2	990.043	1979.08	-1.24531	98.227	35505	35505	MS2	0/0	BSPH2_I_200319_01.raw
[truncated: 77,033 more rows]

## Sheet: S2
Sheet S2: Differential proteins analysis of BSPH vs CTRL.
[truncated: 138 more rows]

## Sheet: S3
Sheet S3: Differential peptides analysis of BSPH vs CTRL.
[truncated: 2,161 more rows]

## Sheet: S4
Sheet S4: Differential proteins analysis of PSPH vs CTRL.
[truncated: 166 more rows]

[truncated: 3 more sheets: S5, S6, S7]
